# Supplementary material for: Renal functional, transcriptome, and methylome adaptations in pregnant Sprague Dawley and Brown Norway rats
Source: PLoS One. 2022 Jun 16;17(6):e0269792. doi: 10.1371/journal.pone.0269792 (PMC9202892; doi:10.1371/journal.pone.0269792)
Supplement: S3 Table — (XLSX) [file pone.0269792.s008.xlsx]

## Sheet: Transcriptome_data
Alignment metrics	CD_NP1	CD_NP2	CD_NP3	CD_P1	CD_P2	CD_P3	BN_NP1	BN_NP2	BN_NP3	BN_P1	BN_P2	BN_P3	average
Numberofinputreads	26230525	25909102	24383220	29717315	22814434	24908456	24576655	20951464	24773416	25188778	27964213	23968937	25115543
Averageinputreadlengt	100	100	100	100	100	100	100	100	100	100	100	100	100
Uniquelymappedreadsnumber	21626589	21040110	20129098	24648410	18912576	20454630	20282322	17393441	20729400	20905540	23239317	19882141	20770298
Uniquelymappedreads	0.8245	0.8121	0.8255	0.8294	0.829	0.8212	0.8253	0.8302	0.8368	0.83	0.831	0.8295	0.827042
Averagemappedlength	99.66	99.63	99.64	99.65	99.66	99.64	99.71	99.71	99.7	99.69	99.69	99.7	99.7
Numberofsplices	3484399	3142787	2981524	4026738	3022786	3261221	3159679	2787340	3092776	3125513	3548814	2992628	3218850
Numberofsplices:Annotated(sjdb)	3291072	2965643	2810873	3806234	2855897	3080599	2996135	2642519	2927337	2963620	3365934	2832955	3044902
Numberofsplices:GT/AG	3422709	3085642	2926768	3956554	2969538	3203119	3111306	2745250	3043539	3077321	3492541	2945608	3164991
Numberofsplices:GC/AG	26903	24486	23391	32042	23968	26312	23915	20824	24531	24103	28434	23294	25183.6
Numberofsplices:AT/AC	2257	2007	1940	2483	1938	2039	1952	1732	1926	1943	2360	1880	2038.08
Numberofsplices:Non-canonical	32530	30652	29425	35659	27342	29751	22506	19534	22780	22146	25479	21846	26638
Mismatchrateperbase	0.0042	0.0043	0.0042	0.0042	0.0042	0.0043	0.0028	0.0028	0.0028	0.0028	0.0028	0.003	0.00353333
Deletionrateperbase	0.0002	0.0002	0.0002	0.0002	0.0002	0.0002	0.0001	0.0001	0.0001	0.0001	0.0001	0.0001	0.00015
Deletionaveragelength	1.8	1.8	1.81	1.78	1.8	1.79	1.37	1.37	1.38	1.37	1.38	1.37	1.585
Insertionrateperbase	0.0001	0.0001	0.0001	0.0001	0.0001	0.0001	0	0.0001	0.0001	0.0001	0.0001	0.0001	0.0001
Insertionaveragelength	1.77	1.79	1.78	1.78	1.8	1.79	1.33	1.32	1.31	1.33	1.32	1.32	1.55
Numberofreadsmappedtomultipleloci	3671933	3955755	3491299	4168486	3188761	3637739	3561258	2920249	3319596	3567465	3880851	3393172	3563047
%ofreadsmappedtomultipleloci	0.14	0.1527	0.1432	0.1403	0.1398	0.146	0.1449	0.1394	0.134	0.1416	0.1388	0.1416	0.142
Numberofreadsmappedtotoomanyloci	185758	175284	131030	187764	145927	191058	162402	116580	123205	137688	151502	132614	153401
%ofreadsmappedtotoomanyloci	0.0071	0.0068	0.0054	0.0063	0.0064	0.0077	0.0066	0.0056	0.005	0.0055	0.0054	0.0055	0.0061
%ofreadsunmapped:toomanymismatches	0	0	0	0	0	0	0	0	0	0	0	0	0
%ofreadsunmapped:tooshort	0.0231	0.023	0.0212	0.0185	0.0195	0.0195	0.0185	0.0203	0.0196	0.0182	0.0202	0.0186	0.02
%ofreadsunmapped:other	0.0053	0.0054	0.0047	0.0054	0.0054	0.0056	0.0048	0.0046	0.0046	0.0048	0.0046	0.0048	0.005
Numberofchimericreads	0	0	0	0	0	0	0	0	0	0	0	0	0
%ofchimericreads	0	0	0	0	0	0		0	0	0	0	0	0

## Sheet: Methylome_data
Alignment metrics	BN_NP1	BN_NP2	BN_NP3	BN_P1	BN_P2	BN_P3	CD_NP1	CD_NP2	CD_NP3	CD_P1	CD_P2	CD_P3
Sequences analysed in total:	22780566	20804692	23783526	18183929	17763635	18920738	20531051	14146650	11942371	22733846	19990976	22891982
Number of alignments with a unique best hit from the different alignments:	16110632	14783328	16804409	12932109	12646024	13198136	14251531	9865921	8049623	16080335	13909515	16062422
Mapping efficiency:	0.707	0.711	0.707	0.711	0.712	0.698	0.694	0.697	0.674	0.707	0.696	0.702
Sequences with no alignments under any condition:	1762037	1594421	1836230	1389798	1338598	1566785	1776414	1266072	1204160	1985807	1723032	2082977
unmapped, %	0.0773	0.0766	0.0772	0.0764	0.0754	0.0828	0.0865	0.0895	0.1008	0.0874	0.0862	0.091
Sequences did not map uniquely:	4907897	4426943	5142887	3862022	3779013	4155817	4503106	3014657	2688588	4667704	4358429	4746583
mapped to multiple loci, %	0.2154	0.2128	0.2162	0.2124	0.2127	0.2196	0.2193	0.2131	0.2251	0.2053	0.218	0.2073
unmapped, %	0	0	0	0	0	0	0	0	0	0	0	0
CT/CT:	8187393	7507392	8533880	6575554	6429246	6713950	7223836	4989174	4077950	8137954	7056355	8131695
CT/GA:	7923239	7275936	8270529	6356555	6216778	6484186	7027695	4876747	3971673	7942381	6853160	7930727
GA/CT:	0	0	0	0	0	0	0	0	0	0	0	0
GA/GA:	0	0	0	0	0	0	0	0	0	0	0	0
Number of alignments to (merely theoretical) complementary strands being rejected in total:	0	0	0	0	0	0	0	0	0	0	0	0
Total number of C's analysed:	273651410	250312286	277523953	219693792	214504306	224876071	231657256	161765081	128587625	264880210	235030654	273282234
Total methylated C's in CpG context:	20223707	18321135	19943950	16730742	16306434	16862576	16891770	11066225	9019912	18384952	17127219	19097717
Total methylated C's in CHG context:	312215	263012	326569	249319	239603	251008	345428	228407	161488	375174	329940	376924
Total methylated C's in CHH context:	846418	695229	830351	669739	651222	681126	706991	465083	306151	767923	696144	794133
Total methylated C's in Unknown context:	64	47	69	40	52	48	72	53	39	72	51	64
Total unmethylated C's in CpG context:	23641326	22682362	29259354	17831468	17107701	18837489	23700493	18346805	15258902	28706794	20474214	26692582
Total unmethylated C's in CHG context:	63543662	58789449	65522297	51252222	49936749	52249412	54891467	38454888	31148995	62971871	55045618	64280674
Total unmethylated C's in CHH context:	165084082	149561099	161641432	132960302	130262597	135994460	135121107	93203673	72692177	153673496	141357519	162040204
Total unmethylated C's in Unknown context:	9960	8319	8190	6663	6753	6762	2077	1440	1222	2344	1823	2543
C methylated in CpG context:	0.461	0.447	0.405	0.484	0.488	0.472	0.416	0.376	0.372	0.39	0.455	0.417
C methylated in CHG context:	0.005	0.004	0.005	0.005	0.005	0.005	0.006	0.006	0.005	0.006	0.006	0.006
C methylated in CHH context:	0.005	0.005	0.005	0.005	0.005	0.005	0.005	0.005	0.004	0.005	0.005	0.005
C methylated in Unknown context (CN or CHN):	0.006	0.006	0.008	0.006	0.008	0.007	0.034	0.035	0.031	0.03	0.027	0.025
total otherC considered (>95% C+T)	11208442	10755731	10282698	10342563	10378974	10652881	9757762	8351335	7003463	10008768	10728159	10697735
average conversion rate	0.995046	0.995513	0.994993	0.995113	0.995152	0.995144	0.99454	0.994795	0.995603	0.994735	0.994854	0.994839
total otherC considered (Forward) (>95% C+T)	5662303	5432708	5193390	5227354	5246130	5379886	4926169	4217466	3539953	5053097	5415020	5397002
average conversion rate (Forward)	0.995059	0.995518	0.995012	0.995112	0.995165	0.995141	0.994551	0.994805	0.995609	0.994756	0.994868	0.994844
total otherC considered (Reverse) (>95% C+T)	5546139	5323023	5089308	5115209	5132844	5272995	4831593	133869	3463510	4955671	5313139	5300733
average conversion rate (Reverse)	0.995032	0.995509	0.994973	0.995114	0.99514	0.995147	0.994529	0.994785	0.995598	0.994714	0.99484	0.994833
