# Supplementary material for: Renal functional, transcriptome, and methylome adaptations in pregnant Sprague Dawley and Brown Norway rats
Source: PLoS One. 2022 Jun 16;17(6):e0269792. doi: 10.1371/journal.pone.0269792 (PMC9202892; doi:10.1371/journal.pone.0269792)
Supplement: S4 Table — (XLSX) [file pone.0269792.s009.xlsx]

## Sheet: DEG_CD_PvsCD_NP
	logFC	logCPM	F	PValue	FDR	symbol	entrez
Irf9	1.38179	4.68516	153.96	1.94836e-10	3.13276e-06	Irf9	305896
Mrc1	1.86627	3.39343	100.137	6.45246e-09	5.18746e-05	Mrc1	291327
Parp12	1.11853	4.63053	87.1277	1.9171e-08	0.00010275	Parp12	362343
Parp9	1.03751	5.75262	83.721	3.42018e-08	0.00013264	Parp9	303905
Steap4	0.995445	5.81094	82.5186	4.12465e-08	0.00013264	Steap4	499991
Npas2	-2.0677	3.35092	76.8636	7.18531e-08	0.00017736	Npas2	316351
Cry1	1.66666	3.22238	72.5629	7.72138e-08	0.00017736	Cry1	299691
C1qb	1.30947	3.92985	69.1967	1.10023e-07	0.000207939	C1qb	29687
Fmo2	1.49066	7.10534	113.503	1.18754e-07	0.000207939	Fmo2	246245
C7	1.75525	9.04406	124.459	1.32295e-07	0.000207939	C7	117517
Gramd1b	1.12873	7.37806	88.4191	1.42256e-07	0.000207939	Gramd1b	300644
Grhl1	2.60821	2.17895	65.1657	1.71287e-07	0.000217664	Grhl1	313993
Ddx58	1.02253	5.33066	66.8398	1.75983e-07	0.000217664	Ddx58	297989
Oas2	2.42526	3.23817	76.3333	2.59703e-07	0.000275691	Oas2	363938
LOC688553	0.93575	7.25871	71.9151	2.78123e-07	0.000275691	LOC688553	688553
Cdkl1	-0.726472	8.07651	60.7452	2.85545e-07	0.000275691	Cdkl1	314198
Nat8f5	0.978023	4.02769	60.3299	3.00031e-07	0.000275691	Nat8f5	114020
Ggct	-0.952707	7.22968	71.9316	3.08628e-07	0.000275691	Ggct	362368
Hspa5	0.66655	9.09261	58.692	3.65662e-07	0.000279395	Hspa5	25617
Svep1	0.591082	6.90033	58.6019	3.69706e-07	0.000279395	Svep1	685899
Tpcn1	-0.597065	7.32543	58.3647	3.80599e-07	0.000279395	Tpcn1	246215
Ctss	0.937797	4.39259	58.3288	3.82281e-07	0.000279395	Ctss	50654
Lgals9	1.25873	4.95309	66.5042	4.59466e-07	0.000321207	Lgals9	25476
Osbpl3	-0.600573	7.27845	54.9039	5.87626e-07	0.000393685	Osbpl3	362360
Adar	0.6811	6.23279	53.9953	6.60889e-07	0.000425057	Adar	81635
Nrxn1	1.02673	4.35525	53.459	7.08847e-07	0.000438367	Nrxn1	60391
Aldh1a1	-0.631605	7.81059	53.1224	7.40916e-07	0.000441229	Aldh1a1	24188
Scube3	-0.69773	5.26044	52.6892	7.84565e-07	0.000443856	Scube3	294297
Trim25	0.80479	5.72036	53.6468	8.00537e-07	0.000443856	Trim25	494338
Eif2ak2	0.962807	5.96788	61.6964	9.26022e-07	0.000494809	Eif2ak2	54287
Ryr2	1.08712	4.19882	51.0337	9.79713e-07	0.000494809	Ryr2	689560
RT1-T24-3	1.65528	3.18198	53.693	9.84756e-07	0.000494809	RT1-T24-3	414788
Osgin1	0.547008	8.27614	49.6078	1.19146e-06	0.000565049	Osgin1	171493
Siglec1	3.06856	2.66037	65.8734	1.19483e-06	0.000565049	Siglec1	311426
Nampt	0.610315	6.70639	49.247	1.25277e-06	0.000575524	Nampt	297508
Ifi44	1.73761	4.67941	69.8523	1.42292e-06	0.000635529	Ifi44	310969
Tll1	1.37176	3.57027	47.3883	1.74021e-06	0.000756238	Tll1	678743
Nr1d1	-1.61558	7.63013	87.9703	2.00039e-06	0.000834363	Nr1d1	252917
Helz2	0.535722	5.89085	45.8956	2.02377e-06	0.000834363	Helz2	296474
Ddi2	0.717705	8.21364	47.6224	2.36805e-06	0.000951896	Ddi2	313668
Tlr7	1.22572	3.33283	44.5192	2.4828e-06	0.00097368	Tlr7	317468
MGC108823	1.4699	2.83931	44.2289	2.59367e-06	0.000992944	MGC108823	307414
Oasl	1.45356	2.95276	41.932	3.69257e-06	0.00132232	Oasl	304545
Zfp287	-1.08082	4.34334	43.9532	3.71391e-06	0.00132232	Zfp287	303212
Wls	0.45802	8.07147	41.8864	3.71905e-06	0.00132232	Wls	362065
Hspa8	0.496975	9.4388	41.668	3.84896e-06	0.00132232	Hspa8	24468
Def8	0.565438	5.93679	41.6412	3.86523e-06	0.00132232	Def8	307973
Esyt3	0.829936	3.8907	40.9222	4.33187e-06	0.00145109	Esyt3	363120
Acpp	-0.840037	4.37982	40.3731	4.73042e-06	0.00155225	Acpp	56780
Pml	0.607421	5.83232	40.0084	5.01746e-06	0.00161261	Pml	315713
Oas1a	2.166	2.5606	43.5084	5.11495e-06	0.00161261	Oas1a	192281
Sfrp2	-1.24231	3.353	39.4058	5.53511e-06	0.00171152	Sfrp2	310552
Apol9a	1.9875	3.24394	47.8757	5.90664e-06	0.00178159	Apol9a	503164
Prss35	1.55402	2.50687	38.9324	5.98334e-06	0.00178159	Prss35	315866
Sema6d	0.583656	6.17984	38.7008	6.21719e-06	0.00181757	Sema6d	311384
Lgals3bp	1.25784	6.68055	61.6364	7.3051e-06	0.00206218	Lgals3bp	245955
C1qc	0.885123	4.29175	37.7191	7.32749e-06	0.00206218	C1qc	362634
Ccdc25	0.708585	4.91179	37.63	7.43869e-06	0.00206218	Ccdc25	361059
Fam149a	-0.437718	7.6982	36.8809	8.45097e-06	0.0023031	Fam149a	361153
Hgf	0.715524	6.47671	40.8315	9.15193e-06	0.00239374	Hgf	24446
Angptl2	-0.669362	5.85733	37.0782	9.27806e-06	0.00239374	Angptl2	171100
Mmd	-0.702073	4.93612	36.2907	9.35641e-06	0.00239374	Mmd	303439
Tle3	-0.453671	6.46996	36.2767	9.37906e-06	0.00239374	Tle3	84424
Polg	0.543865	5.98891	35.6951	1.03804e-05	0.0025848	Polg	85472
Slc35d1	0.554738	6.60362	35.6575	1.04491e-05	0.0025848	Slc35d1	298280
Cebpd	0.95031	3.73164	35.1328	1.14624e-05	0.00279249	Cebpd	25695
Ak4	1.00286	7.7907	50.007	1.17654e-05	0.00280777	Ak4	29223
Actn1	-0.47971	6.38026	34.934	1.18744e-05	0.00280777	Actn1	81634
Slc28a1	1.06979	5.0727	42.6486	1.21048e-05	0.00282077	Slc28a1	116642
Cyp2e1	-0.539838	8.44591	34.5799	1.26495e-05	0.0029056	Cyp2e1	25086
Cd93	-0.735319	4.85252	34.3352	1.32178e-05	0.00299336	Cd93	84398
Tex14	-0.929192	3.52276	34.2297	1.34716e-05	0.00300846	Tex14	287603
Agpat1	0.417655	7.30436	33.4646	1.5482e-05	0.00341007	Agpat1	406165
Ifi27	2.3578	6.44437	75.3416	1.57888e-05	0.00343065	Ifi27	170512
Pstpip1	1.10099	3.43849	33.1566	1.63835e-05	0.0035124	Pstpip1	300732
Oasl2	1.12925	4.94755	40.9059	1.67302e-05	0.00353953	Oasl2	304549
Ly6e	0.549431	6.64522	32.9289	1.70872e-05	0.00356812	Ly6e	362934
Ribc2	2.07914	1.27239	32.8376	1.73789e-05	0.0035825	Ribc2	300122
Lama2	0.460016	6.40805	32.6511	1.79916e-05	0.00366186	Lama2	309368
Igf1	1.12064	5.67837	46.4335	1.91923e-05	0.00385741	Igf1	24482
LOC102549506	-0.483155	6.70456	32.1357	1.98138e-05	0.00393317	LOC102549506	102549506
Tnfrsf21	0.637354	8.69476	34.3832	2.01868e-05	0.00395834	Tnfrsf21	316256
Trim34	0.778763	4.30268	31.3139	2.31576e-05	0.00448615	Trim34	101241893
Pdia4	0.392775	6.77318	31.2294	2.35355e-05	0.00450508	Pdia4	116598
RT1-T24-4	0.970095	4.5723	34.5264	2.41313e-05	0.00456479	RT1-T24-4	414784
Sema4g	-0.844306	5.44611	36.0589	2.5249e-05	0.00472068	Sema4g	361764
Zhx3	1.05787	7.82048	46.1993	2.62232e-05	0.00484647	Zhx3	311604
Chdh	0.739154	6.71277	36.7138	2.71429e-05	0.00495943	Chdh	290551
Ube2l6	1.36583	2.58538	30.282	2.82748e-05	0.00510821	Ube2l6	295704
Irgm	0.923914	3.89881	30.1779	2.88568e-05	0.005121	Irgm	303090
Wdr33	0.435969	6.78329	30.1558	2.89826e-05	0.005121	Wdr33	307524
Lypd1	1.32237	1.985	29.9718	3.00495e-05	0.00525181	Lypd1	360838
Fam20c	0.418068	7.92879	29.9126	3.0402e-05	0.00525628	Fam20c	304334
Cyp1b1	1.33597	2.79838	29.7302	3.15176e-05	0.00538505	Cyp1b1	25426
Stat2	0.558691	5.93774	29.6825	3.18166e-05	0.00538505	Stat2	288774
B3galt2	-1.2254	2.46606	29.5068	3.29455e-05	0.00551802	B3galt2	686081
Taf4b	0.650865	7.16865	33.2011	3.36002e-05	0.00556966	Taf4b	291773
Spns2	-0.611239	4.92037	29.3534	3.39685e-05	0.00557325	Spns2	100270678
Rimbp2	-0.561364	5.38026	29.2985	3.43426e-05	0.00557773	Rimbp2	266780
Rab11fip1	-0.462012	6.82522	29.038	3.61829e-05	0.00581785	Rab11fip1	498650
Rtp4	1.22071	3.03851	28.8297	3.77327e-05	0.00598707	Rtp4	360733
Ptcd3	-0.880952	7.63548	39.0031	3.798e-05	0.00598707	Ptcd3	500199
Klk1c12	-1.26846	2.85155	28.4735	4.05569e-05	0.00633121	Klk1c12	292855
Pth1r	-0.507253	7.88062	28.1853	4.30145e-05	0.00665028	Pth1r	56813
Nmrk1	0.875809	4.0108	28.1908	4.39968e-05	0.00673737	Nmrk1	499330
Frmd4b	0.555491	7.26057	29.0263	4.62558e-05	0.00701648	Frmd4b	252858
Add1	0.427983	8.79168	27.6147	4.83817e-05	0.0072073	Add1	24170
Bahcc1	-0.534066	5.80401	27.6119	4.84103e-05	0.0072073	Bahcc1	360674
Hpcal1	-0.452428	5.7447	27.5104	4.94408e-05	0.00726123	Hpcal1	50871
Naa60	0.430063	6.10372	27.4877	4.96757e-05	0.00726123	Naa60	363545
Rnf144a	-0.718495	4.04771	27.3366	5.12644e-05	0.00742446	Rnf144a	500636
Slc12a3	-0.436036	9.63352	27.2789	5.18861e-05	0.00742446	Slc12a3	54300
Osmr	0.474582	5.57044	27.2521	5.21776e-05	0.00742446	Osmr	310132
Hyou1	0.384841	7.25426	27.1947	5.28079e-05	0.00744824	Hyou1	192235
Gbp1	1.69376	2.88397	30.4664	5.51617e-05	0.00770999	Gbp1	304266
Slfn4	1.873	6.26886	53.1216	5.56228e-05	0.00770999	Slfn4	114247
Nid1	0.447435	8.45459	26.8928	5.62662e-05	0.00773251	Nid1	25494
Tsc22d3	1.40851	7.05181	47.634	5.82159e-05	0.00793265	Tsc22d3	83514
Rasgrp3	-0.444272	5.0863	26.5512	6.04868e-05	0.00817283	Rasgrp3	313874
Pld4	0.669495	4.45735	26.3742	6.28093e-05	0.00841593	Pld4	362792
Traf3ip2	-0.467643	4.85675	26.334	6.33519e-05	0.00841847	Traf3ip2	361857
Lonrf3	1.08835	2.68746	26.0084	6.79329e-05	0.00895322	Lonrf3	298322
Zc3hav1	0.521139	6.62459	26.1466	7.52738e-05	0.00984007	Zc3hav1	252832
Sdc4	-0.341651	8.74574	25.4064	7.74036e-05	0.0100369	Sdc4	24771
Impa2	-0.496089	5.23114	25.308	7.90879e-05	0.0101437	Impa2	282636
Rapgef5	0.637976	5.63387	26.9494	7.9489e-05	0.0101437	Rapgef5	362799
Tln2	-0.393898	6.66749	25.2257	8.05253e-05	0.0101501	Tln2	315776
Lyz2	0.764348	7.99686	32.1082	8.08017e-05	0.0101501	Lyz2	25211
Ppp1r15b	0.406981	7.34864	24.988	8.48483e-05	0.0105353	Ppp1r15b	304799
Dtna	-0.583154	3.917	24.942	8.57129e-05	0.0105353	Dtna	307548
Ahctf1	0.338252	7.49303	24.9357	8.58336e-05	0.0105353	Ahctf1	360886
Smad3	-0.355938	6.19849	24.8142	8.81708e-05	0.01063	Smad3	25631
Slfn2	0.67794	5.04642	25.3672	8.88074e-05	0.01063	Slfn2	303380
Nxpe3	-1.25031	2.49834	24.7351	8.97302e-05	0.01063	Nxpe3	681096
Gpr88	0.856098	3.301	24.7177	9.0079e-05	0.01063	Gpr88	64443
Slc4a5	-1.34488	3.56517	27.7678	9.05153e-05	0.01063	Slc4a5	297386
Clec10a	1.04149	2.3116	24.6931	9.05722e-05	0.01063	Clec10a	64195
Defb1	-0.555908	7.48516	26.5303	9.25958e-05	0.0107888	Defb1	83687
Sh3tc2	-0.736167	5.55836	28.0712	9.42025e-05	0.010897	Sh3tc2	307393
Papln	-0.765218	3.80402	24.4184	9.6292e-05	0.0110591	Papln	314297
Depp1	0.778165	4.00008	24.3404	9.7987e-05	0.011174	Depp1	500300
Slc6a6	0.491551	7.70186	24.6615	9.91477e-05	0.0112267	Slc6a6	29464
Msr1	1.47002	1.83256	24.1766	0.000101658	0.0114305	Msr1	498638
Nicn1	-0.553449	4.59815	24.1234	0.000102883	0.0114879	Nicn1	619581
Pld1	0.5899	8.15818	26.743	0.000105387	0.0115753	Pld1	25096
RT1-S3	1.00032	5.88476	33.5972	0.000105619	0.0115753	RT1-S3	294228
Slc17a5	0.541576	6.33145	25.3879	0.000106587	0.0115753	Slc17a5	363103
Tmem125	-0.914942	4.63415	26.7881	0.000106627	0.0115753	Tmem125	313545
Spire1	0.457438	6.91775	23.9387	0.000107265	0.0115753	Spire1	307348
Ifih1	0.847841	4.97719	27.2229	0.000112845	0.012071	Ifih1	499801
Daam2	-0.465535	5.31406	23.654	0.000114431	0.012071	Daam2	316201
Igtp	0.497883	5.59351	23.6383	0.000114841	0.012071	Igtp	303163
Ciita	-0.735166	3.6934	23.6234	0.000115233	0.012071	Ciita	85483
Hhip	-0.727957	4.25057	23.6089	0.000115613	0.012071	Hhip	291936
Thra	-0.501334	5.57675	23.4289	0.000120474	0.0124974	Thra	81812
Ssx2ip	0.496518	4.44503	23.3986	0.000121313	0.0125038	Ssx2ip	308023
Gldc	1.69513	6.11144	42.8471	0.000123432	0.012549	Gldc	309312
Csrp2	0.518632	5.71035	23.3156	0.000123646	0.012549	Csrp2	29317
Hspa12a	-0.411649	6.18385	23.2999	0.000124093	0.012549	Hspa12a	307997
Ecm1	0.578127	5.0266	23.2456	0.000125655	0.0126017	Ecm1	116662
Manf	0.509562	5.45087	23.2274	0.000126181	0.0126017	Manf	315989
B3galt5	0.447738	6.14636	23.1616	0.000128112	0.0127155	B3galt5	288161
Stat1	0.453021	7.42063	22.9122	0.000135728	0.0133888	Stat1	25124
Arhgef37	-0.826363	4.7762	25.1243	0.000139841	0.0136689	Arhgef37	307398
Myo9a	0.336236	8.46786	22.7708	0.000140267	0.0136689	Myo9a	171296
Tlr12	-0.781457	5.55283	27.0395	0.000144035	0.0138688	Tlr12	362604
Cldn8	-0.429378	6.59317	22.657	0.000144044	0.0138688	Cldn8	304124
Wee1	0.799573	4.76245	24.8036	0.000145971	0.0139706	Wee1	308937
Cilp	-1.07459	3.04898	22.4441	0.000151416	0.014406	Cilp	315761
Vwf	0.704279	6.26598	27.2684	0.000153337	0.0144553	Vwf	116669
Slc26a8	-0.928981	3.52344	22.3795	0.000153732	0.0144553	Slc26a8	309646
Itgav	0.464575	7.81694	22.5321	0.00015495	0.0144852	Itgav	296456
Isg15	2.33709	3.21576	32.3745	0.000156542	0.0145493	Isg15	298693
Dtx3l	0.842282	4.67631	24.6365	0.000159753	0.0147624	Dtx3l	498089
Sash1	-0.397306	7.21562	22.1112	0.000163794	0.0150494	Sash1	365037
Cmbl	-0.623179	6.74927	25.6705	0.000165487	0.0150785	Cmbl	310201
Rassf5	-0.551899	4.50926	22.0552	0.000165987	0.0150785	Rassf5	54355
Usp2	1.37956	5.70603	36.1118	0.000170963	0.0153681	Usp2	115771
Cacna1a	-0.505354	5.41745	21.928	0.000171086	0.0153681	Cacna1a	25398
Znf750	-0.556028	4.36854	21.9043	0.000172054	0.0153692	Znf750	688328
Dnase1	-0.892089	8.84348	30.1744	0.000180337	0.0160201	Dnase1	25633
Serpinb9	-0.572749	4.17228	21.6456	0.00018304	0.016082	Serpinb9	361241
Sectm1b	1.28741	2.35919	21.6389	0.000183335	0.016082	Sectm1b	287884
Ifit3	1.29944	3.05356	22.9945	0.000184034	0.016082	Ifit3	309526
Zyx	0.353263	6.44306	21.5859	0.000185682	0.0161383	Zyx	114636
Xbp1	0.33785	6.51218	21.4332	0.000192644	0.0165915	Xbp1	289754
Noct	1.39253	4.28375	29.9154	0.00019296	0.0165915	Noct	310395
Erbb3	-0.50073	7.12356	22.4235	0.000198347	0.0169639	Erbb3	29496
Herc6	0.892255	6.2881	29.3781	0.000201569	0.0171483	Herc6	362376
Slc43a2	-0.37086	7.29894	21.2151	0.000203087	0.0171865	Slc43a2	287532
Mroh2a	0.701978	4.69026	21.8642	0.000206962	0.0174227	Mroh2a	301596
Apmap	-0.571396	7.37504	23.7619	0.000208416	0.0174537	Apmap	366227
Akap17b	0.456747	6.55269	21.2998	0.000211504	0.0176206	Akap17b	313434
Hsd17b4	-0.377686	7.93126	21.0261	0.00021265	0.0176248	Hsd17b4	79244
Rragd	-0.490536	5.26428	20.9941	0.000214319	0.0176341	Rragd	297960
Hlf	0.596538	5.22101	21.4624	0.000214957	0.0176341	Hlf	690286
Parp10	0.508558	4.63531	20.9086	0.000218843	0.0178618	Parp10	102548778
Uap1l1	-0.388529	6.06727	20.7515	0.000227445	0.0184702	Uap1l1	296560
Tmem144	-0.564017	4.47491	20.675	0.000231768	0.0186762	Tmem144	361968
Rgcc	0.875061	3.96992	21.884	0.000232305	0.0186762	Rgcc	117183
Dysf	-0.368996	6.13345	20.6386	0.00023386	0.0186778	Dysf	312492
Pmaip1	1.09585	4.12794	24.723	0.000234649	0.0186778	Pmaip1	492821
Ammecr1l	0.378104	6.68686	20.5235	0.000240603	0.0190575	Ammecr1l	307526
Pros1	0.527628	4.8324	20.493	0.000242426	0.0191077	Pros1	81750
Pacsin1	-0.848839	3.27703	20.3754	0.000249601	0.0195772	Pacsin1	29704
Lpin3	0.450436	5.64514	20.353	0.000250994	0.0195909	Lpin3	362261
Ptch1	-0.396923	6.95599	20.2852	0.000255264	0.019828	Ptch1	89830
Basp1	0.50954	4.70702	20.2646	0.000256576	0.019834	Basp1	64160
Rnf183	-0.958298	4.5538	23.8882	0.00026218	0.0201703	Rnf183	500474
Hsh2d	1.02155	2.9127	20.1417	0.000264569	0.0202572	Hsh2d	100360518
Per2	1.15539	7.28217	32.2045	0.000267512	0.0203854	Per2	63840
LOC103694210	4.92527	0.0542217	21.9633	0.0002705	0.0205159	LOC103694210	103694210
Cdk1	1.8665	0.656253	19.9954	0.000274447	0.0207175	Cdk1	54237
Clic3	-0.764436	4.3844	21.0566	0.000275864	0.0207272	Clic3	296566
Slc17a4	-0.627288	3.86991	19.9153	0.000280024	0.0209419	Slc17a4	679784
Ubxn2b	-0.450804	4.99056	19.8279	0.000286261	0.0213092	Ubxn2b	312965
Nqo2	-0.470854	5.37639	19.7974	0.000288471	0.0213748	Nqo2	291084
Cdk14	-0.354825	6.18994	19.6968	0.000295906	0.0218251	Cdk14	362316
Itga3	-0.406468	6.84139	19.6696	0.00029795	0.0218755	Itga3	360606
Ddit4	0.563214	4.85553	19.5958	0.00030358	0.0221309	Ddit4	140942
Card10	-0.373706	5.62105	19.588	0.000304181	0.0221309	Card10	315120
Slc15a3	-0.733704	2.82361	19.5376	0.000308103	0.0223025	Slc15a3	246239
Adamtsl4	0.527733	5.41991	19.6693	0.000309313	0.0223025	Adamtsl4	310670
Aplnr	-0.881845	3.75104	20.3092	0.000312292	0.0223467	Aplnr	83518
Mthfd1l	0.941922	3.06501	19.4793	0.000312707	0.0223467	Mthfd1l	361472
Carhsp1	-0.364361	5.8075	19.447	0.00031529	0.0224316	Carhsp1	260416
Tead1	0.31789	6.41297	19.4002	0.000319079	0.0226012	Tead1	361630
Pmepa1	-0.417948	5.45585	19.3471	0.000323432	0.0228091	Pmepa1	311676
Cfap65	0.630751	4.08508	19.2841	0.000328692	0.0230613	Cfap65	301521
Mmp2	0.743468	4.85367	21.1602	0.000329877	0.0230613	Mmp2	81686
Fam83e	-0.688521	3.55535	19.1989	0.00033595	0.0233842	Fam83e	292913
Gpr182	0.756213	3.39934	19.1447	0.000340663	0.02361	Gpr182	29307
Angptl8	-1.57676	1.29657	19.0674	0.000347511	0.0239812	Angptl8	100361444
Zbtb16	1.57741	5.56555	31.5288	0.000352001	0.0241873	Zbtb16	353227
Pla2g2a	2.39721	1.34491	20.7566	0.000360421	0.0246605	Pla2g2a	29692
Nat8f3	1.1334	3.84812	22.9947	0.000365672	0.0247354	Nat8f3	113892
Gsn	-0.413196	7.08931	18.8694	0.00036575	0.0247354	Gsn	296654
Ace	-0.558554	4.52813	18.8654	0.000366131	0.0247354	Ace	24310
Ptprz1	-1.54163	1.52345	18.7908	0.000373291	0.0251136	Ptprz1	25613
C1qa	0.644973	4.13303	18.7597	0.000376314	0.025205	C1qa	298566
Lrrc75b	-0.39424	6.22433	18.7447	0.000377785	0.025205	Lrrc75b	100365744
Fat3	-0.605529	4.57118	18.6311	0.000389132	0.0258548	Fat3	191571
Nop56	0.429754	4.98262	18.5678	0.00039562	0.025916	Nop56	362214
Ncoa4	0.362533	8.09391	18.5673	0.000395675	0.025916	Ncoa4	619385
Col6a5	1.68939	5.35505	30.7387	0.000397533	0.025916	Col6a5	501047
Fsd1l	0.842189	5.43193	23.8502	0.000398082	0.025916	Fsd1l	313208
Dhx58	1.59394	3.73741	25.5989	0.000399673	0.025916	Dhx58	303538
Cdh7	2.85245	0.278336	18.5284	0.000399724	0.025916	Cdh7	29162
Fblim1	0.610123	4.79245	18.4532	0.000409561	0.0264471	Fblim1	362650
Btc	0.633068	3.84968	18.371	0.000416569	0.026792	Btc	64022
Erbb2	-0.447711	4.8235	18.2334	0.000431949	0.0276706	Erbb2	24337
Kcne4	1.80164	0.97215	18.203	0.000435433	0.027783	Kcne4	367302
Fbxo32	-0.626146	4.39065	18.1846	0.000437563	0.0278086	Fbxo32	171043
Atp1b1	0.369235	11.2719	18.1676	0.000439533	0.0278238	Atp1b1	25650
Rpl10l	2.53806	0.300763	18.1292	0.000444023	0.0279978	Rpl10l	299106
Nos1ap	-0.485836	4.51583	18.1007	0.00044738	0.0280993	Nos1ap	192363
Ptpro	-0.520939	6.66408	19.8948	0.000451092	0.0281693	Ptpro	50677
Glb1l2	-0.347284	6.12427	18.062	0.000451999	0.0281693	Glb1l2	503194
Il31ra	0.979138	3.55344	19.3975	0.000469845	0.029057	Il31ra	688622
Rgl1	0.447776	7.51673	18.6074	0.000469856	0.029057	Rgl1	289080
Gfra3	-0.424344	5.77202	17.8844	0.000473869	0.0291797	Gfra3	84422
Mthfr	-0.509328	5.17448	17.8578	0.00047724	0.0291797	Mthfr	362657
LOC102551819	-0.508982	4.42205	17.8555	0.000477542	0.0291797	LOC102551819	102551819
Tmem176b	0.369922	6.53827	17.8433	0.0004791	0.0291797	Tmem176b	171411
Parp14	0.834839	6.32726	24.3687	0.000492214	0.0297381	Parp14	303903
Ahr	-0.332506	6.47595	17.7305	0.000493771	0.0297381	Ahr	25690
Slc2a5	-0.697465	5.38654	20.3109	0.000493816	0.0297381	Slc2a5	65197
Etnk2	0.854432	2.8768	17.7146	0.000495879	0.0297509	Etnk2	360843
Neu1	-0.372044	7.12344	17.663	0.000502799	0.0300539	Neu1	24591
Ifngr1	0.396483	5.74301	17.5429	0.000519308	0.0308511	Ifngr1	116465
Slc25a33	0.496248	3.88547	17.5381	0.000519973	0.0308511	Slc25a33	691431
Plxnd1	-0.493574	7.14777	19.0138	0.000529049	0.03126	Plxnd1	312652
LOC102548472	-1.12983	2.44879	17.4621	0.000530753	0.03126	LOC102548472	102548472
Sall3	-0.589098	4.29068	17.3881	0.000541486	0.0317201	Sall3	364910
Sp110	0.475754	5.2119	17.3811	0.000542511	0.0317201	Sp110	301570
Cpxm2	-0.741936	3.20213	17.3313	0.000549882	0.0319613	Cpxm2	293566
Adra2b	0.371747	5.70132	17.3264	0.000550612	0.0319613	Adra2b	24174
Gsta3	-0.784437	5.27006	20.7253	0.000559423	0.032356	Gsta3	494500
Fchsd1	-0.618153	4.72134	17.4958	0.0005664	0.0326421	Fchsd1	307482
Xdh	0.612777	7.26565	20.6559	0.000575891	0.0328892	Xdh	497811
Tacc1	0.315999	7.43779	17.1599	0.00057611	0.0328892	Tacc1	306562
C1qtnf3	-0.647654	5.19574	18.8919	0.000576824	0.0328892	C1qtnf3	294806
Jarid2	0.295368	6.80476	17.1153	0.000583177	0.0330439	Jarid2	681740
Lin7c	0.355248	5.40757	17.1123	0.000583648	0.0330439	Lin7c	60442
Rnf222	-1.16412	2.01894	17.0397	0.000595346	0.033588	Rnf222	363627
Ifi44l	0.784167	3.46385	17.0017	0.000601579	0.033821	Ifi44l	310968
Top1	0.309001	6.08231	16.9869	0.000604013	0.0338395	Top1	64550
Klhl3	-0.545172	4.77524	16.9503	0.000610116	0.0340627	Klhl3	498697
Alg2	0.337273	5.63257	16.9194	0.000615303	0.0341021	Alg2	313231
Pear1	0.369494	6.12278	16.918	0.000615549	0.0341021	Pear1	295293
Trak1	0.338794	7.10397	16.9083	0.000617184	0.0341021	Trak1	316085
Esm1	-0.621593	4.22111	16.8905	0.000620212	0.034152	Esm1	64536
Tsku	0.513872	5.46346	17.3942	0.000622987	0.0341877	Tsku	308843
Csf2rb	0.385975	8.50047	16.8247	0.000631538	0.0344402	Csf2rb	171081
Tmem52b	-0.537148	8.13675	19.0496	0.000633451	0.0344402	Tmem52b	689963
Rab17	-0.397451	5.64412	16.8105	0.000634013	0.0344402	Rab17	503269
Znfx1	0.471989	6.66064	17.9051	0.000643072	0.0348147	Znfx1	296384
Papd7	0.416663	5.69378	16.7407	0.000646351	0.0348748	Papd7	NA
Dusp9	-1.20433	1.72516	16.6763	0.00065795	0.035355	Dusp9	293847
Atp2a2	0.293808	8.78998	16.6628	0.000660425	0.035355	Atp2a2	29693
Pnp	0.357166	6.22214	16.6501	0.000662741	0.035355	Pnp	290029
Trabd2b	-0.314787	6.8967	16.643	0.000664047	0.035355	Trabd2b	689914
Nebl	-0.472791	4.6785	16.601	0.000671827	0.0356512	Nebl	307189
Pde1c	-0.555762	4.40832	16.5648	0.000678605	0.0358924	Pde1c	81742
Parp3	0.384149	5.00141	16.5492	0.000681565	0.0359308	Parp3	300985
Ddn	-0.69041	4.30757	17.2184	0.000685188	0.0360037	Ddn	25113
Thbd	-0.569498	4.97719	16.8606	0.000689274	0.0361005	Thbd	83580
Cobll1	0.315391	8.10863	16.4862	0.000693602	0.0362092	Cobll1	311088
Tcea3	-0.490769	4.57503	16.4497	0.000700685	0.0364605	Tcea3	298559
Nphs2	-1.13298	4.987	22.7462	0.000710242	0.0368386	Nphs2	170672
Fyb1	-0.428445	5.06811	16.2835	0.000733991	0.0379332	Fyb1	499537
Klk1c2	-1.13262	2.85094	16.4254	0.000737349	0.0379332	Klk1c2	24841
RGD1560020_predicted	2.82876	2.3396	22.7248	0.000738423	0.0379332	RGD1560020_predicted	498982
Pbx1	-0.297447	6.08203	16.2483	0.000741269	0.0379582	Pbx1	304947
Rad21	0.293633	7.86902	16.2122	0.000748815	0.0382228	Rad21	314949
Pou3f1	-1.92438	1.49747	16.3525	0.000752785	0.0383002	Pou3f1	192110
Psme3	0.319297	6.19172	16.1803	0.000755559	0.0383002	Psme3	287716
Plk3	0.818624	3.25737	16.1713	0.000757476	0.0383002	Plk3	58936
Jmjd8	-0.258082	6.35934	16.0591	0.000781782	0.0394036	Jmjd8	360498
Lzts2	-0.412534	4.96225	16.0482	0.0007842	0.0394036	Lzts2	365468
Gas1	-0.55626	4.28382	16.027	0.000788904	0.0394831	Gas1	683470
Ccdc39	-0.55166	3.91152	16.0127	0.000792094	0.0394831	Ccdc39	310315
Usp24	0.295178	8.55089	16.008	0.000793149	0.0394831	Usp24	313427
Zmynd15	-0.609991	3.08924	15.9661	0.000802601	0.0398303	Zmynd15	287457
Aspg	0.558316	6.00439	18.1232	0.000807444	0.0399474	Aspg	246266
Eea1	0.260954	7.14051	15.9261	0.000811755	0.0400375	Eea1	314764
Alas1	0.53994	6.93594	18.1927	0.000817249	0.0401851	Alas1	65155
Mrpl12	0.31771	6.25166	15.7861	0.000844662	0.0411925	Mrpl12	303746
Fgl2	-0.799684	5.20504	19.1448	0.000844733	0.0411925	Fgl2	84586
Spata13	-0.29787	6.69929	15.7804	0.000846042	0.0411925	Spata13	305938
Thbs2	-0.593204	4.38138	15.7723	0.000847983	0.0411925	Thbs2	292406
Tef	0.452119	7.19147	16.8233	0.000855377	0.0414265	Tef	29362
Grm8	-1.7547	1.07906	15.6427	0.000879923	0.0424253	Grm8	60590
Itga9	0.379745	5.05948	15.6324	0.00088252	0.0424253	Itga9	685004
Il6st	0.337561	7.6618	15.6269	0.000883916	0.0424253	Il6st	25205
Bicdl1	0.884318	5.92635	21.5002	0.000890113	0.0425196	Bicdl1	304537
Ezh1	-0.274219	6.99857	15.5902	0.000893259	0.0425196	Ezh1	303547
Samd9	1.06788	5.43849	22.14	0.000896602	0.0425196	Samd9	500011
Neurl2	-0.575704	3.56466	15.57	0.000898437	0.0425196	Neurl2	311633
Xylt1	0.747058	3.21867	15.5592	0.000901233	0.0425196	Xylt1	64133
Tnfsf13	0.519415	4.77733	15.5572	0.000901747	0.0425196	Tnfsf13	287437
Eps8l2	-0.310206	7.91957	15.4552	0.00092854	0.0436549	Eps8l2	361674
Trpm2	-0.531006	3.78287	15.4208	0.000937769	0.0439108	Trpm2	294329
2020-03-05	0.335454	6.92753	15.4111	0.000940408	0.0439108	2020-03-05	294079
Nus1	0.275837	5.95573	15.4046	0.000942175	0.0439108	Nus1	294400
Usp18	1.99496	3.40752	22.0278	0.000957138	0.0444793	Usp18	312688
Sectm1a	1.04365	2.02021	15.3274	0.000963399	0.0446412	Sectm1a	287885
Uba7	0.55242	4.23639	15.277	0.000977513	0.0450286	Uba7	301000
Carm1	0.289678	6.13838	15.2705	0.000979374	0.0450286	Carm1	363026
Hnrnpa3	-0.282822	7.22049	15.2664	0.000980518	0.0450286	Hnrnpa3	362152
Tp53i11	-0.536316	4.61939	15.253	0.000984348	0.0450286	Tp53i11	311209
Sema3g	-0.516494	7.49806	17.2796	0.000988251	0.0450286	Sema3g	290562
Plpp1	0.263324	6.25353	15.2321	0.000990307	0.0450286	Plpp1	64369
Dvl3	0.335054	7.00393	15.2285	0.000991362	0.0450286	Dvl3	303811
Qser1	0.281957	7.12534	15.2116	0.000996225	0.045122	Qser1	311266
Slc28a2	0.636004	3.65558	15.1108	0.0010258	0.0463312	Slc28a2	60423
Lifr	-0.404976	9.86496	15.0949	0.00103317	0.046533	Lifr	81680
Zkscan8	-0.39265	5.69971	15.0333	0.00104924	0.0471251	Zkscan8	306974
Slc25a10	0.353225	8.28439	15.0225	0.00105253	0.0471408	Slc25a10	170943
Dmxl1	0.271454	8.50277	14.9746	0.00106737	0.0476691	Dmxl1	307429
Cyb5b	-0.366182	8.14838	14.9654	0.00107025	0.0476691	Cyb5b	80773
Ehbp1	0.428853	5.47912	14.937	0.00107915	0.0479103	Ehbp1	305556
Bcr	0.286198	6.21677	14.9292	0.00108162	0.0479103	Bcr	309696
Edem1	0.358681	6.91362	14.8805	0.00109717	0.0484653	Edem1	297504
Mfap3l	0.297905	7.34736	14.8202	0.00111674	0.0491946	Mfap3l	306424
Nanp	0.658048	3.73719	14.8041	0.00112203	0.0492927	Nanp	311530
Etv6	0.428883	5.51274	14.7247	0.00114858	0.0503214	Etv6	312777
Hsd11b1	-0.411002	7.36655	15.2549	0.00116802	0.0508997	Hsd11b1	25116
Por	0.394113	7.04437	14.966	0.00116811	0.0508997	Por	29441
Siglec5	-1.32093	1.76108	14.6581	0.00117137	0.0509038	Siglec5	292843
Mpp2	0.960711	1.82504	14.6305	0.00118093	0.0511809	Mpp2	85275
Azin1	0.309872	6.23545	14.6084	0.00118867	0.0513779	Azin1	58961
Lrrc8b	-0.315893	5.85067	14.5772	0.00119972	0.0514584	Lrrc8b	305135
Slc25a42	0.438098	5.2512	14.577	0.00119979	0.0514584	Slc25a42	689414
Cd28	-1.49775	1.43062	14.576	0.00120013	0.0514584	Cd28	25660
Cmtr1	0.313303	6.28695	14.5401	0.00121297	0.0517777	Cmtr1	309656
LOC103689965	1.36965	4.04689	20.0461	0.00121402	0.0517777	LOC103689965	103689965
Cirbp	-0.488842	5.23983	14.7188	0.0012232	0.05186	Cirbp	81825
Arntl	-1.58848	2.88057	17.5255	0.00122339	0.05186	Arntl	29657
Olfm1	-0.607471	4.40092	14.7696	0.00122562	0.05186	Olfm1	93667
Hif3a	1.62261	2.31595	16.4997	0.00124647	0.052435	Hif3a	64345
Klhl14	0.311259	5.62676	14.4424	0.00124866	0.052435	Klhl14	364823
Prodh1	0.661551	6.55528	18.1215	0.00125109	0.052435	Prodh1	680409
Tuba1a	-0.573136	3.97068	14.4328	0.00125226	0.052435	Tuba1a	64158
Plxdc2	0.324953	7.34647	14.4195	0.0012572	0.0524543	Plxdc2	361282
Slc9a3	0.339858	8.3859	14.409	0.00126114	0.0524543	Slc9a3	24784
Thada	-0.338976	6.92541	14.4054	0.00126251	0.0524543	Thada	313865
Trim24	0.431673	4.99366	14.3782	0.00127278	0.0525791	Trim24	500084
Filip1	-0.509514	4.46556	14.377	0.00127321	0.0525791	Filip1	246776
Slc12a2	0.386608	6.49247	14.5547	0.00127532	0.0525791	Slc12a2	83629
Slco2a1	-0.392696	6.99445	14.6301	0.00128603	0.0528851	Slco2a1	24546
Dok7	2.07935	0.313979	14.3201	0.00129502	0.0531188	Dok7	305448
Eif4a1	0.302371	7.34692	14.3067	0.00130023	0.0531967	Eif4a1	287436
Ttll3	-0.652607	3.44499	14.2475	0.00132346	0.0539567	Ttll3	362415
Grb7	-0.68112	5.693	17.3514	0.00132551	0.0539567	Grb7	84427
Cd200	0.352433	5.36453	14.2097	0.00133852	0.0543488	Cd200	24560
Kdm3a	-0.268306	5.94808	14.1683	0.00135523	0.0546995	Kdm3a	312440
Tmod2	-0.689967	3.73257	14.312	0.00135607	0.0546995	Tmod2	58814
Kcne2	2.71376	0.047679	14.1491	0.00136308	0.0546995	Kcne2	171138
Slc25a25	0.745437	3.78991	14.6955	0.00136474	0.0546995	Slc25a25	246771
Panx2	-0.606818	4.04918	14.1337	0.00136941	0.0546995	Panx2	362979
Galnt17	2.11652	0.367409	14.1323	0.00136997	0.0546995	Galnt17	288611
Prep	0.410479	5.3272	14.125	0.00137298	0.0546995	Prep	83471
Slc30a9	0.313684	6.59994	14.1217	0.00137438	0.0546995	Slc30a9	498358
Smc4	0.298932	5.80677	14.1106	0.00137897	0.054747	Smc4	295107
Trem2	1.81065	0.565625	14.0886	0.00138812	0.0549743	Trem2	301227
Dnmbp	-0.294063	5.95886	14.0587	0.00140068	0.0551636	Dnmbp	309362
Slfn13	0.491055	4.86869	14.0556	0.001402	0.0551636	Slfn13	303378
RT1-CE15	-1.46249	4.24987	19.0584	0.00140319	0.0551636	RT1-CE15	414789
Tmprss13	-0.571746	4.70397	14.3022	0.00140947	0.05522	Tmprss13	300682
Inpp5f	-0.46658	5.9597	14.9902	0.00141149	0.05522	Inpp5f	309008
Spsb4	0.601709	4.79476	14.854	0.0014175	0.0553202	Spsb4	300950
Tmem86a	-0.744344	5.89705	18.0308	0.00142485	0.0554727	Tmem86a	308602
Irf7	1.92235	5.40421	21.8849	0.00143732	0.0558229	Irf7	293624
RGD1564324	-2.36318	-0.357164	13.9597	0.00144318	0.0559152	RGD1564324	290217
Acaa1a	-0.427554	6.38437	14.7055	0.0014568	0.0563075	Acaa1a	24157
Herpud1	0.510388	7.61553	15.8687	0.00146065	0.0563209	Herpud1	85430
Cnot1	0.243119	8.52176	13.9056	0.00146697	0.0564294	Cnot1	291841
Serinc5	-0.309536	5.70771	13.8937	0.00147227	0.0564981	Serinc5	170907
Zfp444	0.260161	5.94339	13.8763	0.00148006	0.0566617	Zfp444	292569
Dnajb9	0.348409	5.57416	13.82	0.00150557	0.0573041	Dnajb9	24908
Syt15	-1.35704	1.60985	13.8172	0.00150686	0.0573041	Syt15	306285
Oaz1	-0.270765	6.9546	13.8156	0.00150759	0.0573041	Oaz1	25502
Plxnb3	4.17113	-0.85455	13.799	0.00151522	0.0573041	Plxnb3	363517
Ucp2	0.389076	6.11712	13.9367	0.00151584	0.0573041	Ucp2	54315
Rwdd4	0.272777	5.68444	13.7925	0.00151823	0.0573041	Rwdd4	502084
Iffo1	-0.452279	4.40509	13.7662	0.0015304	0.0576283	Iffo1	362437
Csf1r	0.406413	5.95955	14.0028	0.00154103	0.0577681	Csf1r	307403
Acsl3	-0.34137	5.6284	13.7429	0.0015413	0.0577681	Acsl3	114024
Trerf1	-0.395886	4.90145	13.7267	0.00154893	0.0577973	Trerf1	316219
Dcdc2	-0.565733	5.42721	15.0007	0.00155039	0.0577973	Dcdc2	291130
Nuak1	-0.399222	4.93249	13.7184	0.00155286	0.0577973	Nuak1	299694
Veph1	-0.445737	5.65244	14.1275	0.00156271	0.0580294	Veph1	361954
Cd33	1.43876	0.778516	13.6861	0.00156823	0.0581004	Cd33	690492
Hsd17b12	0.451917	5.35124	13.7867	0.00157579	0.0582462	Hsd17b12	84013
Hao1	2.3537	-0.184483	13.6401	0.00159041	0.0586519	Hao1	311446
Atf6	0.266905	7.13303	13.6138	0.00160328	0.0589159	Atf6	304962
Nynrin	-0.51485	4.87141	13.7215	0.0016049	0.0589159	Nynrin	100912447
Rtn4r	-0.937197	2.30207	13.5933	0.00161338	0.0590923	Rtn4r	113912
Thy1	0.556235	3.8554	13.5828	0.00161854	0.0591467	Thy1	24832
Slamf9	1.06358	2.01464	13.5743	0.00162279	0.0591676	Slamf9	289235
Spetex-2F	-2.69743	0.404525	14.1385	0.0016481	0.0598497	Spetex-2F	316940
Bst2	0.650015	5.51673	15.9083	0.00164895	0.0598497	Bst2	378947
Lpcat4	0.510047	4.45237	13.512	0.00165412	0.0598688	Lpcat4	296048
C6	2.76573	2.84767	19.5723	0.00165692	0.0598688	C6	24237
Itgb6	-0.311707	7.72623	13.4749	0.00167304	0.0601558	Itgb6	311061
Fkbp5	1.76206	6.01838	20.8913	0.00167618	0.0601558	Fkbp5	361810
Rassf2	0.567062	5.11191	14.3225	0.00167673	0.0601558	Rassf2	311437
Pxmp4	0.424235	5.13781	13.4617	0.00167988	0.0601558	Pxmp4	282634
Adamts13	2.62376	-0.197062	13.4545	0.00168357	0.0601558	Adamts13	102554393
Klhdc8a	-0.460327	5.65972	14.0085	0.00169103	0.0602883	Klhdc8a	305096
Cdh11	0.552806	6.0434	15.4326	0.0016973	0.0603781	Cdh11	84407
Rora	0.298246	5.69362	13.4177	0.00170277	0.0604391	Rora	300807
Creld2	0.571669	4.01915	13.4069	0.00170846	0.0604872	Creld2	362978
Mgat3	0.398895	6.60523	13.9636	0.00171296	0.0604872	Mgat3	29582
Tmem205	-0.549146	3.91405	13.3843	0.00172038	0.0604872	Tmem205	300441
Cgrrf1	0.454037	4.23325	13.3813	0.00172198	0.0604872	Cgrrf1	116679
Osbpl8	-0.522072	7.56722	15.469	0.00172294	0.0604872	Osbpl8	314824
Oprd1	3.86553	-1.17115	13.3621	0.00173224	0.0606812	Oprd1	24613
Pklr	-0.47297	4.89027	13.3185	0.00175571	0.0613698	Pklr	24651
Ifi35	0.749581	3.00163	13.2933	0.00176946	0.061676	Ifi35	287719
Acbd4	-0.36359	5.94518	13.2864	0.00177326	0.061676	Acbd4	303577
Patj	-0.253072	7.55023	13.2814	0.00177598	0.061676	Patj	140581
Cd22	-1.428	0.911465	13.2632	0.00178603	0.0618298	Cd22	308501
Map7	0.265963	8.07687	13.2595	0.0017881	0.0618298	Map7	293016
Mocs2	0.375422	5.4819	13.2233	0.00180826	0.0623929	Mocs2	294753
Akr1c2	9.18307	7.37837	20.4798	0.00181853	0.0626127	Akr1c2	291283
Pgpep1	-0.371596	8.05696	13.4115	0.00183042	0.0628542	Pgpep1	290648
Fabp3	-0.423015	7.03768	14.073	0.00183336	0.0628542	Fabp3	79131
Pet100	-0.371476	4.67466	13.1567	0.00184607	0.0631551	Pet100	688786
Nxf7	3.81177	-1.14114	13.1497	0.00185005	0.0631571	Nxf7	501621
Tet2	0.808847	8.87164	17.8161	0.00186085	0.0632619	Tet2	310859
Cd68	0.551609	3.7598	13.1308	0.00186099	0.0632619	Cd68	287435
Fam81a	-0.328975	6.86307	13.122	0.00186607	0.0633008	Fam81a	315789
Tmigd1	-0.458887	5.52649	13.7007	0.00187761	0.0634843	Tmigd1	363654
Arhgef28	-0.32733	7.80553	13.0992	0.00187938	0.0634843	Arhgef28	361882
Hes6	-0.334263	5.15108	13.0885	0.00188565	0.0635627	Hes6	316626
Incenp	-0.506078	4.15665	13.0653	0.00189934	0.063725	Incenp	293733
Gigyf1	-0.327893	6.29535	13.0621	0.00190126	0.063725	Gigyf1	304378
Tmem65	0.429069	4.35237	13.0603	0.00190236	0.063725	Tmem65	500874
Ccny	-0.280662	5.99782	12.9783	0.00195168	0.0650422	Ccny	361261
Mfge8	0.349731	5.35474	12.9772	0.0019524	0.0650422	Mfge8	25277
Xpnpep3	0.299404	5.65031	12.9749	0.00195381	0.0650422	Xpnpep3	685823
Stk35	0.482174	4.51643	12.9662	0.00195911	0.0650839	Stk35	311419
Socs3	1.55132	1.61309	13.1551	0.00196332	0.0650893	Socs3	89829
Myo1b	0.454412	5.95877	13.8615	0.00197312	0.0652793	Myo1b	117057
Fnbp1l	-0.264656	6.83076	12.9186	0.00198853	0.0655144	Fnbp1l	310839
Uhrf1bp1l	0.280105	7.12049	12.9087	0.00199473	0.0655144	Uhrf1bp1l	363009
Tek	0.293294	6.90721	12.9058	0.00199652	0.0655144	Tek	89804
Adarb1	0.388872	4.80295	12.8999	0.00200023	0.0655144	Adarb1	25367
Kirrel1	-0.363079	6.00371	12.8994	0.00200059	0.0655144	Kirrel1	310695
Wdr86	-0.860359	2.72589	12.8764	0.00201504	0.0658534	Wdr86	311956
Iqgap3	1.12103	1.64649	12.869	0.00201974	0.0658729	Iqgap3	310621
Matn2	0.442711	4.82478	12.8513	0.00203103	0.066107	Matn2	299996
Xaf1	1.02121	2.31251	12.8361	0.00204077	0.0662899	Xaf1	679600
Pkp4	0.42431	8.33679	13.7206	0.00205211	0.066524	Pkp4	295625
Asb11	-0.834527	2.95438	12.8052	0.00206071	0.0666682	Asb11	302666
Them4	0.621675	3.56507	12.7968	0.00206615	0.0667101	Them4	361992
Cdhr2	0.379876	6.09338	13.0128	0.00207141	0.0667458	Cdhr2	291002
Oas3	1.44069	1.06704	12.7698	0.00208383	0.067012	Oas3	494202
Eif5a2	0.655862	3.53248	12.7602	0.00209015	0.0670236	Eif5a2	310261
Tapbpl	0.781796	3.23097	12.7456	0.00209975	0.0670236	Tapbpl	297602
Prdm15	0.469414	4.32695	12.744	0.00210081	0.0670236	Prdm15	304054
Ywhah	0.275472	5.84037	12.744	0.00210087	0.0670236	Ywhah	25576
Slc43a3	0.877151	4.80722	15.8721	0.00213181	0.0678761	Slc43a3	311170
Camk2n1	-0.350727	5.30005	12.6862	0.00213954	0.0679875	Camk2n1	287005
Rab9a	0.380265	5.81416	12.6612	0.00215657	0.068295	Rab9a	84589
Ethe1	-0.459027	6.53967	13.951	0.00215771	0.068295	Ethe1	292710
Pmfbp1	-0.641353	3.69392	12.6628	0.00216586	0.0683146	Pmfbp1	171414
Blcap	-0.307877	5.46456	12.6462	0.00216683	0.0683146	Blcap	171113
Ddc	-0.45704	6.2722	13.8268	0.00217463	0.0684265	Ddc	24311
Erap1	0.270938	6.31012	12.6067	0.00219409	0.0688142	Erap1	80897
Tmem213	-0.382979	5.49201	12.6047	0.00219551	0.0688142	Tmem213	689748
LOC102555924	-0.712823	3.85031	12.9964	0.00221837	0.0692277	LOC102555924	102555924
Podxl	-0.29758	9.19522	12.5697	0.00222007	0.0692277	Podxl	192181
Dhcr24	-0.717929	6.21535	16.3601	0.00222494	0.0692277	Dhcr24	298298
Slc6a13	0.626789	5.22712	14.2247	0.00222653	0.0692277	Slc6a13	171163
B4galt6	0.222118	6.61476	12.5539	0.00223124	0.0692277	B4galt6	65196
Adamts6	-0.549784	3.21715	12.5492	0.00223454	0.0692277	Adamts6	361886
Paqr7	0.572697	5.93135	14.6455	0.00225191	0.0695523	Paqr7	313615
Frzb	0.359795	6.47022	12.6121	0.00225367	0.0695523	Frzb	295691
Cd1d1	-0.47605	4.84772	12.5038	0.00226707	0.0698318	Cd1d1	25109
Ncoa3	0.326997	6.80186	12.4852	0.0022805	0.0698441	Ncoa3	84584
Plac8	0.586355	3.9941	12.4835	0.00228177	0.0698441	Plac8	360914
Phyh	0.289657	7.94093	12.4819	0.00228291	0.0698441	Phyh	114209
Il33	0.357419	7.17757	12.6732	0.00228484	0.0698441	Il33	361749
Disp1	-0.404749	5.17812	12.4654	0.00229497	0.069923	Disp1	289338
Sat2	-0.359668	5.05765	12.4638	0.00229612	0.069923	Sat2	360547
Pip5k1b	-0.519678	3.72939	12.4569	0.00230116	0.069944	Pip5k1b	309419
Trim21	0.378914	5.0858	12.423	0.00232622	0.0705722	Trim21	308901
Cygb	0.454621	6.7744	13.6756	0.00233463	0.0706941	Cygb	170520
Oas1b	1.91918	3.6365	17.2957	0.00234885	0.0708375	Oas1b	246268
Lrrn1	-0.926795	1.89896	12.3921	0.00234929	0.0708375	Lrrn1	500280
Mlf2	0.293398	7.3695	12.3857	0.00235413	0.0708375	Mlf2	312709
RGD1559459	-2.4104	-0.339869	12.3816	0.00235723	0.0708375	RGD1559459	501907
Il3ra	-0.546471	3.43843	12.376	0.0023614	0.0708375	Il3ra	246144
Gtpbp4	0.448384	4.4881	12.3286	0.00239751	0.071787	Gtpbp4	114300
Klk1c6	-1.28626	2.26805	12.4796	0.00240363	0.0718363	Klk1c6	408242
Pik3cd	-0.472513	4.56497	12.2819	0.00243371	0.0725972	Pik3cd	366508
Sema4a	-0.257029	6.29021	12.2763	0.00243812	0.0725972	Sema4a	310630
Rassf1	0.484623	4.02123	12.2702	0.0024429	0.0726052	Rassf1	363140
Egfl7	-0.509608	4.83237	12.4692	0.0024528	0.0727649	Egfl7	245963
Galt	-0.444215	4.79479	12.2363	0.00246963	0.0731292	Galt	298003
Cdhr5	0.270878	8.25676	12.2213	0.00248158	0.0733481	Cdhr5	171554
Gabarapl1	-0.312736	8.41496	12.212	0.00248901	0.0734327	Gabarapl1	689161
Mknk2	0.362283	7.19601	12.4609	0.00250499	0.0737688	Mknk2	299618
Abcb1b	1.75991	6.05693	18.3117	0.00251415	0.0737955	Abcb1b	24646
Sirpd	4.99714	-0.198739	12.6316	0.00251963	0.0737955	Sirpd	100360722
Phf1	-0.27509	5.70942	12.174	0.00251967	0.0737955	Phf1	294287
Slc34a1	-0.471388	11.1042	12.9951	0.00253451	0.0740952	Slc34a1	25548
Tnfaip3	-0.543874	3.16969	12.1432	0.00254477	0.0742602	Tnfaip3	683206
Xrcc5	-0.344771	5.22368	12.1337	0.0025526	0.0743537	Xrcc5	363247
Plcb4	0.479717	5.82571	13.3013	0.00255768	0.074367	Plcb4	25031
Tmem169	0.695307	2.80447	12.0841	0.00259385	0.0752279	Tmem169	690294
Il2ra	1.90377	0.364601	12.0738	0.00260254	0.0752279	Il2ra	25704
Crot	0.331016	6.9553	12.0726	0.00260351	0.0752279	Crot	83842
Itgb8	0.341962	7.13068	12.1503	0.002606	0.0752279	Itgb8	362800
Pi4ka	0.231032	7.18663	12.0342	0.00263607	0.0759596	Pi4ka	64161
Ushbp1	-0.542213	3.3925	12.0059	0.00266034	0.0763651	Ushbp1	290629
Cotl1	-0.569686	6.13448	14.2904	0.00266201	0.0763651	Cotl1	361422
Slc7a2	1.19542	2.44255	12.5456	0.0026644	0.0763651	Slc7a2	64554
Sowahc	-0.305208	5.7986	11.9718	0.00268995	0.0768977	Sowahc	503306
Zswim4	-0.431081	4.2535	11.9689	0.00269254	0.0768977	Zswim4	304655
Gclm	0.394849	10.378	12.1972	0.00269783	0.0769119	Gclm	29739
Slc51a	-1.07531	2.26997	11.9908	0.00271455	0.0772517	Slc51a	303879
Lipg	-0.638465	3.9217	12.1371	0.0027221	0.0773298	Lipg	291437
Dusp4	-1.26943	1.78995	11.9121	0.0027427	0.0777066	Dusp4	60587
Efnb1	-0.280987	5.90054	11.9095	0.00274503	0.0777066	Efnb1	25186
Rasgef1b	0.726413	5.08261	14.1423	0.00275656	0.0778957	Rasgef1b	100361238
Zfp423	-0.770294	2.97171	11.8887	0.00276366	0.0779301	Zfp423	94188
RGD1562310	0.543982	3.47994	11.8845	0.00276746	0.0779301	RGD1562310	498188
C2cd2l	0.296461	6.35882	11.8764	0.00277479	0.0779651	C2cd2l	300666
Akirin1	0.418604	5.1568	11.8671	0.00278317	0.0779651	Akirin1	595134
Ncoa7	-0.543908	7.47909	14.1048	0.00278355	0.0779651	Ncoa7	498995
Maco1	0.302637	5.68471	11.855	0.00279422	0.0779651	Maco1	313618
C1qtnf2	-0.731112	2.68981	11.8463	0.00280217	0.0779651	C1qtnf2	497886
LOC102548818	-1.55853	0.686618	11.8441	0.00280415	0.0779651	LOC102548818	102548818
Epha1	0.555662	4.35071	12.0998	0.0028063	0.0779651	Epha1	312279
Eid1	-0.307645	6.14593	11.8404	0.00280752	0.0779651	Eid1	499882
Kcnh2	-1.44132	0.72729	11.832	0.00281524	0.0779651	Kcnh2	117018
Pfdn6	0.359364	5.1806	11.8299	0.0028172	0.0779651	Pfdn6	309629
Ms4a6a	1.22551	2.02332	12.1271	0.00282837	0.0781398	Ms4a6a	361735
Bgn	0.382467	9.00565	12.1909	0.00284644	0.0785042	Bgn	25181
Kifc2	-0.312913	5.42827	11.7923	0.00285198	0.0785221	Kifc2	300053
Adam33	-1.42569	0.743249	11.7767	0.00286663	0.0787907	Adam33	311425
Cbfa2t3	0.415223	4.62492	11.7567	0.00288545	0.0791725	Cbfa2t3	361431
Bhmt2	-0.353257	7.32359	11.9813	0.00290854	0.0796701	Bhmt2	365972
Cgn	-0.411212	6.09232	12.3961	0.0029154	0.0797223	Cgn	310655
Cdyl	-0.394714	4.52131	11.707	0.00293281	0.0800623	Cdyl	361237
Pcyt1a	0.285194	6.04579	11.6746	0.00296417	0.0807391	Pcyt1a	140544
St3gal2	-0.318961	5.7023	11.671	0.00296765	0.0807391	St3gal2	64442
Slc35b4	0.422062	5.09596	11.6295	0.00300839	0.0815518	Slc35b4	296969
Casz1	-0.313878	6.28498	11.6264	0.00301143	0.0815518	Casz1	313713
Adm	-0.624035	3.03072	11.6251	0.00301274	0.0815518	Adm	25026
Cenpf	0.770862	3.41315	11.9491	0.00301855	0.0815718	Cenpf	257649
Lyve1	-0.474593	4.51325	11.5918	0.00304597	0.0821748	Lyve1	293186
Nufip2	0.287872	6.72696	11.5778	0.00306005	0.0823101	Nufip2	681371
Foxk2	0.291466	6.11396	11.5685	0.00306949	0.0823101	Foxk2	303753
Arhgap10	-0.307884	5.89292	11.5666	0.00307135	0.0823101	Arhgap10	688429
Pde8b	-0.893712	2.70083	11.5647	0.00307326	0.0823101	Pde8b	309962
Tubb4b	0.32881	6.69568	11.5565	0.00308165	0.0823101	Tubb4b	296554
Plekhb2	0.325004	7.79405	11.5564	0.0030817	0.0823101	Plekhb2	301337
Fpr3	-4.48321	-0.759282	11.9664	0.00308831	0.0823498	Fpr3	292413
Thbs1	-0.327793	8.214	11.5078	0.00313162	0.0831022	Thbs1	445442
Speg	-0.625907	3.43405	11.5029	0.00313663	0.0831022	Speg	363256
G0s2	0.454302	5.26722	11.8474	0.00313734	0.0831022	G0s2	289388
Rbm20	0.935068	4.2742	13.7807	0.0031409	0.0831022	Rbm20	309544
Fabp5	0.604147	4.26378	12.0246	0.00314686	0.0831022	Fabp5	140868
Nlgn3	0.915119	1.64914	11.4924	0.00314754	0.0831022	Nlgn3	171297
2020-03-01	-0.5443	5.77396	13.1597	0.0031563	0.0831969	2020-03-01	690745
Hjv	-1.13754	1.7215	11.4762	0.00316448	0.0832631	Hjv	310681
Mfsd1	-0.28953	6.87826	11.4717	0.00316917	0.0832631	Mfsd1	361957
Fam84a	-0.448069	4.928	11.4657	0.00317547	0.0832925	Fam84a	NA
Als2cr12	-0.862165	2.48211	11.4379	0.00320486	0.0838698	Als2cr12	NA
Ppfibp2	-0.355647	5.79417	11.4336	0.0032094	0.0838698	Ppfibp2	308918
Fam107a	0.333437	5.68094	11.4301	0.00321312	0.0838698	Fam107a	361018
Cntn4	3.90061	-0.90163	11.4089	0.00323587	0.0843266	Cntn4	116658
Phospho2	0.483268	4.00621	11.4011	0.00324426	0.0844086	Phospho2	295663
Zdbf2	-2.46427	0.392159	11.3959	0.00324983	0.0844168	Zdbf2	501153
Tmem150a	0.318934	6.92511	11.3788	0.0032683	0.0847597	Tmem150a	245966
Ikbke	-0.505951	3.77152	11.3574	0.00329162	0.085227	Ikbke	363984
Cyp26b1	-1.72492	2.8287	13.5403	0.00330755	0.0855018	Cyp26b1	312495
Vcam1	0.475252	4.68808	11.3056	0.00334984	0.0864561	Vcam1	25361
Baat	-0.644424	2.92983	11.2947	0.00336111	0.0866079	Baat	29725
Mep1a	-0.333772	9.42728	11.2782	0.00337955	0.0868571	Mep1a	25684
Fmo6	3.85261	-0.71806	11.2748	0.00338339	0.0868571	Fmo6	304922
Ldhb	-0.285599	8.61349	11.2588	0.00340159	0.0868571	Ldhb	24534
Rps16	-0.235456	7.51847	11.2567	0.00340397	0.0868571	Rps16	140655
Wbp1l	0.264564	6.365	11.2527	0.00340842	0.0868571	Wbp1l	309456
Cycs	-0.323324	7.23175	11.2527	0.00340868	0.0868571	Cycs	25309
Dclk1	0.548081	4.1629	11.3469	0.00341183	0.0868571	Dclk1	83825
Spp2	-0.600126	5.31861	12.5565	0.00341933	0.0868571	Spp2	94168
Adgrv1	-0.680833	4.34095	12.1083	0.0034194	0.0868571	Adgrv1	100362255
Stard5	0.492257	4.27324	11.2369	0.00342653	0.086901	Stard5	502348
Cd82	-0.263754	6.54222	11.2147	0.00345198	0.0874085	Cd82	83628
Fam126a	0.586166	3.05806	11.2068	0.00346114	0.0875027	Fam126a	499975
Cnr1	-0.561403	4.97156	12.1142	0.00347157	0.0876285	Cnr1	25248
Ddx54	0.286395	5.50267	11.1911	0.00347937	0.0876876	Ddx54	360815
A1cf	-0.361397	7.09358	11.5614	0.00349699	0.0879513	A1cf	170912
Otud1	-0.450468	3.69436	11.1728	0.00350077	0.0879513	Otud1	498803
Sult1a1	0.555439	4.67097	11.6688	0.00351737	0.0882305	Sult1a1	83783
Sirt3	-0.368185	4.31727	11.1486	0.00352926	0.0883301	Sirt3	293615
Itgb5	-0.240641	7.15965	11.146	0.00353233	0.0883301	Itgb5	257645
RGD1564801	2.60525	-0.378655	11.1362	0.00354391	0.0884822	RGD1564801	499084
Cecr2	-0.408035	4.87427	11.1215	0.00356148	0.0887446	Cecr2	500308
Atg14	-0.458307	3.82614	11.1181	0.00356546	0.0887446	Atg14	305831
Txnrd3	-0.526869	3.48364	11.1132	0.00357132	0.0887532	Txnrd3	297437
Hsp90b1	0.274588	9.05105	11.1085	0.00357698	0.0887567	Hsp90b1	362862
Slc17a3	-0.433676	7.20089	12.171	0.00361976	0.0896171	Slc17a3	266730
Polr3g	0.433316	3.90941	11.0706	0.00362281	0.0896171	Polr3g	685465
Abhd3	-0.616044	3.10734	11.0321	0.00367001	0.0906454	Abhd3	291793
Gpam	-0.392735	5.14332	11.0161	0.0036899	0.090902	Gpam	29653
Trpm3	0.624002	2.91672	11.0146	0.00369171	0.090902	Trpm3	309407
Nacc2	-0.223706	6.17287	10.9771	0.00373873	0.0916799	Nacc2	296583
Scamp4	0.304199	5.07253	10.9734	0.0037434	0.0916799	Scamp4	65170
Sult4a1	0.960018	2.10743	10.9732	0.00374364	0.0916799	Sult4a1	58953
Fam46c	0.45311	4.42638	10.969	0.00374902	0.0916799	Fam46c	NA
Susd3	0.360048	5.53022	10.9667	0.00375181	0.0916799	Susd3	306810
Ddr1	-0.445308	7.18749	12.2067	0.00377355	0.0920712	Ddr1	25678
Pnkd	-0.325534	7.27031	11.0167	0.00378418	0.0921051	Pnkd	100188944
Tgm3	-0.849647	2.28433	10.9396	0.00378639	0.0921051	Tgm3	366189
Cwh43	-0.595506	4.4752	11.52	0.00380578	0.0924367	Cwh43	305307
Foxl1	-1.89539	0.458991	10.9145	0.00381863	0.0924402	Foxl1	687553
Flt1	0.281678	7.05962	10.9075	0.00382765	0.0924402	Flt1	54251
Chtf18	1.12797	1.09034	10.9067	0.00382876	0.0924402	Chtf18	287146
Irs1	-0.362028	6.21662	11.2209	0.00382892	0.0924402	Irs1	25467
Paqr4	0.74424	2.71401	10.8887	0.00385218	0.092739	Paqr4	302967
Cntrl	-0.267112	5.97539	10.8882	0.00385283	0.092739	Cntrl	311886
Ttc7a	0.270532	6.3262	10.8776	0.00386661	0.0929316	Ttc7a	362696
Itpr1	-0.245337	9.11904	10.856	0.003895	0.0934741	Itpr1	25262
Colec12	0.677299	5.15176	12.6654	0.00390617	0.0936025	Colec12	361289
Zbtb37	-0.39268	4.25747	10.8375	0.00391957	0.0937839	Zbtb37	304918
Slc30a1	0.443581	7.12468	12.0575	0.00393097	0.093917	Slc30a1	58976
Fchsd2	0.279555	5.83121	10.8094	0.00395717	0.0944026	Fchsd2	308864
Samd3	4.70785	-1.46218	11.1625	0.0039785	0.0947709	Samd3	685940
Adam19	-0.664084	3.84582	11.2342	0.0040513	0.0963622	Adam19	303068
Ttyh3	0.250079	6.76896	10.7182	0.00408178	0.0969438	Ttyh3	304315
Nfe2l2	0.247676	6.78306	10.647	0.00418224	0.0991833	Nfe2l2	83619
Fam117b	0.235144	6.86041	10.629	0.00420802	0.0995175	Fam117b	363236
Pdp2	-0.347143	6.34056	10.8407	0.00420959	0.0995175	Pdp2	246311
Uevld	-0.433493	3.9876	10.6243	0.0042149	0.0995175	Uevld	691172
Tmco6	-0.485632	3.70586	10.6076	0.00423894	0.0997856	Tmco6	291661
Spata2L	0.549931	3.93504	10.6043	0.00424377	0.0997856	Spata2L	498963
Ddx56	0.509683	3.60016	10.6036	0.00424487	0.0997856	Ddx56	289780
RGD1306519	5.41034	-1.19736	10.9526	0.00425632	0.0998361	RGD1306519	295437
Pecr	0.296036	5.97669	10.5936	0.00425944	0.0998361	Pecr	113956
Bhmt	-1.11776	4.59057	13.9592	0.00427378	0.0999923	Bhmt	81508
Zbed4	0.332648	5.03165	10.5805	0.00427854	0.0999923	Zbed4	315211
Mfhas1	0.350477	5.49134	10.5628	0.00430453	0.100439	Mfhas1	306508
Peli2	0.213778	6.645	10.555	0.00431619	0.100439	Peli2	305835
Ackr3	-0.415996	5.31077	10.6998	0.00431641	0.100439	Ackr3	84348
Pxmp2	-0.356405	4.59714	10.542	0.00433536	0.100735	Pxmp2	29533
Heph	0.625241	4.75932	11.5949	0.00438667	0.101762	Heph	117240
Rtl8a	-0.399711	4.11357	10.5041	0.00439226	0.101762	Rtl8a	679038
Apcs	-1.11849	3.93126	13.3682	0.00440995	0.101945	Apcs	29339
Fam120b	0.258853	5.9776	10.4905	0.00441281	0.101945	Fam120b	308218
Tril	-0.508219	5.27294	11.3829	0.00442915	0.102176	Tril	362364
Ptpre	-0.497067	3.4386	10.4716	0.0044417	0.102318	Ptpre	114767
Map3k6	0.864632	3.15626	10.9112	0.00448398	0.103144	Map3k6	313022
Agbl5	-0.391732	4.42069	10.432	0.00450271	0.103352	Agbl5	362710
Abca15	-1.41608	2.76788	12.2429	0.00450588	0.103352	Abca15	293442
Eln	-0.585836	4.55807	11.1277	0.00455005	0.104217	Eln	25043
Slc25a35	-0.316774	5.1897	10.3959	0.00455907	0.104275	Slc25a35	497933
Cavin2	-0.259488	5.79378	10.3892	0.00456971	0.10437	Cavin2	316384
Tuba1c	0.443254	4.20607	10.3645	0.0046088	0.105113	Tuba1c	300218
Scnn1a	0.302668	6.97942	10.3561	0.00462226	0.105271	Scnn1a	25122
Aass	-0.301183	7.85248	10.347	0.00463678	0.105418	Aass	296925
Zfp36	0.284344	6.42373	10.3439	0.00464183	0.105418	Zfp36	79426
Ms4a6e	1.49992	0.521029	10.327	0.00466903	0.105486	Ms4a6e	100912573
Nwd2	4.6785	1.294	14.071	0.00467205	0.105486	Nwd2	289633
Pten	0.228047	7.16817	10.325	0.00467224	0.105486	Pten	50557
Slc44a3	-0.345978	5.06848	10.3205	0.00467955	0.105486	Slc44a3	295417
Magi2	-0.392545	4.25503	10.3178	0.00468391	0.105486	Magi2	113970
Cplane1	-0.337322	4.87589	10.3176	0.0046842	0.105486	Cplane1	310137
B3gat1	-0.858873	2.18355	10.3106	0.00469567	0.105597	B3gat1	117108
Plekha1	-0.266015	6.36558	10.2991	0.00471442	0.10587	Plekha1	361659
Sf1	0.230758	7.91552	10.2805	0.00474486	0.106257	Sf1	117855
B4galnt1	-0.584022	4.85324	11.2127	0.0047496	0.106257	B4galnt1	64828
Acmsd	-0.617195	6.89254	12.8431	0.00475145	0.106257	Acmsd	171385
Opa3	0.267899	5.40504	10.2683	0.00476503	0.106322	Opa3	308409
Ramp3	0.459853	3.74345	10.2667	0.00476761	0.106322	Ramp3	56820
Rnf114	0.323716	5.41663	10.2392	0.00481338	0.107136	Rnf114	362277
Cib2	-1.00016	2.83262	10.8505	0.00482036	0.107136	Cib2	300719
Sfi1	-0.34983	5.08579	10.2328	0.0048241	0.107136	Sfi1	305467
Mtrf1	-0.37222	4.0554	10.2256	0.00483625	0.107258	Mtrf1	686234
Tie1	-0.263542	6.33014	10.217	0.00485069	0.10743	Tie1	89806
Smc2	0.279817	5.2682	10.2075	0.00486684	0.107619	Smc2	362519
Ppp1r1b	0.908724	5.39363	13.4517	0.00487432	0.107619	Ppp1r1b	360616
Copz2	-0.544596	3.52695	10.197	0.00488455	0.107619	Copz2	360611
Akr1c1	0.860718	7.67487	13.8587	0.0048901	0.107619	Akr1c1	307092
Toe1	-0.488038	3.57773	10.1923	0.00489268	0.107619	Toe1	298443
Itga11	-0.901263	2.03826	10.1536	0.00495901	0.108802	Itga11	315744
Got1	0.357732	6.76822	10.5895	0.00496002	0.108802	Got1	24401
Psmc2	0.226925	6.18497	10.1429	0.00497752	0.109038	Psmc2	25581
Slc7a12	0.430531	8.15588	11.2284	0.00499528	0.10916	Slc7a12	294881
Arhgef26	0.488597	4.35809	10.167	0.00499669	0.10916	Arhgef26	310460
Acot3	-0.529803	4.28692	10.1853	0.00502996	0.109738	Acot3	314304
Tle2	-0.343417	6.21852	10.3416	0.0050394	0.109795	Tle2	299636
Jun	0.421572	6.27553	11.0297	0.00505113	0.109831	Jun	24516
Ankrd52	0.212805	6.81986	10.0989	0.00505471	0.109831	Ankrd52	362811
Pigr	-0.953203	7.54228	13.9303	0.00506407	0.109886	Pigr	25046
Sec61a1	0.213358	6.88481	10.087	0.00507577	0.109991	Sec61a1	80843
Max	0.300637	5.58802	10.0681	0.00510938	0.11057	Max	60661
Etf1	0.306722	6.41594	10.0594	0.00512501	0.110611	Etf1	307503
Cp	0.691196	7.41383	13.016	0.00512502	0.110611	Cp	24268
RT1-N3	0.422196	3.99801	10.0537	0.00513527	0.110684	RT1-N3	24750
Bloc1s5	-0.369122	4.05422	10.0387	0.00516235	0.111118	Bloc1s5	306868
Dact2	-0.348199	5.62891	10.0348	0.00516937	0.111121	Dact2	308212
Fgr	-0.625567	2.84629	10.0243	0.0051884	0.111381	Fgr	79113
Rsad2	0.500174	4.65646	10.2138	0.00521651	0.111798	Rsad2	65190
Pla2g16	-0.37672	5.42583	10.0649	0.00522173	0.111798	Pla2g16	24913
Slc22a13	-0.760618	6.71308	13.1515	0.00523433	0.111919	Slc22a13	316062
Lpgat1	0.257067	6.78836	9.99069	0.00524999	0.112104	Lpgat1	679692
Cab39	0.197351	7.53877	9.97175	0.00528504	0.112616	Cab39	301574
Fbln1	0.736041	5.12488	11.9751	0.00528798	0.112616	Fbln1	315191
Slc17a9	0.686811	4.31292	11.0329	0.00531347	0.11287	Slc17a9	362287
Numa1	-0.212092	8.04164	9.94967	0.00532623	0.11287	Numa1	308870
Col5a3	-1.01327	1.71008	9.94742	0.00533043	0.11287	Col5a3	60379
Rab6a	0.223972	7.17998	9.94552	0.00533401	0.11287	Rab6a	84379
Nfxl1	0.325867	4.3886	9.94452	0.00533588	0.11287	Nfxl1	289595
Crem	0.431857	4.89117	9.9665	0.00534198	0.11287	Crem	25620
Sds	1.89333	4.22436	13.9459	0.00536503	0.113122	Sds	25044
Dnaaf5	0.370196	4.55015	9.92747	0.005368	0.113122	Dnaaf5	304332
Cep44	-0.604023	2.83134	9.91976	0.00538258	0.113281	Cep44	290722
Slc36a1	0.51953	5.55371	11.1569	0.00539099	0.113309	Slc36a1	155205
Ly49si1	1.65979	1.32325	9.88606	0.00544689	0.114273	Ly49si1	494206
Lrrc47	0.331425	4.69245	9.88157	0.00545554	0.114273	Lrrc47	362672
Hdhd2	0.324663	4.76303	9.88022	0.00545814	0.114273	Hdhd2	361351
Atp13a1	0.213564	6.34185	9.86797	0.00548177	0.114618	Atp13a1	290673
Efcab2	-0.834565	2.31716	9.86157	0.00549417	0.114728	Efcab2	289280
Cdo1	-0.319925	5.41607	9.84529	0.00552585	0.11523	Cdo1	81718
Serpini1	1.04452	2.3527	10.187	0.00553254	0.11523	Serpini1	116459
Tgfbrap1	0.233649	6.45182	9.82521	0.0055652	0.115671	Tgfbrap1	301373
Tnfsf12	0.351663	4.91742	9.82089	0.00557371	0.115671	Tnfsf12	360548
Id1	0.42741	4.78514	9.8167	0.00558199	0.115671	Id1	25261
Clic4	-0.248101	7.23962	9.81644	0.00558249	0.115671	Clic4	83718
Tgfb3	-0.892969	2.52667	9.80861	0.00559876	0.115778	Tgfb3	25717
Glul	0.321331	10.266	9.80083	0.00561342	0.115778	Glul	24957
Fat4	-0.277047	5.86255	9.7998	0.00561545	0.115778	Fat4	310341
Atp2c2	0.586066	3.14555	9.79687	0.00562129	0.115778	Atp2c2	171496
LOC100362814	2.16979	0.109583	9.78823	0.00563851	0.115778	LOC100362814	100362814
Tns1	0.260774	11.0711	9.7881	0.00563877	0.115778	Tns1	301509
Sh3bp2	0.540423	4.41686	10.2088	0.00564402	0.115778	Sh3bp2	305450
Ipo7	0.219124	7.29683	9.78207	0.00565082	0.115778	Ipo7	308939
Pacsin2	0.219276	7.6932	9.77796	0.00565907	0.115778	Pacsin2	124461
Rem1	-0.684327	3.28098	9.87975	0.00566085	0.115778	Rem1	366232
Asns	0.836549	4.90034	11.9126	0.00566684	0.115778	Asns	25612
Proz	-0.310533	5.32595	9.75974	0.00569573	0.11622	Proz	306608
Lilrb4	-0.596176	3.21145	9.75129	0.00571281	0.116412	Lilrb4	292594
Notch3	-0.249444	5.87543	9.74144	0.00573282	0.116412	Notch3	56761
Pcdh19	0.408204	4.45428	9.74024	0.00573526	0.116412	Pcdh19	317183
Fbxl4	-0.386428	4.32687	9.73687	0.00574212	0.116412	Fbxl4	313101
Urad	-0.872459	2.47786	9.7357	0.0057445	0.116412	Urad	684055
Cc2d2a	-0.266764	5.41926	9.73371	0.00574856	0.116412	Cc2d2a	498386
Tlr8	0.701921	2.91929	9.72622	0.00576387	0.116517	Tlr8	684440
Sec24a	0.252824	6.59409	9.71455	0.00578781	0.116517	Sec24a	287275
Il1rl1	1.09268	1.30992	9.71437	0.00578817	0.116517	Il1rl1	25556
Zfp827	-0.274973	5.77033	9.71193	0.00579319	0.116517	Zfp827	291940
Slc6a3	-3.50258	-0.633205	9.77816	0.00579548	0.116517	Slc6a3	24898
Yeats2	0.25096	6.98	9.70792	0.00580145	0.116517	Yeats2	498112
Fbxo22	0.286255	5.98604	9.70646	0.00580446	0.116517	Fbxo22	300724
Zfp385c	-1.46583	0.594731	9.67461	0.00587057	0.117697	Zfp385c	303537
Gsk3a	0.221361	6.04899	9.66214	0.00589669	0.117859	Gsk3a	50686
Sorcs1	0.678933	3.00248	9.66151	0.005898	0.117859	Sorcs1	309533
Arl5a	0.225985	6.3026	9.65801	0.00590537	0.117859	Arl5a	117050
Mblac2	-0.420899	4.01891	9.65667	0.00590819	0.117859	Mblac2	365627
Il1b	-1.30568	1.13463	9.65328	0.00591532	0.117859	Il1b	24494
RGD735065	-0.249847	5.72709	9.64296	0.00593711	0.11796	RGD735065	294311
Tmem97	-0.627402	3.04188	9.64257	0.00593793	0.11796	Tmem97	303330
Oacyl	-1.73128	4.62272	13.428	0.0059424	0.11796	Oacyl	291549
Mx2	1.71458	5.50192	13.4952	0.0059599	0.118162	Mx2	286918
Nphs1	-0.579332	6.63362	11.7607	0.00598892	0.118549	Nphs1	64563
Adamtsl2	0.842404	5.8926	12.6926	0.0059942	0.118549	Adamtsl2	311827
Pfkm	-0.222202	6.03587	9.60375	0.00602071	0.118864	Pfkm	65152
Mki67	0.716993	4.53176	10.9666	0.0060249	0.118864	Mki67	291234
Ntrk2	-0.985158	3.00646	10.2237	0.00607789	0.119663	Ntrk2	25054
Icmt	0.372218	4.59689	9.57618	0.00608028	0.119663	Icmt	170818
Cys1	0.741285	7.14056	12.5411	0.00610709	0.120044	Cys1	690489
Ly6l	0.47674	3.452	9.54097	0.00615732	0.120769	Ly6l	686432
Drc3	-0.525558	3.00172	9.53778	0.00616436	0.120769	Drc3	287371
Top2a	0.804383	3.34672	10.1713	0.00616654	0.120769	Top2a	360243
Adrm1	0.237148	6.29632	9.52989	0.00618178	0.120921	Adrm1	65138
LOC103690035	-4.4846	-1.57337	9.80765	0.00621839	0.121489	LOC103690035	103690035
Actr1a	0.219683	6.16692	9.50366	0.00624015	0.121766	Actr1a	294010
Ipmk	0.39277	8.73848	10.2074	0.00625498	0.121908	Ipmk	171458
Olr1668	1.43808	4.59092	13.0448	0.00626718	0.121989	Olr1668	294140
Arhgap20	-0.598947	3.38992	9.48842	0.00627435	0.121989	Arhgap20	367085
Ebpl	-0.937776	1.96589	9.48264	0.00628736	0.122095	Ebpl	361054
Zmym3	-0.278587	5.71968	9.47206	0.00631127	0.122411	Zmym3	317260
Slc35c2	-0.698522	4.88925	10.972	0.00634036	0.122827	Slc35c2	311637
Pot1b	-0.501652	3.32842	9.44891	0.00636397	0.123136	Pot1b	690237
Wasl	0.215994	7.92844	9.44314	0.00637717	0.123144	Wasl	682507
RGD1311739	-0.495116	3.30561	9.44203	0.00637971	0.123144	RGD1311739	311428
Mrps6	0.393519	6.06562	10.0628	0.00642607	0.123883	Mrps6	100360017
Sars	0.22745	6.35744	9.41873	0.00643339	0.123883	Sars	266975
Slc12a6	-0.295301	6.85805	9.40963	0.00645449	0.124141	Slc12a6	691209
Zcchc14	0.209926	6.92358	9.39998	0.00647695	0.124424	Zcchc14	365018
Bpgm	0.336142	4.96337	9.3925	0.00649442	0.124603	Bpgm	296973
Ntn1	-0.303611	5.72602	9.38935	0.00650179	0.124603	Ntn1	114523
Dnaja2	0.224506	6.79032	9.38476	0.00651255	0.124661	Dnaja2	84026
Sun3	0.673373	2.76951	9.37316	0.00653983	0.124949	Sun3	498412
Farp2	0.216852	6.02182	9.36628	0.00655606	0.124949	Farp2	316639
Slc35e1	0.327791	4.15635	9.36525	0.0065585	0.124949	Slc35e1	498599
Thsd7a	-0.382758	5.01996	9.36518	0.00655868	0.124949	Thsd7a	500032
Nrxn3	1.26999	1.6997	9.41337	0.00657179	0.125051	Nrxn3	116508
Hcn3	-0.910702	1.4239	9.34165	0.00661459	0.125685	Hcn3	114245
Mrpl43	0.347518	4.4367	9.33906	0.00662078	0.125685	Mrpl43	309440
Pcp4l1	-1.00451	1.17705	9.33499	0.00663052	0.125722	Pcp4l1	685448
Zfp354a	0.562873	5.78372	10.9863	0.00663866	0.125728	Zfp354a	24522
RGD1563354	-0.431732	4.50851	9.31921	0.0066684	0.126143	RGD1563354	311592
Cdk5rap1	-0.296443	5.00688	9.31496	0.00667866	0.126188	Cdk5rap1	252827
Fut7	-4.64964	-1.22743	9.57985	0.00672102	0.12684	Fut7	296564
Nomo1	0.222045	7.35351	9.29213	0.00673401	0.126936	Nomo1	361578
Havcr1	1.72733	0.60062	9.27605	0.00677331	0.127386	Havcr1	286934
Spns3	-1.4105	0.965235	9.27588	0.00677372	0.127386	Spns3	497946
Trabd	0.297019	5.37777	9.26873	0.00679128	0.127567	Trabd	300142
LOC100911956	0.730179	2.43093	9.24464	0.00685081	0.128535	LOC100911956	100911956
Clec2g	0.298569	8.44149	9.24565	0.00687679	0.128771	Clec2g	362447
Arhgap45	-0.410847	4.45332	9.23315	0.00687941	0.128771	Arhgap45	314618
Cdc27	0.227489	5.9919	9.22742	0.00689371	0.128888	Cdc27	360643
Mrpl47	0.346966	4.52021	9.2229	0.00690502	0.12895	Mrpl47	294963
Odc1	0.916951	8.60242	12.4314	0.00696348	0.129523	Odc1	24609
Vav2	-0.221245	6.15801	9.19964	0.00696356	0.129523	Vav2	296603
Sphk2	-0.22334	5.77114	9.19644	0.00697166	0.129523	Sphk2	308589
Stard9	-0.367759	6.45987	9.74321	0.0069724	0.129523	Stard9	691920
Slit2	-0.323712	7.00529	9.44414	0.00697598	0.129523	Slit2	360272
Eml6	-0.66098	3.8183	9.73157	0.00701826	0.13008	Eml6	305610
Yaf2	0.31076	4.68668	9.17658	0.00702217	0.13008	Yaf2	690262
Xkr9	-1.00896	1.97647	9.16155	0.00706064	0.130642	Xkr9	497099
Acsf3	0.435974	5.50766	9.80201	0.00707151	0.130693	Acsf3	498962
Foxp1	-0.28904	5.81038	9.14591	0.00710096	0.131028	Foxp1	297480
Ell2	0.292971	5.42403	9.14398	0.00710594	0.131028	Ell2	309918
Abtb1	-0.429732	3.96549	9.12894	0.00714498	0.131281	Abtb1	297432
Tpmt	0.219388	6.3568	9.12831	0.00714661	0.131281	Tpmt	690050
Aff3	-0.471958	3.02911	9.12802	0.00714737	0.131281	Aff3	363220
Nek9	0.217694	6.07671	9.12538	0.00715423	0.131281	Nek9	299204
Csnk1d	0.202329	6.62437	9.12299	0.00716048	0.131281	Csnk1d	64462
Per1	0.698387	7.63827	11.7594	0.00717578	0.131412	Per1	287422
Ier2	-0.524011	3.80627	9.11135	0.00719092	0.131539	Ier2	494344
Kcnj5	0.605194	3.45626	9.15215	0.00721203	0.131775	Kcnj5	29713
RT1-M1-2	2.69738	-0.952014	9.09101	0.00724446	0.132217	RT1-M1-2	414786
Calr	0.238925	9.05128	9.08638	0.00725672	0.132291	Calr	64202
Fam184a	-0.368158	4.39372	9.07757	0.00728011	0.132567	Fam184a	361853
Kiz	-0.375253	4.4444	9.06521	0.00731303	0.133016	Kiz	311502
Brd1	0.208639	6.92816	9.0618	0.00732214	0.133031	Brd1	315210
Sumo3	-0.245648	5.74291	9.05466	0.00734128	0.133229	Sumo3	499417
Kif20a	0.951355	1.84993	9.04181	0.00737584	0.133705	Kif20a	361308
LOC361346	0.590491	3.54216	9.03599	0.00739158	0.133839	LOC361346	361346
Clmp	0.530849	4.7068	9.6467	0.00740604	0.13395	Clmp	286939
Tapbp	0.322876	5.72284	9.02067	0.00743312	0.134186	Tapbp	25217
Plcl1	0.220105	5.99139	9.0197	0.00743576	0.134186	Plcl1	84587
Mbd6	-0.238306	6.99953	9.00593	0.00747336	0.134713	Mbd6	362892
Lingo1	-1.48742	0.261588	9.00034	0.00748868	0.134838	Lingo1	315691
Endog	-0.410485	3.57879	8.98951	0.00751845	0.135223	Endog	362100
Ubac1	0.278269	5.13402	8.98514	0.00753049	0.135288	Ubac1	362087
Ino80e	0.298482	5.02447	8.97747	0.00755171	0.135518	Ino80e	293494
Wfs1	-0.30359	5.10501	8.96658	0.00758195	0.135909	Wfs1	83725
Nup205	0.333708	4.81903	8.96123	0.00759685	0.135912	Nup205	362335
Cnnm3	-0.262807	6.13192	8.96043	0.00759906	0.135912	Cnnm3	301345
Hlcs	-0.383247	3.81053	8.94683	0.00763712	0.13627	Hlcs	288240
Lactb2	-0.320803	7.11675	9.19298	0.0076401	0.13627	Lactb2	297768
Timm8a1	0.59443	3.19227	8.94419	0.0076445	0.13627	Timm8a1	84383
Tesc	-0.645261	3.37324	9.01634	0.00768478	0.136761	Tesc	288689
Eps8	0.303603	8.1949	9.02461	0.00768902	0.136761	Eps8	312812
Tarsl2	-0.580548	3.21003	8.92058	0.00771111	0.137002	Tarsl2	308701
Rdm1	-0.526533	2.81319	8.9152	0.0077264	0.137122	Rdm1	287726
Lcp2	-0.410452	3.68403	8.89856	0.00777385	0.137812	Lcp2	155918
Nes	-0.573977	3.7465	9.03346	0.00780805	0.138266	Nes	25491
Mbip	-0.497313	3.18901	8.88356	0.00781689	0.13827	Mbip	362740
Ppp1r14c	0.733945	2.65668	8.86184	0.00787969	0.139228	Ppp1r14c	171010
Tomm40	0.319309	5.33596	8.84625	0.00792513	0.139877	Tomm40	308416
Sgip1	-0.591718	3.41896	8.8453	0.0079498	0.140159	Sgip1	313413
Zbtb7a	0.283199	6.42121	8.82766	0.00797969	0.140452	Zbtb7a	117107
Cpne5	-2.77468	-0.257546	8.85759	0.00798504	0.140452	Cpne5	309650
Tmed6	0.78525	3.68365	9.84559	0.00799266	0.140452	Tmed6	291991
Ptprd	0.259	8.94333	8.81976	0.00800299	0.14048	Ptprd	313278
Cabp2	-1.65215	0.368344	8.8086	0.00803605	0.140907	Cabp2	499298
Tubb5	0.243696	6.5117	8.78655	0.00810183	0.141842	Tubb5	29214
Samd4b	0.218281	6.64064	8.78361	0.00811066	0.141842	Samd4b	308473
Gas2	-0.700327	2.85279	8.7723	0.00814466	0.141842	Gas2	499156
Gorasp1	-0.398818	4.40862	8.76927	0.0081538	0.141842	Gorasp1	56082
Cyp51	-0.449232	4.97232	9.04967	0.00815524	0.141842	Cyp51	25427
Fam53b	0.25065	6.59679	8.76598	0.00816372	0.141842	Fam53b	309060
Mkl1	0.320746	5.31732	8.76584	0.00816415	0.141842	Mkl1	NA
Alas2	0.737103	2.89112	8.76511	0.00816736	0.141842	Alas2	25748
RGD1565641	-0.33558	4.07945	8.76359	0.00817096	0.141842	RGD1565641	499567
Aars	0.270979	7.51004	8.76139	0.00817761	0.141842	Aars	292023
Mxd4	0.217051	6.7954	8.74526	0.00822664	0.142408	Mxd4	360961
Col13a1	0.710499	2.42625	8.74482	0.00822796	0.142408	Col13a1	499431
Car4	0.342949	5.77362	8.89933	0.00825207	0.142672	Car4	NA
Csad	0.425747	5.98111	9.5901	0.00827853	0.142974	Csad	60356
Art4	1.19294	1.72091	8.82794	0.00828734	0.142974	Art4	312806
Mplkip	0.307383	4.41072	8.71576	0.00831709	0.143082	Mplkip	684996
Rasip1	-0.343863	4.39484	8.71553	0.00831782	0.143082	Rasip1	292912
Inpp4b	-0.333653	4.20104	8.71473	0.00832028	0.143082	Inpp4b	116699
Blm	-0.597366	2.93594	8.70592	0.00834752	0.143282	Blm	308755
Iars	0.247991	6.07544	8.70522	0.00834972	0.143282	Iars	306804
Ldb2	-0.349276	5.16731	8.70066	0.00836386	0.143372	Ldb2	289664
Fyn	-0.2809	4.96754	8.69584	0.00837884	0.143475	Fyn	25150
Ric3	-0.438367	3.46434	8.68727	0.00840556	0.14378	Ric3	687147
Cldn23	0.896116	2.91686	9.25692	0.00841687	0.143809	Cldn23	290789
Hvcn1	1.47393	0.248684	8.67884	0.00843194	0.143809	Hvcn1	304485
Elp1	-0.273949	5.48443	8.67814	0.00843412	0.143809	Elp1	140934
Tmc5	-1.96009	0.402055	8.75445	0.00848769	0.144569	Tmc5	365360
Prkd1	0.362128	5.19937	8.64309	0.00854479	0.145388	Prkd1	85421
Rpa1	-0.228912	5.83117	8.63254	0.00857842	0.145673	Rpa1	287524
Ttc21b	0.682309	6.80284	11.0257	0.00857964	0.145673	Ttc21b	295654
B3galnt1	-0.457986	4.14549	8.6287	0.0085907	0.145707	B3galnt1	310508
Cdh3	-0.592149	3.92461	9.03776	0.00862459	0.146032	Cdh3	116777
Acot4	-0.629721	4.58429	9.5324	0.00862802	0.146032	Acot4	681337
Hsd17b2	0.768044	2.62879	8.60045	0.00868164	0.14666	Hsd17b2	79243
Usp39	0.301577	4.60146	8.59796	0.00868972	0.14666	Usp39	297336
Lmo2	-0.458115	4.25871	8.5971	0.00869251	0.14666	Lmo2	362176
Rnf213	0.714395	7.9387	11.0865	0.00871359	0.146861	Rnf213	303735
Phf24	-2.14362	-0.389135	8.58346	0.00873685	0.147099	Phf24	500446
Poll	-0.438894	3.91058	8.57973	0.00874902	0.14715	Poll	361767
LOC500956	-0.463352	3.68089	8.57236	0.00877314	0.147402	LOC500956	500956
Csrnp1	0.395693	3.62116	8.56365	0.00880175	0.147728	Csrnp1	363165
Hagh	0.255247	6.73882	8.55674	0.0088245	0.147955	Hagh	24439
Itgbl1	-1.09504	1.67841	8.56163	0.00883948	0.147987	Itgbl1	498564
Dmxl2	-0.221191	7.6118	8.5506	0.00884478	0.147987	Dmxl2	315676
Hyal2	0.492833	5.46034	9.47371	0.00890016	0.148713	Hyal2	64468
St8sia1	-0.738898	2.32699	8.53194	0.00890671	0.148713	St8sia1	25280
Dapl1	-0.633452	2.97825	8.52803	0.00891974	0.148776	Dapl1	362136
Gimap9	-0.455033	3.6404	8.52032	0.00894552	0.149052	Gimap9	493865
Alg12	0.403518	4.00642	8.51628	0.00895906	0.149123	Alg12	315212
LOC688637	0.289676	5.51533	8.49967	0.00901499	0.14985	LOC688637	688637
Slmap	0.195781	7.94581	8.49713	0.00902358	0.14985	Slmap	290533
Coq10b	0.592705	5.33745	9.79558	0.00903139	0.14985	Coq10b	301416
Rnps1	0.235748	5.90942	8.48785	0.009055	0.14985	Rnps1	287113
Elfn1	0.307643	5.20407	8.48773	0.00905543	0.14985	Elfn1	288512
Zfp366	0.356545	4.33036	8.4845	0.00906639	0.14985	Zfp366	100360041
Prdx4	-0.428419	3.45253	8.48404	0.00906797	0.14985	Prdx4	85274
Rffl	0.272093	5.58548	8.47959	0.00908309	0.149946	Rffl	282844
Zfp395	-0.303522	5.06107	8.47334	0.00910443	0.150144	Zfp395	305972
Iqch	0.881576	2.13123	8.4642	0.00913571	0.150505	Iqch	300776
Gria3	0.480354	2.92502	8.44834	0.00919027	0.151047	Gria3	29628
Arid3a	-0.316423	5.13079	8.44677	0.0091957	0.151047	Arid3a	314616
Zfp64	-0.434618	3.53393	8.44646	0.00919677	0.151047	Zfp64	311661
Rapsn	-0.539179	3.28716	8.43519	0.00923577	0.151477	Rapsn	362161
Rnase11	-3.03031	-0.923393	8.43338	0.00924205	0.151477	Rnase11	497651
Nploc4	0.229059	5.58215	8.42838	0.00925945	0.151477	Nploc4	140639
Gstt3	-0.248619	9.10023	8.42804	0.00926063	0.151477	Gstt3	499422
Dcaf4	-0.429118	3.6711	8.41848	0.00929399	0.151868	Dcaf4	362762
Tbc1d9	-0.308271	5.66417	8.40889	0.00932757	0.152262	Tbc1d9	304645
Garnl3	-0.438028	4.22675	8.39643	0.00937142	0.152476	Garnl3	499783
Slc31a2	-0.395779	4.85269	8.39309	0.0093832	0.152476	Slc31a2	298091
Khnyn	-0.3929	5.18905	8.54079	0.00940152	0.152476	Khnyn	498517
Mrap	1.02367	1.19486	8.38485	0.00941236	0.152476	Mrap	288271
Mrps27	0.404695	4.29793	8.38438	0.00941405	0.152476	Mrps27	361883
Bola3	-0.397108	4.43359	8.38422	0.0094146	0.152476	Bola3	297388
Mrps18b	0.304571	5.18837	8.38393	0.00941563	0.152476	Mrps18b	294230
Pde7b	-0.373564	5.84396	8.80712	0.00941653	0.152476	Pde7b	140929
Neu3	-0.936816	1.38472	8.38062	0.00942738	0.152498	Neu3	117185
Arfgap3	0.259372	5.55161	8.36555	0.00948107	0.153145	Arfgap3	503165
Epb41l4a	-0.337795	4.83474	8.36405	0.00948646	0.153145	Epb41l4a	307514
Gskip	0.467499	3.2577	8.33773	0.0095811	0.154476	Gskip	362778
Gadd45b	-0.557161	3.52565	8.33579	0.00958812	0.154476	Gadd45b	299626
Tgfbr2	-0.215433	7.0052	8.32155	0.00963983	0.154898	Tgfbr2	81810
Fcgbp	-0.747574	2.10308	8.32137	0.00964048	0.154898	Fcgbp	100303643
Stip1	0.220928	6.46413	8.32062	0.00964321	0.154898	Stip1	192277
Pign	-0.250865	6.62555	8.31493	0.00966397	0.155077	Pign	309051
Bcor	-0.275426	6.06762	8.3117	0.00967579	0.1551	Bcor	317346
Reep5	-0.293784	7.03621	8.40322	0.00968472	0.1551	Reep5	364838
Cd48	-0.281015	5.72797	8.30349	0.00970588	0.155284	Cd48	245962
Mitd1	0.565169	3.08304	8.29718	0.00972904	0.1555	Mitd1	363219
Calhm6	-2.15593	-0.760189	8.29365	0.00974205	0.155553	Calhm6	294430
S100a9	2.17379	-0.461761	8.28704	0.00976644	0.155616	S100a9	94195
RGD1559600	0.757613	1.76582	8.28388	0.00977812	0.155616	RGD1559600	499256
Scrn3	0.261144	5.27658	8.28328	0.00978034	0.155616	Scrn3	311731
Ctsc	-0.240636	7.50414	8.28211	0.00978469	0.155616	Ctsc	25423
Col6a6	0.528347	7.39538	9.92187	0.00981854	0.156	Col6a6	315979
Rarres2	0.41672	5.00772	8.45332	0.00985854	0.156328	Rarres2	297073
Cpxm1	0.865753	2.7474	8.57614	0.00985861	0.156328	Cpxm1	296156
Sox8	-2.58914	-0.592033	8.25829	0.00987332	0.156407	Sox8	302993
Herc2	0.20077	8.27589	8.25198	0.00989696	0.156609	Herc2	308669
Ipcef1	-0.80415	2.17667	8.24643	0.00991781	0.156609	Ipcef1	361474
Bmi1	0.278249	5.21559	8.24385	0.00992751	0.156609	Bmi1	307151
Slc5a1	-0.410419	5.54884	8.75808	0.00994069	0.156609	Slc5a1	25552
Ier3	0.400948	4.75883	8.2379	0.00994994	0.156609	Ier3	294235
Scara5	-1.15604	1.56794	8.23677	0.00995423	0.156609	Scara5	305974
Kdelr3	-0.788011	2.20323	8.23624	0.00995622	0.156609	Kdelr3	315131
Slc26a11	0.445517	4.48583	8.27379	0.00997586	0.156609	Slc26a11	360670
Sez6l2	-0.888247	1.47069	8.23036	0.00997843	0.156609	Sez6l2	308988
Dapk2	-0.469304	2.94229	8.22903	0.00998349	0.156609	Dapk2	300799
Cd6	-1.03872	0.918939	8.2258	0.00999573	0.156648	Cd6	25752

## Sheet: DEG_BN_PvsBN_NP
	logFC	logCPM	F	PValue	FDR	symbol	entrez
Irf9	1.12141	4.68516	98.6635	7.25402e-09	0.000116637	Irf9	305896
Helz2	0.679423	5.89085	74.0901	6.60409e-08	0.000521131	Helz2	296474
Oasl	1.93185	2.95276	70.357	9.7232e-08	0.000521131	Oasl	304545
Col24a1	0.883074	6.85686	69.9386	1.42322e-07	0.000565049	Col24a1	499723
Klhdc7a	-0.669722	5.79211	64.9394	1.7571e-07	0.000565049	Klhdc7a	298590
Baat	-1.6761	2.92983	61.0714	2.74708e-07	0.000678639	Baat	29725
Rtp4	1.97397	3.03851	60.4589	2.95446e-07	0.000678639	Rtp4	360733
Apoe	-0.889138	8.52604	60.7427	9.10489e-07	0.00168872	Apoe	25728
Tmem144	-0.905349	4.47491	51.298	9.4524e-07	0.00168872	Tmem144	361968
Uba7	1.00903	4.23639	50.2994	1.08302e-06	0.00168974	Uba7	301000
Cyp2e1	-0.649716	8.44591	49.8261	1.15599e-06	0.00168974	Cyp2e1	25086
Slfn2	0.984594	5.04642	50.1332	1.42538e-06	0.00185465	Slfn2	303380
Adar	0.647716	6.23279	47.9704	1.4995e-06	0.00185465	Adar	81635
Slfn13	0.865251	4.86869	42.9113	3.17103e-06	0.00349258	Slfn13	303378
Parp12	0.809608	4.63053	42.7357	3.2582e-06	0.00349258	Parp12	362343
Oas2	2.02779	3.23817	49.4942	3.76258e-06	0.00370156	Oas2	363938
Irgm	1.08692	3.89881	41.5623	3.91358e-06	0.00370156	Irgm	303090
Parp9	0.713738	5.75262	41.2439	4.78639e-06	0.00427558	Parp9	303905
Pml	0.582289	5.83232	35.8096	1.01744e-05	0.00858376	Pml	315713
Rsad2	0.939701	4.65646	37.4164	1.0677e-05	0.00858376	Rsad2	65190
Alpl	-0.831699	8.56258	43.4291	1.18429e-05	0.0090677	Alpl	25586
Herc6	1.18088	6.2881	53.7383	1.38876e-05	0.0101499	Herc6	362376
Oasl2	1.10071	4.94755	41.1473	1.62143e-05	0.0113352	Oasl2	304549
RT1-T24-3	1.81908	3.18198	33.6331	1.89571e-05	0.0127005	RT1-T24-3	414788
Apold1	1.21936	2.79475	31.9609	2.04774e-05	0.0129013	Apold1	444983
Mid1ip1	0.547956	5.52287	31.7384	2.13582e-05	0.0129013	Mid1ip1	404280
Eif2ak2	0.74357	5.96788	36.1215	2.1664e-05	0.0129013	Eif2ak2	54287
Pc	-0.608678	8.2275	32.2006	2.9878e-05	0.0171575	Pc	25104
Oas1a	1.88362	2.5606	31.6507	3.30559e-05	0.0183278	Oas1a	192281
LOC685067	0.898302	3.74511	28.5698	3.97714e-05	0.0210442	LOC685067	685067
Nlrc5	0.830065	4.0233	28.4716	4.05727e-05	0.0210442	Nlrc5	291861
Osmr	0.487721	5.57044	27.9753	4.49092e-05	0.0225655	Osmr	310132
Slfn4	1.96319	6.26886	55.2823	4.78071e-05	0.0227142	Slfn4	114247
Slc37a4	-0.500476	6.79509	27.6499	4.80306e-05	0.0227142	Slc37a4	29573
Sgk2	-0.517465	4.92228	27.24	5.23097e-05	0.0240311	Sgk2	171497
Ifit3	1.41656	3.05356	28.8299	5.70049e-05	0.0254606	Ifit3	309526
Apol9a	1.56159	3.24394	30.8546	6.25668e-05	0.0271895	Apol9a	503164
Tmem252	1.44461	6.52834	46.1207	6.62554e-05	0.0280347	Tmem252	361744
RT1-N3	0.651466	3.99801	25.7858	7.1276e-05	0.0293858	RT1-N3	24750
Lgals2	-1.66131	1.64615	25.5743	7.46223e-05	0.0299963	Lgals2	171134
Pdzk1ip1	-0.571691	6.25278	26.6609	8.41413e-05	0.0319884	Pdzk1ip1	81916
Plcl1	-0.366896	5.99139	24.948	8.55995e-05	0.0319884	Plcl1	84587
Gsta1	0.627038	6.0032	26.7553	8.58705e-05	0.0319884	Gsta1	24421
Sp110	0.573817	5.2119	24.7944	8.85588e-05	0.0319884	Sp110	301570
Slc17a4	-0.681815	3.86991	24.7454	8.95254e-05	0.0319884	Slc17a4	679784
Eef1akmt3	-2.57234	0.826132	24.1743	0.000101712	0.0355528	Eef1akmt3	679247
Mettl7b	-0.647771	7.30748	28.1221	0.000107144	0.0363634	Mettl7b	366792
Sdc2	-0.402133	8.18162	23.8047	0.000110573	0.0363634	Sdc2	25615
Adra2b	-0.439867	5.70132	23.5734	0.000116554	0.0363634	Adra2b	24174
Mgst3	-0.60983	6.77794	26.5318	0.000122147	0.0363634	Mgst3	289197
Fblim1	0.664394	4.79245	23.3404	0.000123693	0.0363634	Fblim1	362650
Ahsa1	-0.377246	5.96444	23.294	0.000124263	0.0363634	Ahsa1	681996
Lgals9	0.777209	4.95309	25.3804	0.000124465	0.0363634	Lgals9	25476
Lyz2	0.734976	7.99686	29.2413	0.000124791	0.0363634	Lyz2	25211
Gbp1	1.56322	2.88397	25.9556	0.000124817	0.0363634	Gbp1	304266
Hexb	-0.479848	7.12296	23.5569	0.000126646	0.0363634	Hexb	294673
Steap2	-0.680968	7.118	27.8896	0.000132827	0.0374689	Steap2	312052
Stat1	0.455601	7.42063	22.9205	0.000135466	0.0375544	Stat1	25124
Slc12a6	-0.453196	6.85805	22.3211	0.000155865	0.0424771	Slc12a6	691209
Zbp1	1.35285	2.3328	22.068	0.000165484	0.0436258	Zbp1	171091
Cenpf	1.06616	3.41315	23.0569	0.000166826	0.0436258	Cenpf	257649
Tlr7	0.918527	3.33283	21.9562	0.00016994	0.0436258	Tlr7	317468
Cryl1	-0.564241	5.78213	23.097	0.000173384	0.0436258	Cryl1	290277
Mpeg1	0.643318	4.87551	21.8657	0.000173646	0.0436258	Mpeg1	64552
Cyp27b1	-2.91315	0.336242	21.6481	0.00018293	0.0452513	Cyp27b1	114700
Zfp36	0.407357	6.42373	21.4093	0.000193756	0.0454176	Zfp36	79426
Serpine1	1.52034	4.23256	30.7826	0.000194117	0.0454176	Serpine1	24617
Ifi44	1.02352	4.67941	26.3603	0.000194542	0.0454176	Ifi44	310969
Elfn1	0.508555	5.20407	21.3849	0.000194901	0.0454176	Elfn1	288512
Abca1	-0.367911	6.34104	21.2331	0.000202203	0.0462607	Abca1	313210
Sectm1a	1.42411	2.02021	21.1911	0.000204273	0.0462607	Sectm1a	287885
Samd9	1.33709	5.43849	32.9099	0.00020838	0.0465354	Samd9	500011
Ddx58	0.575648	5.33066	21.33	0.000211958	0.0466859	Ddx58	297989
Stat2	0.471898	5.93774	20.9413	0.000217101	0.0471726	Stat2	288774
Tanc2	-0.329752	7.22948	20.5435	0.000239412	0.0508668	Tanc2	303599
Ghr	-0.385322	7.39484	20.4959	0.000242253	0.0508668	Ghr	25235
RGD1305733	-0.798527	2.85769	20.4736	0.000243594	0.0508668	RGD1305733	360459
Gbp2	0.994809	4.6514	24.4924	0.00026932	0.0524426	Gbp2	171164
Ifih1	0.789063	4.97719	22.643	0.000271083	0.0524426	Ifih1	499801
Hmgcr	0.491971	5.90153	20.4095	0.000273558	0.0524426	Hmgcr	25675
Cdh2	-0.414979	6.69755	20.0015	0.000274025	0.0524426	Cdh2	83501
Slc39a8	0.542646	5.87804	21.2691	0.000274105	0.0524426	Slc39a8	295455
Spp2	-0.763649	5.31861	23.7501	0.000274196	0.0524426	Spp2	94168
Znfx1	0.516562	6.66064	21.5622	0.000274512	0.0524426	Znfx1	296384
St6galnac4	-0.67543	4.82473	20.6332	0.000277233	0.0524426	St6galnac4	407764
Ube2l6	1.11064	2.58538	19.838	0.00028553	0.0533842	Ube2l6	295704
RT1-S3	0.849292	5.88476	26.2945	0.000297217	0.0544682	RT1-S3	294228
Slc34a3	-0.854324	6.29733	26.8227	0.000308131	0.0544682	Slc34a3	246234
Lgals3bp	0.824895	6.68055	26.3678	0.000314715	0.0544682	Lgals3bp	245955
RGD1311575	0.494861	4.71156	19.4334	0.000316382	0.0544682	RGD1311575	289568
C1qa	0.672578	4.13303	19.4303	0.000316634	0.0544682	C1qa	298566
Sqle	0.615162	4.52631	19.429	0.000316738	0.0544682	Sqle	29230
Agrn	0.421492	7.56347	19.4125	0.000318076	0.0544682	Agrn	25592
Cttnbp2	-0.541212	4.68493	19.371	0.00032146	0.0544682	Cttnbp2	282587
Plch1	0.534519	4.35503	19.3474	0.000323406	0.0544682	Plch1	310463
Tap1	0.824238	4.24965	20.7623	0.000325204	0.0544682	Tap1	24811
Gbp4	1.78123	1.35868	19.2365	0.000332722	0.0547158	Gbp4	310917
Man1a1	-0.394149	5.77287	19.2276	0.000333487	0.0547158	Man1a1	294410
Mfsd9	0.679737	3.87164	18.9382	0.00035929	0.0575289	Mfsd9	316356
Slc2a1	0.403663	5.83828	18.9213	0.000360867	0.0575289	Slc2a1	24778
Slc27a2	-0.552656	8.77017	21.0733	0.000363228	0.0575289	Slc27a2	65192
C1qtnf3	-0.700486	5.19574	20.9388	0.000364945	0.0575289	C1qtnf3	294806
Ddc	-0.567428	6.2722	21.1927	0.000376303	0.0587435	Ddc	24311
RT1-CE7	0.66919	4.93787	18.8367	0.000386574	0.0597665	RT1-CE7	368153
Ifi44l	0.755597	3.46385	18.3674	0.000416969	0.0638518	Ifi44l	310968
Slc6a8	-0.401945	8.73258	18.2096	0.000434677	0.0659356	Slc6a8	50690
Hacl1	-0.720259	5.52902	21.7713	0.000440691	0.066223	Hacl1	85255
LOC102551819	0.518406	4.42205	18.0289	0.000455989	0.0678238	LOC102551819	102551819
Cnp	0.65883	3.86999	17.9677	0.000463471	0.0678238	Cnp	25275
Qprt	-0.554143	4.36817	17.9634	0.000463998	0.0678238	Qprt	293504
Gabarapl1	-0.378478	8.41496	17.9209	0.000469285	0.0679787	Gabarapl1	689161
Lsmem2	-1.93868	1.41272	18.5982	0.000475807	0.0681271	Lsmem2	689621
Serpinb8	0.531186	4.56832	17.8231	0.000481686	0.0681271	Serpinb8	288937
C7	0.733361	9.04406	22.7569	0.000483021	0.0681271	C7	117517
Cyp51	0.633503	4.97232	18.7446	0.000490642	0.0686003	Cyp51	25427
Igf2r	-0.359563	8.36113	17.7193	0.000495257	0.0686487	Igf2r	25151
Tlr9	0.751831	3.12407	17.6716	0.000501644	0.0687499	Tlr9	338457
Etv5	1.10959	4.56131	22.6309	0.000510033	0.0687499	Etv5	303828
Ankrd13a	0.494061	7.34722	19.1164	0.000511131	0.0687499	Ankrd13a	360823
Sult2b1	0.541884	5.14391	17.5876	0.000513091	0.0687499	Sult2b1	292915
Retnlg	-3.49733	-0.319225	18.4077	0.000525869	0.0691684	Retnlg	288135
Igtp	0.435471	5.59351	17.4571	0.000531464	0.0691684	Igtp	303163
Trim34	0.583699	4.30268	17.4509	0.000532357	0.0691684	Trim34	101241893
Mcm4	0.485784	4.05577	17.4435	0.000533421	0.0691684	Mcm4	29728
Neurl2	-0.576625	3.56466	17.2858	0.000556715	0.0716114	Neurl2	311633
C1qc	0.622787	4.29175	17.2535	0.000561619	0.0716688	C1qc	362634
RGD1559891	-1.75654	0.826487	17.0724	0.000590037	0.0747024	RGD1559891	309028
Dmxl2	-0.312517	7.6118	17.0169	0.00059907	0.0748574	Dmxl2	315676
Cpq	-0.455061	7.14451	17.9268	0.000600572	0.0748574	Cpq	58952
PCOLCE2	-1.41077	1.99372	16.9524	0.000609752	0.0754169	PCOLCE2	684050
Slc26a1	-0.723375	6.68658	21.8475	0.000614749	0.0754191	Slc26a1	64076
Gamt	-0.597384	4.5936	16.8967	0.00061915	0.0754191	Gamt	25257
Pikfyve	-0.31318	7.48976	16.8246	0.000631566	0.0757899	Pikfyve	316457
Pyroxd2	-0.383671	8.02199	16.8243	0.000631622	0.0757899	Pyroxd2	309381
Isg15	1.87775	3.21576	22.6657	0.000638477	0.0760449	Isg15	298693
Mcm2	0.50614	4.23009	16.7405	0.000646391	0.0764214	Mcm2	312538
Pmepa1	0.390419	5.45585	16.6957	0.000654445	0.0768089	Pmepa1	311676
Pld1	0.484985	8.15818	18.032	0.000669134	0.0773963	Pld1	25096
Il33	0.418767	7.17757	16.9351	0.000669516	0.0773963	Il33	361749
Mrc2	0.334639	6.68126	16.578	0.000676125	0.0773963	Mrc2	498011
Fam107b	-0.419473	7.17392	16.9455	0.000678704	0.0773963	Fam107b	498796
Cyp4f1	-0.367461	7.93988	16.4388	0.000702814	0.0789967	Cyp4f1	56266
Mcpt1	-2.45992	0.279228	16.4367	0.00070324	0.0789967	Mcpt1	29265
Ifit2	1.14927	5.34474	23.7875	0.000713398	0.0789967	Ifit2	294091
Shpk	-0.458027	4.63834	16.3704	0.000716357	0.0789967	Shpk	287479
RGD1304694	-0.338649	6.71737	16.3657	0.000717303	0.0789967	RGD1304694	362974
Gsta2	-0.658886	8.21923	20.3488	0.000725479	0.0793536	Gsta2	24422
Dusp6	0.796954	5.4093	20.1776	0.000749636	0.0811333	Dusp6	116663
Lrrc8b	-0.328009	5.85067	16.1778	0.000756098	0.0811333	Lrrc8b	305135
Ahr	-0.321609	6.47595	16.1741	0.000756887	0.0811333	Ahr	25690
Atf3	1.27222	1.80498	16.1354	0.000765154	0.0811518	Atf3	25389
Pou3f1	-1.63825	1.49747	16.2841	0.000767155	0.0811518	Pou3f1	192110
Zc3hav1	0.411063	6.62459	16.3162	0.000785163	0.0825139	Zc3hav1	252832
Bst2	0.72261	5.51673	19.2134	0.000801451	0.0836788	Bst2	378947
Acsl5	0.343928	5.51345	15.8284	0.000834571	0.0865746	Acsl5	94340
Gria3	0.659184	2.92502	15.7877	0.000844276	0.0870199	Gria3	29628
Siglec1	1.7411	2.66037	17.777	0.000871299	0.0892333	Siglec1	311426
Top2a	1.07267	3.34672	17.1746	0.000884025	0.0899635	Top2a	360243
Slc52a3	0.531083	5.11883	15.6839	0.000905344	0.0915536	Slc52a3	311536
Slc43a2	-0.315623	7.29894	15.4254	0.000936542	0.0938492	Slc43a2	287532
Btg1	0.29478	6.62071	15.4136	0.000939718	0.0938492	Btg1	29618
Ptgfrn	0.331386	6.40493	15.3281	0.000963196	0.0956002	Ptgfrn	29602
Stat3	0.273956	7.34962	15.3014	0.000970646	0.0957486	Stat3	25125
Slc6a19	-1.02698	7.12917	22.8615	0.00097909	0.0959926	Slc6a19	664630
Unc93a	1.43507	1.31556	15.1992	0.000999798	0.0968663	Unc93a	685007
Slamf8	1.04841	1.79894	15.1954	0.00100091	0.0968663	Slamf8	289237
Phf19	1.04571	1.89465	15.1777	0.00100607	0.0968663	Phf19	296653
Psmb9	0.629648	3.42853	15.1039	0.00102786	0.0981605	Psmb9	24967
Slc15a1	-0.591059	4.56176	15.1332	0.00103289	0.0981605	Slc15a1	117261
Sord	-0.514622	8.09621	17.0255	0.00103783	0.0981605	Sord	24788
Acmsd	-0.786133	6.89254	20.2299	0.00106457	0.1001	Acmsd	171385
Lrch2	-1.93771	0.585613	14.9567	0.00107297	0.100304	Lrch2	680591
Glb1	-0.386062	8.04326	15.0727	0.00108658	0.100719	Glb1	316033
2020-03-02	-0.317354	6.60749	14.8762	0.00109856	0.100719	2020-03-02	171451
Fam107a	0.386125	5.68094	14.8719	0.00109994	0.100719	Fam107a	361018
Depdc7	-0.523693	4.96233	14.9408	0.00111957	0.100719	Depdc7	295971
Mki67	0.914865	4.53176	17.8307	0.00112435	0.100719	Mki67	291234
Plpbp	-0.41837	6.72086	15.3903	0.00112531	0.100719	Plpbp	306544
Nectin1	-0.492091	6.26898	16.3098	0.00113113	0.100719	Nectin1	192183
Pde6c	-1.60063	0.773806	14.776	0.00113134	0.100719	Pde6c	361752
Slc25a15	-0.502172	6.4628	16.4994	0.00113806	0.100719	Slc25a15	306574
Rpl39	-0.350689	4.99339	14.75	0.00114005	0.100719	Rpl39	25347
Ces1c	-0.562459	8.79849	17.0561	0.0011546	0.101447	Ces1c	24346
Pitpnm1	0.332709	6.04489	14.6656	0.00116875	0.102133	Pitpnm1	361694
Dpep1	-0.526802	6.16966	16.599	0.00118132	0.102504	Dpep1	94199
Bdh1	0.53884	5.57183	15.7969	0.00118575	0.102504	Bdh1	117099
Acaa1a	-0.437785	6.38437	15.3866	0.00121052	0.104085	Acaa1a	24157
Ccdc6	-0.350537	7.77659	14.4943	0.00122958	0.104629	Ccdc6	691155
Ipp	-0.50211	5.87421	15.7761	0.00122985	0.104629	Ipp	298439
Efna5	0.763511	3.05631	14.3609	0.00127935	0.108267	Efna5	116683
Usp18	1.99027	3.40752	19.9797	0.00133487	0.112374	Usp18	312688
Fam102b	0.737448	2.66579	14.197	0.00134363	0.112522	Fam102b	365903
Mnda	1.36563	2.08235	14.1779	0.00135137	0.112584	Mnda	304988
Rnf31	0.387973	5.12889	14.1581	0.0013594	0.112669	Rnf31	364386
Hoxb8	0.341178	5.68634	14.1231	0.00137377	0.113276	Hoxb8	24457
Adam12	0.531914	3.71	14.0956	0.00138519	0.113635	Adam12	679837
RGD1563354	0.573907	4.50851	14.0572	0.00140129	0.114372	RGD1563354	311592
Akap12	0.300245	6.74295	13.9312	0.00145564	0.118208	Akap12	83425
Abca15	-1.66817	2.76788	16.915	0.00149365	0.120685	Abca15	293442
Dclk1	0.623823	4.1629	13.9458	0.00151191	0.12155	Dclk1	83825
Ace	0.509868	4.52813	13.7886	0.00152002	0.121594	Ace	24310
Oas3	1.55163	1.06704	13.7601	0.00153326	0.121796	Oas3	494202
Lamp2	-0.312109	7.93745	13.7506	0.00153769	0.121796	Lamp2	24944
Ddit4	0.489657	4.85553	13.6604	0.00158061	0.123511	Ddit4	140942
Ces2g	-1.21019	6.99089	20.7452	0.00158885	0.123511	Ces2g	291952
Il17rd	0.536733	4.58373	13.6361	0.00159238	0.123511	Il17rd	498576
Sez6l2	-1.16344	1.47069	13.6246	0.00159798	0.123511	Sez6l2	308988
Fmnl1	0.380019	5.76977	13.6187	0.00160086	0.123511	Fmnl1	287746
Enc1	0.457726	4.10479	13.6094	0.00160543	0.123511	Enc1	294674
Decr2	-0.380329	6.76241	13.7867	0.00164053	0.125311	Decr2	64461
Slc2a2	-1.06534	5.94232	19.7316	0.00164442	0.125311	Slc2a2	25351
Trim21	0.397046	5.0858	13.4888	0.00166591	0.12635	Trim21	308901
Slc7a7	-0.946816	7.1812	19.3763	0.00168569	0.12725	Slc7a7	83509
Fbxo21	-0.340033	5.50305	13.4123	0.00170559	0.12815	Fbxo21	360818
Slfn5	0.399532	8.21649	13.9237	0.00171717	0.128421	Slfn5	303377
Xpr1	-0.323601	6.23524	13.3332	0.00174775	0.130103	Xpr1	289424
Parp10	0.418143	4.63531	13.2993	0.00176616	0.130867	Parp10	102548778
Rnf213	0.940642	7.9387	19.0498	0.00177943	0.131191	Rnf213	303735
Hsf2	-0.497861	4.43412	13.2417	0.00179796	0.131191	Hsf2	64441
Rab40c	-0.465679	3.73144	13.2383	0.00179987	0.131191	Rab40c	359728
Plekhg2	0.343138	5.63244	13.2324	0.00180317	0.131191	Plekhg2	292750
Nr4a3	2.08728	2.63891	17.467	0.00181233	0.131263	Nr4a3	58853
Cyp1b1	0.864848	2.79838	13.1572	0.00184578	0.132442	Cyp1b1	25426
Abcd3	-0.330411	7.57331	13.1516	0.00184899	0.132442	Abcd3	25270
Cd4	0.45416	4.71269	13.1419	0.00185459	0.132442	Cd4	24932
Cyp24a1	4.37132	6.47856	20.2984	0.00186817	0.132442	Cyp24a1	25279
Rab34	-0.408032	4.88882	13.1156	0.00186979	0.132442	Rab34	360571
Zfp385b	-0.524435	4.04202	13.0762	0.00189289	0.133286	Zfp385b	311137
Amer2	-0.909085	1.99357	13.0535	0.00190636	0.133286	Amer2	498529
Trim25	0.408626	5.72036	13.1507	0.00190962	0.133286	Trim25	494338
Fam83e	0.537779	3.55535	13.0393	0.00191486	0.133286	Fam83e	292913
Pmfbp1	-0.686291	3.69392	13.0264	0.00193217	0.133911	Pmfbp1	171414
Slc5a2	-0.638711	7.34544	16.1756	0.00198558	0.136024	Slc5a2	64522
Elf3	0.370429	5.29683	12.9219	0.00198648	0.136024	Elf3	304815
Irx1	0.506022	5.47344	13.8232	0.00198803	0.136024	Irx1	306659
Trpm6	-0.333257	6.51365	12.8727	0.0020174	0.137448	Trpm6	293874
Batf2	1.82675	0.134548	12.8234	0.0020489	0.139005	Batf2	309178
Mcm5	0.90938	2.38391	12.784	0.00207452	0.140152	Mcm5	291885
Pdp2	-0.375993	6.34056	12.9104	0.00218391	0.146925	Pdp2	246311
Fyb1	0.388764	5.06811	12.5848	0.00220943	0.148022	Fyb1	499537
Alad	-0.422485	5.67353	12.8726	0.00222378	0.148366	Alad	25374
LOC500956	0.575321	3.68089	12.54	0.0022411	0.148903	LOC500956	500956
Icam1	0.458026	4.67356	12.4419	0.00231226	0.152732	Icam1	25464
Tom1	-0.301271	6.01703	12.4114	0.00233483	0.152732	Tom1	361370
Grhpr	-0.371621	8.16016	12.723	0.00234165	0.152732	Grhpr	680021
Cdk18	-0.289024	6.09551	12.3991	0.00234406	0.152732	Cdk18	289019
Mlkl	0.532058	4.26886	12.3945	0.00234751	0.152732	Mlkl	690743
Apob	-1.01517	3.71686	14.7203	0.00236101	0.152732	Apob	54225
Garnl3	-0.518732	4.22675	12.371	0.00236522	0.152732	Garnl3	499783
Hmgcs1	0.97989	5.73917	17.2588	0.00238854	0.152996	Hmgcs1	29637
Dnaja1	-0.322308	7.66976	12.3399	0.0023889	0.152996	Dnaja1	65028
Slc7a8	-0.629362	7.71245	15.4295	0.00239875	0.152996	Slc7a8	84551
Cyb561	0.372662	4.43171	12.3158	0.00240737	0.152996	Cyb561	303601
Btbd11	0.560211	4.25458	12.2919	0.00242591	0.153568	Btbd11	314675
Il20ra	-1.00112	1.73549	12.2642	0.00244756	0.154159	Il20ra	308716
Kcnj10	0.426281	5.0196	12.2555	0.00245442	0.154159	Kcnj10	29718
Sema6d	0.326937	6.17984	12.1883	0.00250807	0.156284	Sema6d	311384
Col4a1	0.256091	8.9116	12.1766	0.00251754	0.156284	Col4a1	290905
Trpm2	0.45404	3.78287	12.1649	0.00252708	0.156284	Trpm2	294329
Lims2	-0.453964	4.95165	12.1545	0.00253553	0.156284	Lims2	361303
Thumpd3	0.355804	4.69961	12.1509	0.00253847	0.156284	Thumpd3	500288
Sema3b	-0.309783	6.11958	12.141	0.00254658	0.156284	Sema3b	363142
Slc7a4	0.974792	1.6118	12.116	0.00256722	0.156952	Slc7a4	303787
Efhd1	0.356888	7.06004	12.2441	0.00261397	0.159091	Efhd1	501181
F2r	0.323222	6.61851	12.0399	0.00263119	0.159091	F2r	25439
Gtdc1	0.491484	3.8282	12.0391	0.00263189	0.159091	Gtdc1	362129
Nudt2	-0.333539	5.16545	12.0104	0.0026565	0.159977	Nudt2	297998
Sptlc2	0.276994	6.48865	11.9719	0.00268991	0.161384	Sptlc2	366697
Ifi27	1.15839	6.44437	17.3417	0.00271155	0.162078	Ifi27	170512
Mboat1	0.362038	4.72692	11.9108	0.00274382	0.162739	Mboat1	498741
Kcnk1	0.406818	6.17911	12.559	0.00274572	0.162739	Kcnk1	59324
Tmem8a	-0.2727	7.30792	11.9006	0.00275296	0.162739	Tmem8a	303004
Slc22a5	-0.389299	6.72607	12.4823	0.0027666	0.162946	Slc22a5	29726
Arhgap11a	0.8285	2.53299	11.8528	0.00279621	0.163851	Arhgap11a	296060
Glod5	-0.675722	4.72968	13.2854	0.00280555	0.163851	Glod5	302554
H3f3b	0.376446	8.06001	12.2958	0.00281254	0.163851	H3f3b	117056
Snx29	-0.446151	7.46858	13.0561	0.0028265	0.164069	Snx29	689142
Npr2	-0.462703	4.51792	11.7689	0.00287394	0.166224	Npr2	116564
Fkbp4	-0.244441	6.87676	11.7164	0.00292375	0.16752	Fkbp4	260321
Ly6e	0.326417	6.64522	11.7152	0.00292489	0.16752	Ly6e	362934
Mkrn1	0.301095	5.49548	11.7124	0.00292761	0.16752	Mkrn1	296988
Cstb	-0.27904	5.88936	11.6771	0.00296174	0.168219	Cstb	25308
MGC105567	0.856946	2.12512	11.6749	0.00296389	0.168219	MGC105567	498873
Syde2	-0.293528	5.88214	11.6673	0.00297121	0.168219	Syde2	308021
Parp14	0.65325	6.32726	14.645	0.00298588	0.168456	Parp14	303903
Kif20a	1.11186	1.84993	11.6375	0.00300049	0.168688	Kif20a	361308
Socs7	-0.434601	4.92654	11.5982	0.0030396	0.169889	Socs7	287659
Tapbp	0.365483	5.72284	11.5948	0.00304297	0.169889	Tapbp	25217
Knstrn	1.67568	0.363187	11.5684	0.00306953	0.170778	Knstrn	311325
Id2	-0.335078	5.98609	11.547	0.00309126	0.171395	Id2	25587
Dmrt2	0.67414	4.64551	12.6979	0.00312891	0.172011	Dmrt2	309430
Fam180a	-0.786061	2.88112	11.4994	0.00314026	0.172011	Fam180a	362336
MGC108823	0.742501	2.83931	11.4958	0.00314406	0.172011	MGC108823	307414
Cdkl5	-0.409051	4.98351	11.4869	0.0031533	0.172011	Cdkl5	100362725
Slc16a2	-0.531882	6.4657	13.4829	0.00316222	0.172011	Slc16a2	259248
Fam151a	-0.905052	6.24676	15.8953	0.00317264	0.172011	Fam151a	313430
Hsd11b2	0.310181	8.34511	11.464	0.00317727	0.172011	Hsd11b2	25117
Stom	-0.766931	4.48445	13.203	0.00319831	0.17224	Stom	296655
Stra6	-0.879472	6.34107	15.8324	0.00320291	0.17224	Stra6	363071
Dhx58	1.21864	3.73741	14.1939	0.00326826	0.175168	Dhx58	303538
Adamts4	1.03246	2.08549	11.3647	0.00328368	0.17541	Adamts4	66015
Sp100	0.690229	3.5471	11.5225	0.00330907	0.17618	Sp100	363269
Xpc	-0.307333	6.11092	11.3131	0.00334055	0.176333	Xpc	312560
Atl3	0.296631	5.41986	11.2978	0.00335762	0.176333	Atl3	309187
Man1c1	0.386192	6.08864	11.7306	0.00335799	0.176333	Man1c1	362625
Hgf	0.386041	6.47671	11.8546	0.00336114	0.176333	Hgf	24446
B3gat1	-0.864786	2.18355	11.2879	0.00336871	0.176333	B3gat1	117108
Lima1	0.247843	7.04491	11.2799	0.00337773	0.176333	Lima1	300228
Pdgfa	0.370571	5.21632	11.2628	0.00339696	0.176413	Pdgfa	25266
Fau	-0.274592	7.17017	11.2591	0.00340121	0.176413	Fau	29752
Cenpe	0.740975	2.77303	11.2086	0.00345899	0.178594	Cenpe	362044
Spta1	-1.32476	6.58501	16.111	0.00346547	0.178594	Spta1	289257
Slc7a12	0.460429	8.15588	12.4928	0.00349091	0.178672	Slc7a12	294881
Il2ra	1.66629	0.364601	11.1759	0.00349711	0.178672	Il2ra	25704
Dpt	-0.428514	6.29184	12.0951	0.00350032	0.178672	Dpt	289178
Edil3	-2.5009	-0.693128	11.1469	0.00353125	0.17907	Edil3	688400
Ak2	-0.294819	7.01701	11.1405	0.00353882	0.17907	Ak2	24184
Cebpd	0.547474	3.73164	11.1382	0.00354152	0.17907	Cebpd	25695
Ror1	0.516375	3.55803	11.1266	0.00355535	0.179205	Ror1	362550
Zfp367	0.596647	2.95691	11.1021	0.00358474	0.180122	Zfp367	306695
Klrk1	0.884961	2.65352	11.0691	0.00362468	0.181561	Klrk1	24934
Kynu	-0.536002	5.65718	12.4768	0.00366899	0.182815	Kynu	116682
Foxg1	-2.06256	-0.321687	11.0302	0.00367244	0.182815	Foxg1	24370
Napsa	-0.39421	8.01011	11.7261	0.00370617	0.183924	Napsa	60575
F2	1.17728	2.48843	11.5288	0.00379139	0.187535	F2	29251
Srms	-1.47738	0.838648	10.9194	0.00381232	0.187535	Srms	296472
Nceh1	0.328797	4.9661	10.9182	0.00381391	0.187535	Nceh1	294930
Atad5	0.813094	2.43027	10.8463	0.00390784	0.191567	Atad5	303348
Ntn4	-0.249794	6.06123	10.8197	0.00394331	0.192267	Ntn4	299737
RT1-CE10	0.404932	5.14479	10.8177	0.00394602	0.192267	RT1-CE10	414792
Rps18	-0.273075	7.50454	10.8029	0.00396586	0.192312	Rps18	294282
Btg2	0.361868	5.14804	10.7948	0.00397681	0.192312	Btg2	29619
Ar	-0.301684	5.08069	10.7903	0.00398283	0.192312	Ar	24208
B3galt5	0.313434	6.14636	10.7804	0.00399629	0.192384	B3galt5	288161
Wfdc3	1.24208	1.30406	10.7548	0.00403122	0.193487	Wfdc3	296366
Polrmt	-0.337825	5.07413	10.7294	0.00406634	0.194591	Polrmt	299604
Rnasel	0.515627	3.90031	10.7168	0.00408372	0.194843	Rnasel	359726
Aplnr	-0.652119	3.75104	10.9888	0.00410176	0.195125	Aplnr	83518
Tmsb10	0.342334	5.27818	10.6853	0.00412793	0.19579	Tmsb10	50665
Suv39h1	0.514938	3.46332	10.652	0.00417513	0.196918	Suv39h1	302553
Golm1	0.367313	5.00665	10.6512	0.0041762	0.196918	Golm1	680692
Afap1l2	0.327189	4.93011	10.6349	0.00419965	0.197252	Afap1l2	292130
Sgo2	1.38545	1.10133	10.6292	0.00420781	0.197252	Sgo2	316425
Pea15	0.250577	6.15792	10.6118	0.00423292	0.197852	Pea15	364052
Itgax	0.399342	3.92157	10.6021	0.00424694	0.197932	Itgax	499271
Igsf9	-0.513097	4.99881	11.1117	0.00429295	0.199498	Igsf9	304982
Dtx3l	0.564981	4.67631	11.1681	0.00434952	0.201544	Dtx3l	498089
Dpp7	-0.48728	6.96634	12.1038	0.00436974	0.201831	Dpp7	83799
B3gnt7	0.481137	4.81668	10.6404	0.00438081	0.201831	B3gnt7	316583
Igfbp7	-0.300235	9.96937	10.481	0.00442726	0.202376	Igfbp7	289560
Osbpl11	-0.311543	5.19709	10.4808	0.00442758	0.202376	Osbpl11	303888
Il1rl1	-0.912251	1.30992	10.479	0.0044304	0.202376	Il1rl1	25556
Slc3a2	-0.358656	7.2685	10.9096	0.00445837	0.203077	Slc3a2	50567
Gprc5a	0.839747	1.98318	10.4479	0.00447797	0.20324	Gprc5a	312790
Hist1h1a	1.18986	1.40022	10.4419	0.00448724	0.20324	Hist1h1a	291145
Maob	-0.762595	2.75581	10.4225	0.00451742	0.203891	Maob	25750
Pla2g2a	2.01535	1.34491	11.0405	0.00453016	0.203891	Pla2g2a	29692
RT1-T24-4	0.570891	4.5723	10.8972	0.00454481	0.203891	RT1-T24-4	414784
Vasp	0.367623	5.21259	10.4002	0.00455233	0.203891	Vasp	361517
Maff	0.806923	2.42896	10.3592	0.00461729	0.205643	Maff	366960
Pbld1	-0.330876	6.39024	10.4703	0.00462157	0.205643	Pbld1	171564
Slc22a22	-1.70515	-0.108712	10.3467	0.00463731	0.205643	Slc22a22	299944
Tsku	-0.407581	5.46346	10.5598	0.00464498	0.205643	Tsku	308843
Ass1	-0.597219	9.54342	12.4973	0.00466517	0.205643	Ass1	25698
Apoc2	-1.33486	0.5723	10.3217	0.00467766	0.205643	Apoc2	292697
Brca2	0.454096	4.00289	10.3196	0.00468098	0.205643	Brca2	360254
Ldlr	0.856898	5.73665	13.7288	0.00469703	0.205786	Ldlr	300438
Cd276	0.42804	4.01529	10.283	0.00474074	0.207137	Cd276	315716
Rab11fip3	-0.413766	7.96339	11.2112	0.00477506	0.208071	Rab11fip3	303002
Nlrp1a	0.360183	4.71641	10.2537	0.00478928	0.208127	Nlrp1a	360557
Slc30a6	0.397422	3.64365	10.2359	0.00481898	0.208853	Slc30a6	298786
Ptprc	0.390925	5.19943	10.2105	0.00486173	0.210139	Ptprc	24699
Slc5a11	-0.408255	4.76953	10.187	0.00490158	0.210602	Slc5a11	252854
Tm6sf1	-0.764045	2.63209	10.1868	0.00490204	0.210602	Tm6sf1	361600
Glyat	-0.399309	9.67265	10.7686	0.00493003	0.210602	Glyat	293779
Prkaa2	-0.277652	6.48532	10.1598	0.00494835	0.210602	Prkaa2	78975
Kcnk5	-0.574615	6.16631	12.243	0.00495267	0.210602	Kcnk5	364241
Hexa	-0.264215	7.58975	10.1522	0.00496155	0.210602	Hexa	300757
Egr2	1.99983	1.50591	11.7103	0.00496412	0.210602	Egr2	114090
Asl	-0.540092	6.78555	12.0889	0.00500715	0.211491	Asl	59085
Siae	-0.349937	5.30113	10.1225	0.00501313	0.211491	Siae	363045
Srebf2	0.278248	7.17465	10.116	0.00502453	0.211491	Srebf2	300095
Socs3	1.30804	1.61309	10.2259	0.00505232	0.212034	Socs3	89829
Pgrmc1	-0.34822	7.94146	10.4602	0.00506381	0.212034	Pgrmc1	291948
Kcnj15	-0.434944	7.6919	11.2169	0.0050884	0.21251	Kcnj15	170847
Celsr2	0.244694	7.9458	10.0456	0.00514982	0.214518	Celsr2	83465
Aspm	0.552492	3.2658	10.0329	0.00517286	0.214529	Aspm	289054
Skil	0.239518	6.0436	10.0307	0.00517677	0.214529	Skil	114208
Tp53inp2	0.301435	7.56665	10.0072	0.00521972	0.215753	Tp53inp2	362246
Dnah9	-0.630696	4.42164	10.8869	0.00527265	0.216423	Dnah9	117251
Enpp3	-0.41102	4.88716	9.97696	0.00527537	0.216423	Enpp3	54410
LOC501038	-0.681761	2.64752	9.97645	0.00527631	0.216423	LOC501038	501038
Nfkbie	0.415673	3.88659	9.96885	0.00529042	0.21645	Nfkbie	316241
Iqgap3	0.958871	1.64649	9.96088	0.00530527	0.216506	Iqgap3	310621
Bend7	-0.45516	4.04709	9.92861	0.00536583	0.218423	Bend7	361275
N6amt1	0.334373	4.63323	9.8965	0.00542688	0.220351	N6amt1	288309
Prc1	0.804589	2.41265	9.86887	0.00548003	0.221583	Prc1	308761
Stx3	-0.2898	5.11777	9.86315	0.00549111	0.221583	Stx3	81802
Rpl27	-0.260082	6.46261	9.8593	0.00549857	0.221583	Rpl27	64306
Nipal1	0.388528	5.08148	9.81064	0.00559396	0.224863	Nipal1	289594
Myrf	-0.449549	6.47562	10.9774	0.00565346	0.226688	Myrf	293736
Nme6	0.501605	3.07369	9.76174	0.00569168	0.227653	Nme6	58964
Vdr	0.4046	7.97804	10.6205	0.00571628	0.22807	Vdr	24873
Birc3	0.861055	2.22798	9.73659	0.00574268	0.228428	Birc3	78971
Mapt	-0.294001	7.6545	9.72864	0.00575891	0.228428	Mapt	29477
Azin1	0.252092	6.23545	9.72114	0.00577428	0.228428	Azin1	58961
Ndc80	1.03162	1.25056	9.71733	0.0057821	0.228428	Ndc80	301701
Relb	0.656742	2.98019	9.70823	0.00580082	0.228606	Relb	100360982
Prom1	0.711917	6.23022	12.4637	0.0058235	0.228708	Prom1	60357
Sh3d19	-0.289712	7.52215	9.69322	0.00583184	0.228708	Sh3d19	295171
Car6	-0.619711	3.06397	9.68616	0.0058465	0.228725	Car6	NA
Hbegf	0.72213	2.28313	9.66648	0.00588758	0.22938	Hbegf	25433
Nfkbiz	0.356803	3.97639	9.65931	0.00590263	0.22938	Nfkbiz	304005
Rassf2	-0.464045	5.11191	10.1277	0.00590604	0.22938	Rassf2	311437
Pdzk1	-0.319682	8.44836	9.76226	0.00592499	0.229561	Pdzk1	65144
Akap17b	0.317984	6.55269	9.6588	0.00603778	0.233369	Akap17b	313434
Mx2	1.65904	5.50192	13.4084	0.00606448	0.233839	Mx2	286918
Ctsa	-0.686073	9.17014	12.1564	0.00615977	0.236945	Ctsa	296370
Hsd17b11	-0.355972	6.51463	9.987	0.00619202	0.237617	Hsd17b11	289456
Nckap1l	0.449757	3.67949	9.5074	0.0062318	0.238574	Nckap1l	315348
Mecom	0.263777	7.52125	9.49747	0.00625401	0.238856	Mecom	294924
Tmc4	0.331856	4.51027	9.46609	0.00632482	0.240988	Tmc4	308310
Gas2l3	0.854935	1.87624	9.45284	0.00635499	0.241565	Gas2l3	680280
Fam13a	-0.310456	6.76834	9.53443	0.00637423	0.241725	Fam13a	362378
Tmem37	0.49829	4.6562	9.68403	0.00640904	0.242473	Tmem37	245953
Cmip	-0.261249	6.87557	9.38731	0.00650657	0.245585	Cmip	292051
Jade1	-0.249449	7.05453	9.36288	0.00656411	0.247176	Jade1	310352
Cebpb	0.57803	3.14949	9.34728	0.00660117	0.247959	Cebpb	24253
Col17a1	-0.958676	6.27435	12.6485	0.00664693	0.247959	Col17a1	294027
Col6a5	1.05118	5.35505	12.4954	0.00665868	0.247959	Col6a5	501047
Slc38a7	-0.293892	5.15269	9.32209	0.00666147	0.247959	Slc38a7	291840
Susd2	-0.501168	7.68852	10.9161	0.00666201	0.247959	Susd2	294335
Apol11a	0.890944	3.00627	9.31146	0.0066871	0.248319	Apol11a	300060
Apcs	-1.20649	3.93126	11.5747	0.0067382	0.249639	Apcs	29339
Sbno2	0.210161	6.00376	9.25643	0.00682159	0.251834	Sbno2	314619
Rps25	-0.224206	6.52968	9.25353	0.00682875	0.251834	Rps25	122799
Dsg2	0.328018	5.10894	9.24066	0.0068607	0.252433	Dsg2	307562
Slc7a13	0.509165	10.0909	10.5623	0.00694543	0.254967	Slc7a13	313089
Hsd17b4	-0.248315	7.93126	9.1882	0.00699257	0.25597	Hsd17b4	79244
Clec4d	2.64099	-0.427645	9.18133	0.00701004	0.25597	Clec4d	362432
Troap	1.30695	0.572747	9.17723	0.00702051	0.25597	Troap	300219
Ddx24	0.294273	5.52827	9.0925	0.00724052	0.262884	Ddx24	373065
Txndc17	-0.414847	5.52789	9.56675	0.00724284	0.262884	Txndc17	287474
Emc7	-0.304366	5.40228	9.06587	0.00731127	0.264324	Emc7	296050
Zbtb39	-0.278689	5.34393	9.06432	0.0073154	0.264324	Zbtb39	299510
Usp53	0.300818	6.25285	9.06554	0.00736204	0.265413	Usp53	295425
Med4	-0.48534	3.42976	9.02556	0.00741983	0.266898	Med4	306030
Gstt3	0.256895	9.10023	8.99632	0.00749969	0.268956	Gstt3	499422
Gcsam	1.53507	0.226365	8.9924	0.00751048	0.268956	Gcsam	685692
Gpat3	-0.327688	5.06687	8.96576	0.00758421	0.270992	Gpat3	305166
Irf7	1.45451	5.40421	12.2396	0.00764473	0.272053	Irf7	293624
Capns1	4.77062	-1.49745	9.55763	0.00764773	0.272053	Capns1	29156
Nr4a1	0.98758	5.02691	11.6287	0.00768367	0.272728	Nr4a1	79240
Cat	-0.225354	10.4345	8.90502	0.00775537	0.274237	Cat	24248
Lpin3	0.303018	5.64514	8.9033	0.00776029	0.274237	Lpin3	362261
Ckap2	1.36095	0.873988	8.89327	0.00778898	0.274647	Ckap2	306575
Aspdh	-0.254106	5.95387	8.86059	0.00788332	0.27657	Aspdh	292875
Dact2	-0.324595	5.62891	8.86016	0.00788456	0.27657	Dact2	308212
Insr	-0.232784	7.43276	8.85282	0.00790595	0.27657	Insr	24954
Znf750	-0.365474	4.36854	8.85063	0.00791233	0.27657	Znf750	688328
Map3k21	-0.333072	4.78127	8.83769	0.00795019	0.277288	Map3k21	307950
Ppfibp2	-0.310297	5.79417	8.83113	0.00796946	0.277288	Ppfibp2	308918
Magi2	-0.372336	4.25503	8.81999	0.00800231	0.277288	Magi2	113970
Pla2g7	-0.760163	3.13506	9.30171	0.00801127	0.277288	Pla2g7	301265
Tuba1c	0.403221	4.20607	8.81432	0.00801908	0.277288	Tuba1c	300218
Pth1r	-0.283643	7.88062	8.79741	0.00806936	0.277874	Pth1r	56813
C1qtnf5	0.508935	3.25946	8.79089	0.00808882	0.277874	C1qtnf5	315598
Cybb	0.335459	5.53831	8.78775	0.00809825	0.277874	Cybb	66021
Jak2	-0.339485	6.76616	9.17955	0.00810516	0.277874	Jak2	24514
Nfkb2	0.298218	4.68269	8.75568	0.00819492	0.280354	Nfkb2	309452
Ggct	0.338615	7.22968	9.14585	0.0082357	0.281151	Ggct	362368
Slc30a2	-0.460872	4.50627	8.84121	0.00830112	0.281462	Slc30a2	25362
F3	-0.427973	5.33922	9.19397	0.00830461	0.281462	F3	25584
Fibp	0.340949	4.49851	8.71978	0.00830473	0.281462	Fibp	282837
Hspe1	-0.201796	6.48514	8.69851	0.00837055	0.281462	Hspe1	25462
Cyp4f18	-2.40683	-0.89885	8.69794	0.00837232	0.281462	Cyp4f18	290623
Cnn3	-0.210438	7.21929	8.69438	0.0083834	0.281462	Cnn3	54321
Csf1r	0.3268	5.95955	8.80054	0.0084095	0.281462	Csf1r	307403
Tdh	-3.21908	-0.851397	8.68588	0.00840989	0.281462	Tdh	290315
Zfp281	-0.344083	5.22241	8.68386	0.00841622	0.281462	Zfp281	305083
Ntn1	-0.291489	5.72602	8.68269	0.00841988	0.281462	Ntn1	114523
Shmt1	-0.388518	6.48222	9.39754	0.0084578	0.28173	Shmt1	287379
Prkg2	-0.732744	2.51403	8.66897	0.00846293	0.28173	Prkg2	25523
Slc9a2	0.413383	4.16419	8.64639	0.00853432	0.282379	Slc9a2	24783
Medag	0.588487	3.83515	8.91284	0.00854232	0.282379	Medag	360757
Srf	0.262279	5.52836	8.64224	0.0085475	0.282379	Srf	501099
Selenop	-0.298686	10.7082	8.64061	0.00855269	0.282379	Selenop	29360
Idi1	0.796855	4.71295	10.4569	0.00857278	0.282463	Idi1	89784
Snta1	-0.429012	5.48476	9.15509	0.00861831	0.28306	Snta1	362242
Pus3	-0.405025	3.40105	8.61595	0.00863162	0.28306	Pus3	315554
F2rl1	0.43191	4.36958	8.61219	0.00864374	0.28306	F2rl1	116677
Irx2	0.518558	4.23971	8.86396	0.00866809	0.283281	Irx2	306657
Kctd15	0.445675	3.85189	8.58744	0.00872389	0.284526	Kctd15	499129
Klra1	0.783239	2.51386	8.57141	0.00877627	0.2851	Klra1	494194
Abcc2	-0.365552	5.6944	8.86782	0.00877696	0.2851	Abcc2	25303
Cdk5rap3	0.301456	4.93396	8.5454	0.00886197	0.286411	Cdk5rap3	80278
Cdh1	0.214016	7.683	8.54523	0.00886256	0.286411	Cdh1	83502
Prr11	1.21423	0.852346	8.54276	0.00887073	0.286411	Prr11	360591
Irf1	0.371622	4.51884	8.5372	0.00888921	0.286432	Irf1	24508
LOC102549636	0.475663	3.55296	8.5158	0.00896068	0.287964	LOC102549636	102549636
Ttc39c	-0.426735	4.13943	8.5102	0.00897951	0.287964	Ttc39c	686179
Gpx3	-0.871737	13.5035	10.8451	0.00899047	0.287964	Gpx3	64317
Rpl26	-0.277568	6.52944	8.49017	0.00904713	0.289202	Rpl26	287417
Napa	-0.214763	6.40046	8.47711	0.00909155	0.289328	Napa	140673
Bach1	-0.28667	4.96055	8.47145	0.00911089	0.289328	Bach1	304127
Myo18b	-1.93007	-0.305474	8.46819	0.00912204	0.289328	Myo18b	304551
Gulp1	0.369625	4.91995	8.46246	0.00914166	0.289328	Gulp1	314543
Olfml2a	-0.319685	5.06022	8.45762	0.00915829	0.289328	Olfml2a	296708
Thbs3	-1.13539	0.952853	8.45533	0.00916618	0.289328	Thbs3	681309
Krtap11-1	-4.58678	-1.73788	9.00705	0.00917703	0.289328	Krtap11-1	100359886
Fmo1	-0.405091	8.49453	9.2671	0.00927541	0.290977	Fmo1	25256
Gjb1	-0.311001	4.87147	8.42328	0.00927723	0.290977	Gjb1	29584
Prok2	-4.89799	-1.49658	8.65794	0.0092836	0.290977	Prok2	192206
Arl4a	0.489969	3.30691	8.40425	0.00934388	0.291586	Arl4a	29308
Tenm3	0.302777	5.39511	8.40262	0.00934962	0.291586	Tenm3	306451
Ccnf	1.63443	0.444117	8.4004	0.00935743	0.291586	Ccnf	117524
Copg2	-0.231685	5.66334	8.395	0.00937645	0.291613	Copg2	301742
Gfra2	-0.612708	3.5401	8.57941	0.00941953	0.292387	Gfra2	25136
Ctsz	0.452864	3.71767	8.35946	0.00950288	0.294276	Ctsz	252929
Sephs2	-0.227227	6.53391	8.35553	0.00951699	0.294276	Sephs2	308993
Spag5	1.21216	0.953743	8.3449	0.0095552	0.294891	Spag5	252918
Acsm2	-0.314211	9.66177	8.43445	0.00959474	0.295544	Acsm2	246263
Hbq1b	-1.74677	0.170885	8.31667	0.00965764	0.29662	Hbq1b	100361053
Dnajc6	-0.4872	5.1284	8.92472	0.00966659	0.29662	Dnajc6	313409
Svop	-4.58676	-1.6528	8.84024	0.00970778	0.297317	Svop	171442
Cyp2r1	-0.352594	4.49877	8.29684	0.00973031	0.29744	Cyp2r1	361631
Yeats2	-0.230671	6.98	8.27956	0.00979412	0.298823	Yeats2	498112
Epb41l3	-0.685615	6.52596	10.5112	0.00984169	0.299136	Epb41l3	116724
Cdkn3	2.0513	-0.445826	8.26586	0.00984508	0.299136	Cdkn3	289993
Rpl37a	-0.240514	7.94163	8.26035	0.00986565	0.299136	Rpl37a	100361520
Acss1	-0.324728	8.64564	8.5469	0.00987879	0.299136	Acss1	296259
Brca1	0.716003	2.63458	8.23603	0.00995701	0.300181	Brca1	497672
Mreg	0.680841	2.80036	8.23434	0.00996339	0.300181	Mreg	501162
Npl	-0.476211	4.4462	8.45933	0.00996931	0.300181	Npl	304860

## Sheet: DEG_BNPvsCD_P
	logFC	logCPM	F	PValue	FDR	symbol	entrez
LOC100134871	-2.68742	4.47462	301.738	6.05035e-13	9.72835e-09	LOC100134871	100134871
Coch	-4.48429	3.21651	247.161	3.45351e-12	2.77645e-08	Coch	362735
Rtel1	-1.69257	5.31498	220.694	9.19115e-12	4.92615e-08	Rtel1	362288
RGD1311575	1.56997	4.71156	176.299	6.24527e-11	2.51044e-07	RGD1311575	289568
Agbl4	6.2705	2.30827	203.263	9.80456e-11	3.15295e-07	Agbl4	100911395
Rpl6	0.913838	6.59308	154.242	1.91883e-10	4.90892e-07	Rpl6	117042
B4galt6	-0.785057	6.61476	152.262	2.1371e-10	4.90892e-07	B4galt6	65196
Hfm1	4.70279	2.46555	147.85	2.72931e-10	5.48557e-07	Hfm1	690161
Sv2a	-1.89422	4.21141	145.251	3.162e-10	5.64909e-07	Sv2a	117559
Steap4	-1.35565	5.81094	148.06	4.48635e-10	7.2136e-07	Steap4	499991
Serhl2	-1.67805	4.42238	131.393	7.22811e-10	1.05655e-06	Serhl2	500911
Vars	0.893629	5.93258	126.158	1.00795e-09	1.35056e-06	Vars	25009
Ribc2	-6.32645	1.27239	116.314	1.94909e-09	2.41072e-06	Ribc2	300122
Ly6l	-1.78612	3.452	111.284	2.78239e-09	3.19557e-06	Ly6l	686432
Eps8l2	0.805131	7.91957	104.006	4.77688e-09	5.1205e-06	Eps8l2	361674
Rbm46	2.71394	2.56456	99.686	6.68673e-09	6.61625e-06	Rbm46	310548
Abca1	-0.786232	6.34104	99.1185	6.99523e-09	6.61625e-06	Abca1	313210
Gstm1	1.95869	5.48033	150.936	9.39151e-09	8.38922e-06	Gstm1	24423
Susd3	-1.082	5.53022	93.1731	1.13752e-08	9.62637e-06	Susd3	306810
LOC499235	-4.59706	1.49848	90.0374	1.48575e-08	1.19236e-05	LOC499235	499235
Cntn1	-3.2682	2.41609	89.232	1.59325e-08	1.19236e-05	Cntn1	117258
RT1-CE7	-1.32397	4.93787	91.3616	1.63144e-08	1.19236e-05	RT1-CE7	368153
Cyp2d3	-3.02248	2.13006	84.5755	2.41165e-08	1.68595e-05	Cyp2d3	24303
Def8	-0.801604	5.93679	82.2484	2.98807e-08	2.00189e-05	Def8	307973
Ddi2	-0.983953	8.21364	88.4894	3.30527e-08	2.12581e-05	Ddi2	313668
Rab29	-0.809988	6.79485	79.5325	3.862e-08	2.38835e-05	Rab29	171122
Akap12	0.717528	6.74295	78.3101	4.34492e-08	2.49142e-05	Akap12	83425
Spatc1	-1.56599	4.30588	83.4473	4.3539e-08	2.49142e-05	Spatc1	315091
Galnt13	-4.32359	1.72965	77.9641	4.49352e-08	2.49142e-05	Galnt13	311039
Rpap3	-0.723047	5.5298	76.9116	4.98122e-08	2.66977e-05	Rpap3	300189
Svep1	-0.666647	6.90033	74.3221	6.4506e-08	3.21552e-05	Svep1	685899
Cfap65	-1.28944	4.08508	74.1663	6.55324e-08	3.21552e-05	Cfap65	301521
LOC688553	-1.04527	7.25871	89.1857	6.59942e-08	3.21552e-05	LOC688553	688553
Ces1c	-1.45771	8.79849	112.078	8.20751e-08	3.88143e-05	Ces1c	24346
Pkd2	0.558464	6.94204	70.9032	9.17879e-08	4.21674e-05	Pkd2	498328
Adhfe1	-0.73226	6.88757	68.7851	1.15e-07	5.00891e-05	Adhfe1	362474
Fsd1l	-2.07262	5.43193	126.381	1.20273e-07	5.00891e-05	Fsd1l	313208
Tmem176b	-0.730796	6.53827	68.2833	1.21408e-07	5.00891e-05	Tmem176b	171411
Nat8f5	-1.04261	4.02769	68.1781	1.22801e-07	5.00891e-05	Nat8f5	114020
Mgat3	-0.95386	6.60523	77.2439	1.24608e-07	5.00891e-05	Mgat3	29582
Ctss	-1.00719	4.39259	66.8957	1.41284e-07	5.51703e-05	Ctss	50654
Rasd2	1.34501	3.91781	66.7161	1.4411e-07	5.51703e-05	Rasd2	171099
Tmem159	-1.09177	3.96023	66.1558	1.53338e-07	5.62241e-05	Tmem159	378467
Echdc2	-2.11115	4.02935	89.1717	1.56703e-07	5.62241e-05	Echdc2	298381
Mrc1	-1.46206	3.39343	65.9235	1.57353e-07	5.62241e-05	Mrc1	291327
RT1-T24-3	-1.92377	3.18198	69.5913	1.64331e-07	5.74407e-05	RT1-T24-3	414788
Fmo2	-1.40468	7.10534	101.542	2.23161e-07	7.63449e-05	Fmo2	246245
Cyb5b	0.746006	8.14838	62.0104	2.45974e-07	8.16497e-05	Cyb5b	80773
Cnot1	-0.514642	8.52176	61.9119	2.48824e-07	8.16497e-05	Cnot1	291841
Phyh	-0.646858	7.94093	61.5535	2.59516e-07	8.34552e-05	Phyh	114209
Apol11a	-1.83185	3.00627	61.3267	2.66543e-07	8.40343e-05	Apol11a	300060
Akap17b	-0.789253	6.55269	62.4471	2.78615e-07	8.61509e-05	Akap17b	313434
Npas2	1.88458	3.35092	62.9338	3.01151e-07	9.04178e-05	Npas2	316351
Slc1a4	1.27003	4.02589	60.2293	3.03661e-07	9.04178e-05	Slc1a4	305540
Prss53	1.70748	4.55986	79.7622	3.37314e-07	9.86122e-05	Prss53	499270
Rbfox3	-3.44282	1.63101	58.791	3.6127e-07	0.000103695	Rbfox3	287847
Thsd7a	0.937539	5.01996	58.4257	3.77763e-07	0.000103695	Thsd7a	500032
Cd160	2.47675	1.5829	58.4156	3.78235e-07	0.000103695	Cd160	502585
Vwa7	1.30654	3.75011	58.3669	3.80496e-07	0.000103695	Vwa7	309611
Ccdc39	-1.15975	3.91152	58.1431	3.91099e-07	0.000104808	Ccdc39	310315
Btg2	0.850405	5.14804	57.7879	4.08602e-07	0.000107325	Btg2	29619
Hnrnpa3	0.548635	7.22049	57.6848	4.13843e-07	0.000107325	Hnrnpa3	362152
RGD1563601	-3.00469	1.33646	57.4927	4.23808e-07	0.000108165	RGD1563601	498731
Hpcal1	0.648707	5.7447	57.1762	4.40815e-07	0.000110748	Hpcal1	50871
Col24a1	-0.781299	6.85686	59.4106	4.5034e-07	0.0001114	Col24a1	499723
Aldh1a1	0.652835	7.81059	56.7806	4.63143e-07	0.000112831	Aldh1a1	24188
Rps10l1	-3.0838	1.68069	56.3592	4.88314e-07	0.000117188	Rps10l1	100363439
Timm8a2	4.34388	0.971032	56.2399	4.9571e-07	0.000117213	Timm8a2	680794
Pbx3	-0.943598	4.25441	56.0577	5.07253e-07	0.000118205	Pbx3	311876
Csf2rb	-0.705192	8.50047	55.6167	5.36439e-07	0.00012256	Csf2rb	171081
Ppp2r2c	-3.5977	1.48358	55.5379	5.41843e-07	0.00012256	Ppp2r2c	117256
Pstpip1	-1.45881	3.43849	55.4377	5.48812e-07	0.00012256	Pstpip1	300732
Pyroxd2	-0.693319	8.02199	55.0414	5.77346e-07	0.000127166	Pyroxd2	309381
Ttll11	2.93381	1.52825	54.7854	5.96649e-07	0.000129642	Ttll11	689746
Mphosph9	0.660828	5.18816	54.5555	6.14597e-07	0.000130525	Mphosph9	288654
Acsm5	-4.47238	5.39622	156.251	6.16947e-07	0.000130525	Acsm5	361637
Dock11	-0.854917	4.43197	54.2383	6.40352e-07	0.000133717	Dock11	313438
Sorcs2	-2.23971	4.84508	95.2368	7.23392e-07	0.000149121	Sorcs2	305438
Fam83e	1.11687	3.55535	52.9258	7.60387e-07	0.000154763	Fam83e	292913
Crot	-0.693402	6.9553	52.0999	8.48605e-07	0.000170559	Crot	83842
Scnn1a	-0.682417	6.97942	51.7563	8.88594e-07	0.000176238	Scnn1a	25122
Zp2	-7.7698	0.843321	65.5522	8.9878e-07	0.000176238	Zp2	81828
Chdh	-1.00137	6.71277	66.2648	9.83621e-07	0.00019055	Chdh	290551
Gramd1b	-0.958516	7.37806	64.4702	1.0006e-06	0.000191531	Gramd1b	300644
Cdhr2	-0.776999	6.09338	52.9612	1.04205e-06	0.000195178	Cdhr2	291002
Cd24	0.703978	8.00833	51.3027	1.04393e-06	0.000195178	Cd24	25145
Itgax	0.887667	3.92157	50.2329	1.09296e-06	0.000201997	Itgax	499271
Acpp	0.925841	4.37982	49.5144	1.20702e-06	0.000220542	Acpp	56780
Hoxc10	0.869857	4.65562	49.2778	1.24742e-06	0.000225363	Hoxc10	315338
Ly6i	-4.23708	6.95588	148.833	1.27134e-06	0.000227133	Ly6i	246138
Gsta1	-0.848316	6.0032	54.6004	1.32375e-06	0.000233897	Gsta1	24421
RGD1559600	-2.04947	1.76582	48.5345	1.3844e-06	0.000241953	RGD1559600	499256
Fuca2	-0.963445	4.43044	48.2402	1.44318e-06	0.000248317	Fuca2	292485
Borcs7	-0.72882	4.93712	48.1986	1.4517e-06	0.000248317	Borcs7	294012
Neu1	0.612762	7.12344	48.089	1.47444e-06	0.000249131	Neu1	24591
RT1-CE5	-1.62121	3.29135	50.2244	1.48744e-06	0.000249131	RT1-CE5	309607
Slc1a5	1.11029	5.08007	54.9178	1.5999e-06	0.000264831	Slc1a5	292657
Jarid2	-0.49378	6.80476	47.4264	1.62061e-06	0.000264831	Jarid2	681740
Ciao1	-0.778252	4.51953	47.3836	1.63059e-06	0.000264831	Ciao1	29231
Slc4a5	1.86139	3.56517	56.4714	1.70646e-06	0.000274382	Slc4a5	297386
Osgin1	-0.530594	8.27614	46.7236	1.79346e-06	0.000285515	Osgin1	171493
Fbxo22	-0.632819	5.98604	46.3571	1.89161e-06	0.00029623	Fbxo22	300724
Prss35	-1.71491	2.50687	46.3354	1.89761e-06	0.00029623	Prss35	315866
Als2cl	0.794531	4.46498	45.7358	2.07189e-06	0.000320327	Als2cl	316017
Trpm2	0.888951	3.78287	44.9298	2.33481e-06	0.000357537	Trpm2	294329
RT1-CE10	-0.774386	5.14479	44.2552	2.58342e-06	0.000391875	RT1-CE10	414792
Rnf212	3.64119	1.1905	44.1698	2.61692e-06	0.000393247	Rnf212	689721
Lrtm2	2.30408	2.12642	44.3206	2.64961e-06	0.000394472	Lrtm2	680883
Sqle	0.934078	4.52631	44.0008	2.6847e-06	0.00039603	Sqle	29230
RT1-T24-1	-2.59691	1.25338	43.4427	2.9226e-06	0.000427126	RT1-T24-1	361787
Map7	-0.482485	8.07687	43.3847	2.94863e-06	0.000427126	Map7	293016
Skint10	1.50616	2.2989	43.2471	3.01143e-06	0.000431234	Skint10	689876
Paics	0.555054	5.80615	43.2057	3.03063e-06	0.000431234	Paics	140946
Klk1c12	1.53606	2.85155	43.1241	3.06887e-06	0.000432845	Klk1c12	292855
Pfdn6	-0.695054	5.1806	43.0334	3.11196e-06	0.000435107	Pfdn6	309629
Nat8f3	-1.96396	3.84812	60.7616	3.2834e-06	0.000455119	Nat8f3	113892
Cyp4a8	-3.31036	8.96709	114.691	3.32432e-06	0.000456852	Cyp4a8	266674
Spta1	-3.42503	6.58501	114.068	3.40718e-06	0.000460915	Spta1	289257
Ift140	-0.552582	6.07013	42.397	3.43396e-06	0.000460915	Ift140	100362124
Sowahc	0.570053	5.7986	42.3859	3.43988e-06	0.000460915	Sowahc	503306
Ryr2	-0.976153	4.19882	41.9135	3.70331e-06	0.000492112	Ryr2	689560
RGD1562107	-6.85416	0.122075	45.7753	3.75091e-06	0.000494351	RGD1562107	363205
Hsd17b7	1.13234	3.19571	41.4858	3.96114e-06	0.000517259	Hsd17b7	29540
Ptk2b	-0.608516	5.7495	41.4414	3.98906e-06	0.000517259	Ptk2b	50646
Manba	-0.70999	7.29994	44.9338	4.03048e-06	0.000518448	Manba	310864
Kiz	0.785556	4.4444	41.2463	4.11422e-06	0.00052502	Kiz	311502
Unc79	-0.865064	3.66541	40.879	4.36182e-06	0.000552233	Unc79	314401
Tf	-1.14267	5.87711	57.7852	4.55183e-06	0.000571788	Tf	24825
Slco2a1	0.665868	6.99445	42.2548	4.61097e-06	0.000574727	Slco2a1	24546
Gvin1	0.707814	4.95827	40.0887	4.95261e-06	0.000610621	Gvin1	499229
LOC102555453	-1.64625	2.41115	40.061	4.97489e-06	0.000610621	LOC102555453	102555453
RGD1561730	2.84984	0.678132	39.8107	5.1811e-06	0.000631113	RGD1561730	498169
Atp1a3	3.60668	1.8476	48.4439	5.34079e-06	0.000645673	Atp1a3	24213
Mroh9	-3.28789	0.526156	39.4503	5.49491e-06	0.000659348	Mroh9	501864
Sptlc3	3.96464	1.84958	49.206	5.61596e-06	0.000668881	Sptlc3	296188
Idua	0.558795	6.75501	39.1978	5.72729e-06	0.000677126	Idua	360904
Rem2	-2.34513	1.32421	39.0185	5.89896e-06	0.000692331	Rem2	64626
Myom3	1.91062	1.53789	38.947	5.96897e-06	0.000695472	Myom3	313625
Robo3	3.47234	4.1237	79.3682	6.10609e-06	0.000702614	Robo3	315564
Ghr	-0.528869	7.39484	38.7982	6.11767e-06	0.000702614	Ghr	25235
Coro6	0.869555	4.88689	39.305	6.31392e-06	0.000715233	Coro6	245982
Plagl1	0.525905	6.76568	38.6054	6.3165e-06	0.000715233	Plagl1	25157
Dsg2	0.673605	5.10894	38.3295	6.61352e-06	0.000742305	Dsg2	307562
Sspo	-1.59646	4.96191	58.4177	6.64792e-06	0.000742305	Sspo	474348
Tmie	1.9299	1.88589	38.115	6.85518e-06	0.000760169	Tmie	501061
LOC361914	-0.785517	8.90933	44.239	6.97137e-06	0.000762853	LOC361914	361914
Spock2	-1.48836	2.1971	38.0124	6.97428e-06	0.000762853	Spock2	361840
Adra2b	-0.553136	5.70132	37.8604	7.15486e-06	0.000777317	Adra2b	24174
Bhlhe22	-3.24464	0.859346	37.7763	7.2571e-06	0.000783133	Bhlhe22	365748
Add1	-0.49874	8.79168	37.4408	7.68093e-06	0.000821249	Add1	24170
Enpp5	-0.628105	6.09595	37.6283	7.71246e-06	0.000821249	Enpp5	316249
Kcne1	-2.41462	1.45806	36.9827	8.30472e-06	0.000878498	Kcne1	25471
Bicd1	1.09662	3.24823	36.9423	8.36241e-06	0.000878818	Bicd1	362466
Dmp1	-2.97839	0.680901	36.8912	8.43593e-06	0.000880788	Dmp1	25312
Cyp39a1	-1.49201	2.69551	36.7196	8.68836e-06	0.000901291	Cyp39a1	301264
Sumf1	0.446347	5.83452	36.654	8.78699e-06	0.000905679	Sumf1	362409
Ak4	-1.03118	7.7907	52.8109	8.94853e-06	0.000915477	Ak4	29223
Scrn1	-0.923358	3.70887	36.4846	9.04747e-06	0.000915477	Scrn1	502776
Cyp7b1	-0.918873	3.67283	36.4746	9.06321e-06	0.000915477	Cyp7b1	25429
Ccdc25	-0.695993	4.91179	36.4449	9.1098e-06	0.000915477	Ccdc25	361059
Fyco1	-0.382294	7.37772	36.3908	9.19552e-06	0.000918353	Fyco1	301085
Enpp3	-0.766169	4.88716	35.9909	9.85707e-06	0.000978345	Enpp3	54410
Clec1a	0.638238	4.96934	35.7895	1.02102e-05	0.00100718	Clec1a	500337
Gsta6	0.785431	4.09601	35.6608	1.04431e-05	0.00102387	Gsta6	501110
Actn1	0.483786	6.38026	35.577	1.05979e-05	0.00103137	Actn1	81634
Acot3	0.976841	4.28692	36.1899	1.06579e-05	0.00103137	Acot3	314304
C1qb	-0.911136	3.92985	35.5161	1.0712e-05	0.00103137	C1qb	29687
Fras1	-0.450849	7.65476	35.2366	1.12537e-05	0.00107707	Fras1	289486
Armh3	-0.613808	4.5631	35.0182	1.1698e-05	0.00111297	Armh3	103689959
Scn8a	-1.10659	3.47199	34.6927	1.23967e-05	0.0011725	Scn8a	29710
Cyp51	0.903147	4.97232	37.6479	1.28397e-05	0.00120731	Cyp51	25427
Prlr	0.737154	4.62383	34.3287	1.32334e-05	0.00123159	Prlr	24684
Alpl	-0.822408	8.56258	42.535	1.32511e-05	0.00123159	Alpl	25586
Bdkrb2	2.21569	2.96313	43.5327	1.38991e-05	0.00128439	Bdkrb2	25245
Pnpo	-0.825941	5.71856	39.81	1.4072e-05	0.00128718	Pnpo	64533
Anxa5	0.517635	6.96496	33.9818	1.40894e-05	0.00128718	Anxa5	25673
Klk1c2	1.59364	2.85094	34.349	1.45852e-05	0.00132494	Klk1c2	24841
Btg1	0.43532	6.62071	33.6041	1.50919e-05	0.00136327	Btg1	29618
Cacna2d2	1.55113	2.51018	33.3502	1.58101e-05	0.00142017	Cacna2d2	300992
Mboat2	0.803112	4.61762	33.2208	1.61907e-05	0.00143522	Mboat2	313997
Slc26a8	1.11862	3.52344	33.2136	1.62122e-05	0.00143522	Slc26a8	309646
Ccdc92	0.758792	3.95607	33.2025	1.62454e-05	0.00143522	Ccdc92	100036765
Slc17a5	-0.640595	6.33145	35.3269	1.72609e-05	0.0015166	Slc17a5	363103
Hspa12a	0.486638	6.18385	32.7187	1.77666e-05	0.00154837	Hspa12a	307997
Haao	-0.497211	6.35865	32.7041	1.7815e-05	0.00154837	Haao	56823
Glt1d1	-2.53087	2.69856	41.0677	1.80108e-05	0.00155697	Glt1d1	304445
Prep	-0.625167	5.3272	32.257	1.93674e-05	0.00165661	Prep	83471
Mrpl15	-0.563674	6.27489	32.3395	1.93695e-05	0.00165661	Mrpl15	297799
Glul	-0.583193	10.266	32.1097	1.99111e-05	0.00169122	Glul	24957
PVR	1.09533	3.12177	32.0901	1.99846e-05	0.00169122	PVR	NA
Rtn4rl2	-3.27358	0.10669	31.9596	2.04824e-05	0.00172013	Rtn4rl2	311169
Acy3	-0.586617	7.66166	33.1665	2.06693e-05	0.00172013	Acy3	293653
Atf5	0.769798	4.74241	31.8982	2.07216e-05	0.00172013	Atf5	282840
RT1-CE15	2.40641	4.24987	56.048	2.07541e-05	0.00172013	RT1-CE15	414789
Dpy19l3	0.502713	8.35586	31.7433	2.13382e-05	0.00175411	Dpy19l3	308519
Slc7a12	-0.822499	8.15588	40.4228	2.13823e-05	0.00175411	Slc7a12	294881
Tmigd1	-0.754295	5.52649	34.1239	2.30113e-05	0.00187816	Tmigd1	363654
Ptn	-0.983679	5.41737	39.416	2.38312e-05	0.00193526	Ptn	24924
Nmrk1	-0.923213	4.0108	31.2204	2.42066e-05	0.00195587	Nmrk1	499330
Rpl17	0.67342	7.34383	35.2508	2.45368e-05	0.00197263	Rpl17	291434
Ehbp1	-0.619745	5.47912	30.7788	2.56698e-05	0.00205241	Ehbp1	305556
Fam20c	-0.423834	7.92879	30.7518	2.58042e-05	0.00205241	Fam20c	304334
Dut	0.865024	4.96183	33.3643	2.59121e-05	0.00205241	Dut	497778
Arhgap18	-0.437937	6.43454	30.6357	2.63916e-05	0.00208015	Arhgap18	293947
Fahd2a	-0.488678	6.14087	30.6021	2.65644e-05	0.00208356	Fahd2a	296131
Cbr3	2.05366	1.81501	30.3341	2.7988e-05	0.00218456	Cbr3	304078
Cd93	0.68999	4.85252	30.2325	2.85498e-05	0.00221764	Cd93	84398
Agpat1	-0.396359	7.30436	30.1871	2.8805e-05	0.00222671	Agpat1	406165
Amot	-0.451637	5.95268	29.9122	3.04043e-05	0.00233909	Amot	300289
Syn3	-1.14264	2.78234	29.7754	3.12365e-05	0.00239168	Syn3	29130
Tnfrsf11b	-1.49751	4.3358	41.7886	3.17171e-05	0.00240889	Tnfrsf11b	25341
Ss18l1	-0.583865	4.57422	29.6913	3.1761e-05	0.00240889	Ss18l1	192352
Cdkl1	0.506799	8.07651	29.6327	3.21323e-05	0.00242474	Cdkl1	314198
Ephb1	-1.33888	2.9057	29.6626	3.22715e-05	0.00242474	Ephb1	24338
Acy1	-0.510667	8.87467	29.5365	3.2752e-05	0.00244939	Acy1	300981
Tom1	-0.460653	6.01703	29.5056	3.29538e-05	0.00245308	Tom1	361370
Angptl2	0.600472	5.85733	29.8046	3.43922e-05	0.00254835	Angptl2	171100
Spp2	1.0106	5.31861	36.7045	3.46193e-05	0.00255341	Spp2	94168
Esm1	0.808796	4.22111	29.2045	3.49945e-05	0.0025693	Esm1	64536
Dhrs7l1	-3.14969	0.384854	29.1501	3.53779e-05	0.00258564	Dhrs7l1	299131
Cry1	-0.997774	3.22238	29.121	3.55845e-05	0.00258897	Cry1	299691
Tmem30b	0.510191	5.40304	29.0091	3.63933e-05	0.00262429	Tmem30b	314224
Mal2	0.50915	6.47	29.0087	3.63964e-05	0.00262429	Mal2	362911
Map2	0.644412	5.52296	29.5424	3.78931e-05	0.00270958	Map2	25595
Sult4a1	-1.64226	2.10743	28.8057	3.79163e-05	0.00270958	Sult4a1	58953
Incenp	0.737533	4.15665	28.4269	4.09438e-05	0.00291299	Incenp	293733
Pmm2	-0.437713	5.57466	28.3118	4.19164e-05	0.00296905	Pmm2	302915
Fam205a	-2.76354	2.22627	34.6569	4.24007e-05	0.00299018	Fam205a	100361292
Baat	-1.16206	2.92983	28.188	4.29905e-05	0.00301853	Baat	29725
Lyve1	0.729523	4.51325	28.0681	4.40606e-05	0.00308022	Lyve1	293186
Abi3bp	-0.810702	4.21454	27.976	4.49026e-05	0.00312549	Abi3bp	363767
Setd4	0.798878	3.51114	27.8571	4.60155e-05	0.00317832	Setd4	245975
Hoxc8	0.892088	3.43171	27.8333	4.6242e-05	0.00317832	Hoxc8	24460
Dnase1	1.04596	8.84348	41.3224	4.62545e-05	0.00317832	Dnase1	25633
Bbs12	1.05168	3.05989	27.7505	4.70405e-05	0.00321857	Bbs12	365770
Tef	-0.612241	7.19147	30.6543	4.73731e-05	0.00322759	Tef	29362
Trim25	-0.575387	5.72036	28.0095	4.8229e-05	0.00327204	Trim25	494338
B3galt5	-0.488604	6.14636	27.5631	4.89033e-05	0.00330385	B3galt5	288161
Slc43a3	-1.45491	4.80722	40.94	5.02285e-05	0.00337918	Slc43a3	311170
Xrcc5	0.51468	5.22368	27.3907	5.06886e-05	0.00339527	Xrcc5	363247
LOC306766	-0.473697	8.36607	27.3717	5.089e-05	0.00339527	LOC306766	306766
Olfml1	-0.582312	6.71887	29.198	5.17836e-05	0.00343441	Olfml1	361621
Eif3el1	0.505874	5.22878	27.2772	5.19039e-05	0.00343441	Eif3el1	299872
Cd44	0.993946	4.72407	31.9705	5.23316e-05	0.00343718	Cd44	25406
Ppdpf	-0.523949	5.79694	27.2342	5.23732e-05	0.00343718	Ppdpf	296470
Sun3	-1.18728	2.76951	27.0437	5.45074e-05	0.00354864	Sun3	498412
Tsku	-0.658348	5.46346	28.2269	5.45129e-05	0.00354864	Tsku	308843
Impa2	0.511227	5.23114	26.9664	5.5401e-05	0.00359191	Impa2	282636
Klhdc8a	0.656286	5.65972	28.8282	5.6208e-05	0.00362959	Klhdc8a	305096
Slc6a6	-0.516716	7.70186	27.248	5.73136e-05	0.00368618	Slc6a6	29464
Rad21	-0.377732	7.86902	26.7765	5.76651e-05	0.00368794	Rad21	314949
Hsd17b4	0.42601	7.93126	26.7655	5.77997e-05	0.00368794	Hsd17b4	79244
Cdh1	0.378763	7.683	26.7261	5.82835e-05	0.00369647	Cdh1	83502
Thbs2	0.765476	4.38138	26.7172	5.83931e-05	0.00369647	Thbs2	292406
Ankrd44	-0.45649	5.60355	26.5471	6.05394e-05	0.00381598	Ankrd44	301415
Ugcg	0.47728	5.49414	26.5144	6.09617e-05	0.00381598	Ugcg	83626
Ubxn2b	0.519357	4.99056	26.512	6.09931e-05	0.00381598	Ubxn2b	312965
Unc5a	1.44359	1.79742	26.3102	6.3675e-05	0.00396834	Unc5a	60629
Agtr1b	-1.16575	2.46759	26.2916	6.39285e-05	0.00396875	Agtr1b	81638
Sorcs1	-1.15632	3.00248	26.2228	6.48769e-05	0.00401214	Sorcs1	309533
Dcdc2	0.797992	5.42721	30.2627	6.52075e-05	0.00401713	Dcdc2	291130
RT1-DOb	-1.98605	1.5337	26.1642	6.56968e-05	0.00402656	RT1-DOb	365542
Scube3	0.493819	5.26044	26.1525	6.58613e-05	0.00402656	Scube3	294297
Prdx6	-0.372388	7.26831	26.0473	6.73669e-05	0.004103	Prdx6	94167
Fto	0.381502	6.37639	26.003	6.80116e-05	0.00412664	Fto	291905
Dagla	0.634188	3.82914	25.9601	6.86428e-05	0.00414928	Dagla	309207
Rfk	0.542821	6.04424	26.4304	6.90907e-05	0.0041518	Rfk	499328
Cavin2	0.407959	5.79378	25.9226	6.92009e-05	0.0041518	Cavin2	316384
Slc27a5	-6.24861	0.10909	29.9945	7.04011e-05	0.00418239	Slc27a5	79111
Mrpl52	-0.504091	5.0693	25.8375	7.04842e-05	0.00418239	Mrpl52	361037
Adamts13	-4.64224	-0.197062	25.8323	7.05634e-05	0.00418239	Adamts13	102554393
Adgrv1	1.04659	4.34095	29.6631	7.07513e-05	0.00418239	Adgrv1	100362255
Itga1	-0.437413	7.73403	25.7506	7.1822e-05	0.00423013	Itga1	25118
Vim	0.42324	6.70537	25.7188	7.23184e-05	0.00424382	Vim	81818
Etnppl	-1.39812	7.85384	45.3137	7.43259e-05	0.00434577	Etnppl	687071
Acox2	-0.619664	5.1803	25.5679	7.47263e-05	0.00435335	Acox2	252898
Myof	0.401658	7.53729	25.5332	7.52934e-05	0.00437055	Myof	309499
Txndc5	0.40122	5.46196	25.481	7.61549e-05	0.00440336	Txndc5	100362805
Olr1668	-3.2331	4.59092	50.6794	7.64063e-05	0.00440336	Olr1668	294140
Tmem125	0.942815	4.63415	28.559	7.70797e-05	0.00441358	Tmem125	313545
Irak4	0.585976	4.14837	25.4225	7.71326e-05	0.00441358	Irak4	300177
Rilpl2	-0.60773	4.33537	25.4026	7.74678e-05	0.00441704	Rilpl2	288652
Ptpn6	-0.534173	4.85684	25.2298	8.04535e-05	0.00457107	Ptpn6	116689
2020-09-11	0.397289	7.36008	25.1878	8.11987e-05	0.00458191	2020-09-11	305227
Castor1	-0.673665	4.5541	25.1869	8.12143e-05	0.00458191	Castor1	360969
Psmd5	-0.504233	4.86635	24.9505	8.55537e-05	0.00480986	Psmd5	296651
Nr1d1	1.05291	7.63013	37.9141	8.74818e-05	0.00490111	Nr1d1	252917
LOC102549506	0.423889	6.70456	24.727	8.98921e-05	0.00501866	LOC102549506	102549506
Tmod4	0.956197	2.9996	24.6509	9.14259e-05	0.00507202	Tmod4	295261
Nrn1	2.08651	0.8518	24.6481	9.14816e-05	0.00507202	Nrn1	83834
Tp53i11	0.676979	4.61939	24.6328	9.17942e-05	0.00507202	Tp53i11	311209
LOC361346	0.881992	3.54216	24.582	9.28385e-05	0.00511216	LOC361346	361346
Creb3l2	0.409563	7.55527	24.5462	9.35819e-05	0.00513551	Creb3l2	362339
Pdilt	2.69189	1.02532	24.5003	9.45454e-05	0.00517073	Pdilt	293544
Siglec5	1.66389	1.76108	24.4505	9.56028e-05	0.00519716	Siglec5	292843
Slc22a13	1.36239	6.71308	42.3541	9.56751e-05	0.00519716	Slc22a13	316062
Tcea1	0.493246	4.81453	24.3504	9.77671e-05	0.00529292	Tcea1	362479
Car10	2.60768	0.379003	24.2699	9.95493e-05	0.00536412	Car10	100360015
Col9a2	1.56025	1.61306	24.2609	9.97494e-05	0.00536412	Col9a2	362584
Cdh6	-0.72215	5.55706	27.5967	0.000100877	0.00540667	Cdh6	25409
Atp13a2	0.515755	5.06143	24.1841	0.000101488	0.00542134	Atp13a2	362645
Pla2g7	1.48669	3.13506	27.1238	0.000101876	0.00542407	Pla2g7	301265
Aldh6a1	-0.49412	10.5549	24.0077	0.000105605	0.00560361	Aldh6a1	81708
Htr5b	-6.02182	-0.35744	27.6321	0.000105946	0.00560361	Htr5b	79247
Epm2a	-0.998893	2.96725	23.95	0.00010699	0.0056403	Epm2a	114005
Fam3c	-0.469539	4.97275	23.932	0.000107427	0.00564485	Fam3c	312159
Rbpjl	1.63681	1.70611	23.9078	0.000108017	0.00565735	Rbpjl	362268
Sash1	0.412263	7.21562	23.829	0.000109965	0.00574065	Sash1	365037
Mpst	-0.581946	6.36642	26.1337	0.000111454	0.00578648	Mpst	192172
Celsr1	0.398662	6.60484	23.7655	0.000111562	0.00578648	Celsr1	300128
Tmem108	1.18994	2.6231	23.7005	0.000113226	0.00585387	Tmem108	300967
Sigirr	-0.478579	5.21468	23.6808	0.000113734	0.0058613	Sigirr	309106
Ago2	-0.370038	6.01255	23.629	0.000115085	0.00591196	Ago2	59117
Mxra8	-0.542992	5.51697	23.5673	0.000116717	0.00594422	Mxra8	313770
Myo7a	-0.42714	6.58682	23.5509	0.000117156	0.00594422	Myo7a	266714
Oplah	-0.395543	8.34386	23.5497	0.000117187	0.00594422	Oplah	116684
Trpm3	-0.930143	2.91672	23.5495	0.000117191	0.00594422	Trpm3	309407
Dusp9	1.40597	1.72516	23.5255	0.000117838	0.00595822	Dusp9	293847
Atf3	1.54908	1.80498	23.5074	0.000118325	0.00596412	Atf3	25389
Plcb4	-0.693089	5.82571	27.3608	0.000118701	0.00596436	Plcb4	25031
Cyp26b1	2.52071	2.8287	31.9799	0.000119289	0.00596684	Cyp26b1	312495
Tpcn1	0.378713	7.32543	23.4645	0.000119493	0.00596684	Tpcn1	246215
Slc38a1	0.658434	5.01229	23.8818	0.000120864	0.00601663	Slc38a1	170567
Gprc5a	1.28276	1.98318	23.3531	0.000122587	0.00607695	Gprc5a	312790
Slc9a3r1	-0.395896	8.65896	23.3444	0.000122832	0.00607695	Slc9a3r1	59114
Klhdc7a	-0.401651	5.79211	23.295	0.000124233	0.00610943	Klhdc7a	298590
Aif1l	-0.41214	9.15919	23.2945	0.000124248	0.00610943	Aif1l	362107
Slc17a3	0.650578	7.20089	27.4589	0.000125438	0.00614914	Slc17a3	266730
Gabra4	-3.27039	0.451315	23.2378	0.00012588	0.00615204	Gabra4	140675
Pdzd3	-0.581189	4.62786	23.078	0.00013061	0.00636387	Pdzd3	500986
Fam115c	-1.38326	1.8685	23.0022	0.000132922	0.00644027	Fam115c	680422
Ppp2r5b	-0.566648	5.28696	23.0004	0.000132979	0.00644027	Ppp2r5b	309179
Fam117b	-0.346356	6.86041	22.9749	0.000133766	0.00645895	Fam117b	363236
Gpam	0.563159	5.14332	22.9228	0.000135395	0.00651801	Gpam	29653
Tuba1b	0.428115	5.99921	22.8969	0.000136212	0.00653776	Tuba1b	500929
Thbs4	1.18817	2.67314	22.8815	0.0001367	0.00654166	Thbs4	29220
Abca17	2.97444	0.621924	22.8356	0.000138167	0.00658065	Abca17	287112
Sema3b	-0.422003	6.11958	22.8304	0.000138333	0.00658065	Sema3b	363142
Ssx2ip	-0.488969	4.44503	22.7876	0.000139719	0.00661248	Ssx2ip	308023
Car2	-0.390174	8.35958	22.7843	0.000139825	0.00661248	Car2	54231
Ggct	0.561079	7.22968	24.9872	0.000140867	0.00662588	Ggct	362368
Dnmbp	0.373013	5.95886	22.7505	0.000140932	0.00662588	Dnmbp	309362
Ier2	0.814212	3.80627	22.7195	0.000141954	0.00665446	Ier2	494344
Mroh2a	-0.726771	4.69026	23.4711	0.000144241	0.00674201	Mroh2a	301596
Zfp93	-1.41038	1.6228	22.6026	0.000145888	0.00679921	Zfp93	296399
Acad9	-0.641825	4.12601	22.5761	0.000146795	0.00682173	Acad9	294973
Mpc2	-0.447846	6.09106	22.5366	0.000148161	0.00684718	Mpc2	100359982
Tcaf1	-0.695088	4.45852	22.5357	0.000148195	0.00684718	Tcaf1	362353
Dgkg	-1.42579	7.52591	39.3884	0.000150482	0.00693294	Dgkg	25666
Fpr3	5.59217	-0.759282	23.737	0.00015334	0.00704445	Fpr3	292413
Lpcat4	-0.659918	4.45237	22.3341	0.000155386	0.0071138	Lpcat4	296048
Cacnb2	0.868162	2.90438	22.3246	0.000155735	0.0071138	Cacnb2	116600
Isca2	0.528631	4.8532	22.3103	0.000156261	0.00711764	Isca2	500694
Cyp1a1	-4.49697	4.77336	42.9032	0.000156959	0.00712921	Cyp1a1	24296
Tmed5	0.538008	4.13629	22.1472	0.000162403	0.00735573	Tmed5	289883
Grm4	2.94686	1.48905	25.5392	0.000163	0.00736201	Grm4	24417
Hist2h2ac	0.843868	3.70424	22.1184	0.000163515	0.00736459	Hist2h2ac	499675
Cyp4a2	2.75061	8.67867	41.996	0.000169287	0.00760326	Cyp4a2	24306
Nlrp1a	0.526861	4.71641	21.9297	0.000171018	0.0076596	Nlrp1a	360557
Dnajc12	0.668103	3.41933	21.8743	0.000173291	0.00773986	Dnajc12	619393
Endog	0.630324	3.57879	21.8072	0.000176088	0.007843	Endog	362100
Tenm4	1.08465	2.77863	21.7405	0.000178923	0.00794723	Tenm4	308831
Mpdz	-0.382596	6.77143	21.7258	0.000179555	0.00794964	Mpdz	29365
Aox1	-1.39692	4.19082	29.6394	0.000179966	0.00794964	Aox1	54349
Tuft1	-0.655159	4.31807	21.6785	0.000181599	0.00796864	Tuft1	365864
Tex15	1.14065	3.78197	25.224	0.000181749	0.00796864	Tex15	290803
Gpm6a	-0.940955	5.2978	27.9179	0.000181883	0.00796864	Gpm6a	306439
Akr1b7	-4.6612	5.09376	41.1007	0.000184516	0.00806203	Akr1b7	116463
Aoah	-0.92534	4.1398	23.8919	0.000186089	0.00810874	Aoah	498757
Ugt2b1	5.70971	1.37425	28.8589	0.000190171	0.00826423	Ugt2b1	286954
Chst9	0.612085	4.88301	21.4384	0.000192398	0.00833846	Chst9	291770
Me3	0.464305	4.96578	21.4003	0.000194179	0.00839301	Me3	361602
Wdr46	-0.489949	4.74824	21.383	0.000194992	0.00840558	Wdr46	309628
Pex11b	-0.87154	2.91436	21.3539	0.000196367	0.00842538	Pex11b	310682
Rfx4	6.97522	-0.212345	24.2048	0.000196882	0.00842538	Rfx4	500818
Ppp1r2	-0.35619	5.99368	21.3401	0.000197024	0.00842538	Ppp1r2	192361
Atp2b4	-0.370864	7.20833	21.2801	0.000199908	0.00852606	Atp2b4	29600
Pde6c	2.98916	0.773806	21.2562	0.000201074	0.00855308	Pde6c	361752
Anxa1	0.468874	6.00398	21.2441	0.000201664	0.00855557	Anxa1	25380
Ptprd	-0.402343	8.94333	21.225	0.000202598	0.00857255	Ptprd	313278
Olfml2a	0.519872	5.06022	21.1963	0.000204016	0.00860988	Olfml2a	296708
Ldha	0.405216	6.62037	21.1746	0.000205098	0.00863289	Ldha	24533
Lrrc24	1.19848	2.31625	21.1495	0.00020635	0.00866291	Lrrc24	362945
Pgap1	0.472617	4.71925	21.1128	0.000208204	0.00871799	Pgap1	316400
Hspbap1	-0.725858	4.13399	21.0543	0.00021119	0.00882006	Hspbap1	171460
Pcdha4	-0.758234	3.62563	20.9978	0.000214122	0.00889535	Pcdha4	116741
Slc36a1	-0.800678	5.55371	25.908	0.000214334	0.00889535	Slc36a1	155205
Hacd3	0.363329	5.92848	20.9877	0.000214652	0.00889535	Hacd3	300783
LOC100910801	5.94802	-0.826903	22.155	0.000216325	0.00892703	LOC100910801	100910801
Hivep1	0.361274	5.8518	20.9521	0.000216527	0.00892703	Hivep1	117140
Cdyl	0.524606	4.52131	20.9383	0.000217261	0.00893437	Cdyl	361237
Upp2	1.67508	3.5978	28.3479	0.000222369	0.0091101	Upp2	295620
Adarb1	-0.496035	4.80295	20.838	0.000222667	0.0091101	Adarb1	25367
Bcl2l1	-0.330513	7.01505	20.82	0.000223648	0.009111	Bcl2l1	24888
Pkp4	-0.549799	8.33679	22.9616	0.000223974	0.009111	Pkp4	295625
RGD1562690	-2.25419	0.144803	20.7988	0.000224817	0.009111	RGD1562690	500965
Cyp20a1	-0.495705	5.05638	20.7963	0.000224956	0.009111	Cyp20a1	316435
Maff	1.1591	2.42896	20.7679	0.000226533	0.00915183	Maff	366960
Calr3	1.08159	2.82529	20.7306	0.00022862	0.00921299	Calr3	364529
Osbpl3	0.368994	7.27845	20.709	0.000229838	0.0092389	Osbpl3	362360
Srsf12	-1.91157	4.2881	33.3579	0.000231712	0.00929102	Srsf12	297962
Tle3	0.342714	6.46996	20.6597	0.000232645	0.00930131	Tle3	84424
Susd4	2.49296	1.23838	22.2667	0.000233126	0.00930131	Susd4	289335
Filip1	0.607274	4.46556	20.64	0.000233777	0.0093042	Filip1	246776
Mmp9	-2.65503	3.19276	31.0988	0.000237483	0.00942835	Mmp9	81687
Mid1ip1	0.435519	5.52287	20.5112	0.000241334	0.0095549	Mid1ip1	404280
Rpl12	0.424254	6.87613	20.5025	0.000241859	0.0095549	Rpl12	499782
Ifi27	-1.56115	6.44437	35.9173	0.000249211	0.00981397	Ifi27	170512
Arl5a	-0.328954	6.3026	20.3716	0.000249837	0.00981397	Arl5a	117050
LOC102548472	1.21132	2.44879	20.365	0.000250247	0.00981397	LOC102548472	102548472
Cers6	0.517656	5.35585	20.3509	0.000251123	0.00981847	Cers6	366065
Slc25a12	0.37138	5.9157	20.3436	0.000251583	0.00981847	Slc25a12	362145
Chrna2	-1.68196	1.56613	20.3271	0.000252614	0.0098348	Chrna2	170945
Aspg	-0.639292	6.00439	23.6595	0.000254904	0.00989999	Aspg	246266
G0s2	-0.611153	5.26722	21.1907	0.000257524	0.00997767	G0s2	289388
Idi1	1.36798	4.71295	29.3812	0.000258735	0.0100005	Idi1	89784
Gars	0.365104	6.22027	20.2162	0.00025969	0.0100133	Gars	297113
Nsf	0.341627	6.03209	20.2012	0.000260665	0.0100269	Nsf	60355
Msh5	0.984852	2.47682	20.1461	0.000264277	0.0101339	Msh5	294252
Tp53i3	-0.461631	5.99491	20.1396	0.000264709	0.0101339	Tp53i3	289138
Itpripl1	-0.841886	2.76527	20.0968	0.000267555	0.0102186	Itpripl1	499885
Scarb2	0.358592	6.25091	20.0389	0.000271466	0.0103434	Scarb2	117106
Wbp1l	-0.35188	6.365	19.8403	0.000285366	0.0108473	Wbp1l	309456
Cpox	0.381808	5.35388	19.6832	0.000296927	0.0112601	Cpox	304024
Rpl10l	-2.6778	0.300763	19.6386	0.000300297	0.0113024	Rpl10l	299106
Gadd45b	0.839629	3.52565	19.638	0.000300344	0.0113024	Gadd45b	299626
Cpne2	0.714694	3.92976	19.6379	0.000300355	0.0113024	Cpne2	498972
RT1-M2	-6.07989	-0.674753	20.7004	0.000300854	0.0113024	RT1-M2	24988
Sgk2	-0.437269	4.92228	19.5905	0.000303982	0.0113933	Sgk2	171497
Pdzk1ip1	-0.50152	6.25278	20.6423	0.000304912	0.0114016	Pdzk1ip1	81916
Rnf145	-0.466637	5.37211	19.5688	0.000305663	0.0114032	Rnf145	287212
Klk1c6	1.58313	2.26805	19.7427	0.000319965	0.0119091	Klk1c6	408242
Dnajc6	-0.756082	5.1284	22.0999	0.000327966	0.0121787	Dnajc6	313409
Stbd1	1.24341	1.85942	19.2369	0.000332687	0.0123243	Stbd1	305234
Fmo3	-0.878645	7.93215	27.1899	0.000333811	0.0123243	Fmo3	84493
RGD1564053	-1.62798	2.41264	20.88	0.000334626	0.0123243	RGD1564053	500390
Dok7	-2.51802	0.313979	19.2105	0.000334955	0.0123243	Dok7	305448
Serpine1	1.39074	4.23256	26.8281	0.000336305	0.0123458	Serpine1	24617
Ncoa4	-0.368198	8.09391	19.1567	0.000339614	0.0124333	Ncoa4	619385
Vav2	0.318288	6.15801	19.1496	0.000340235	0.0124333	Vav2	296603
Plat	0.836622	6.43925	26.0091	0.000347105	0.0126555	Plat	25692
Basp1	-0.493121	4.70702	19.0542	0.000348692	0.0126847	Basp1	64160
Hspe1	-0.296907	6.48514	19.039	0.000350061	0.0127057	Hspe1	25462
Man2a1	-0.355891	8.38165	18.8805	0.000364705	0.0132074	Man2a1	25478
Lcn2	1.60187	2.62191	21.5831	0.000366149	0.0132299	Lcn2	170496
Mtmr7	0.721924	3.97729	18.8319	0.000369324	0.0132673	Mtmr7	306490
Agtr1a	-0.623905	5.79493	21.4674	0.000369481	0.0132673	Agtr1a	24180
Acsf3	-0.646158	5.50766	21.2001	0.000369658	0.0132673	Acsf3	498962
Col6a4	2.44681	0.139275	18.8039	0.000372018	0.0133222	Col6a4	315981
Vwa8	-0.483989	5.3354	18.7743	0.000374888	0.0133952	Vwa8	290381
Slc5a6	-0.484695	6.66632	19.8671	0.000377795	0.0134691	Slc5a6	170551
Dopey2	0.463613	4.93446	18.7166	0.000380558	0.0135376	Dopey2	NA
Slc25a42	-0.49682	5.2512	18.7034	0.000381871	0.0135543	Slc25a42	689414
Rwdd2b	-0.707402	3.74665	18.6671	0.000385495	0.0135911	Rwdd2b	304132
Zyx	-0.327997	6.44306	18.6566	0.000386559	0.0135911	Zyx	114636
Pigr	1.43788	7.54228	31.4979	0.000386765	0.0135911	Pigr	25046
Bpgm	-0.476054	4.96337	18.6534	0.000386875	0.0135911	Bpgm	296973
Hagh	-0.377698	6.73882	18.6509	0.000387132	0.0135911	Hagh	24439
RT1-N3	0.543997	3.99801	18.6047	0.000391828	0.0137059	RT1-N3	24750
Mplkip	-0.451655	4.41072	18.6006	0.000392245	0.0137059	Mplkip	684996
Dusp3	-0.382184	7.2589	18.5936	0.00039296	0.0137059	Dusp3	498003
Patj	0.299187	7.55023	18.5841	0.000393946	0.0137105	Patj	140581
Fgr	0.839212	2.84629	18.5505	0.000397416	0.0137804	Fgr	79113
Fastkd1	-0.536798	4.43549	18.5481	0.000397669	0.0137804	Fastkd1	311112
Dhfr	-2.40253	5.31419	32.3199	0.000401842	0.0138951	Dhfr	24312
Asah2	-0.37073	5.70743	18.4287	0.000410301	0.0141571	Asah2	114104
Glrx	1.31813	3.02748	20.5794	0.00041277	0.0142118	Glrx	64045
Ikbke	0.638335	3.77152	18.3826	0.000415304	0.0142685	Ikbke	363984
Pld4	-0.554033	4.45735	18.344	0.000419544	0.0143485	Pld4	362792
Ahsa2	0.578838	3.97139	18.3315	0.00042092	0.0143485	Ahsa2	305577
Hpgds	-3.65915	0.747532	20.5491	0.000421616	0.0143485	Hpgds	58962
Mxi1	-0.566683	6.59517	20.9361	0.000421699	0.0143485	Mxi1	25701
Mpp7	0.579496	4.54171	18.3134	0.000422939	0.0143485	Mpp7	307035
Slc35g1	0.707075	3.39949	18.313	0.000422986	0.0143485	Slc35g1	294072
Sox18	-0.668884	3.63533	18.277	0.000427009	0.0144482	Sox18	311723
Dsc2	0.837171	2.84956	18.2707	0.000427722	0.0144482	Dsc2	291760
Phlpp2	-0.406229	5.9449	18.2507	0.000429983	0.0144941	Phlpp2	498949
Esd	-0.295578	6.41572	18.2309	0.000432238	0.0145397	Esd	290401
Pmepa1	0.405159	5.45585	18.2022	0.000435531	0.0146198	Pmepa1	311676
Abhd2	0.376287	5.3477	18.173	0.000438903	0.0146936	Abhd2	293050
Iffo2	-0.608037	7.81519	21.5844	0.000439556	0.0146936	Iffo2	641315
Nubp2	-0.413159	4.73738	18.1487	0.000441732	0.0147357	Nubp2	287125
Plet1	0.939451	5.96511	25.6324	0.000443367	0.0147596	Plet1	363060
Cldn8	0.383934	6.59317	18.1147	0.000445731	0.0148067	Cldn8	304124
Urad	1.16622	2.47786	18.1063	0.000446716	0.0148067	Urad	684055
LOC108350528	5.85275	-0.828193	20.2976	0.000447542	0.0148067	LOC108350528	108350528
Slc6a18	-0.492709	8.44581	19.4272	0.000448833	0.0148189	Slc6a18	29323
Fahd1	0.379412	6.71807	18.0643	0.000451726	0.0148838	Fahd1	302980
Icam2	0.545399	3.73346	18.0122	0.000458014	0.0150601	Icam2	360647
Dctd	0.658736	3.64913	17.9883	0.000460936	0.0151253	Dctd	290741
Bola1	-0.608222	3.91844	17.9746	0.000462623	0.0151497	Bola1	365875
Slc25a38	-0.437755	5.5324	17.9064	0.000471095	0.0153958	Slc25a38	301067
Pdzk1	-0.436502	8.44836	18.2308	0.000472945	0.0154249	Pdzk1	65144
Chst11	0.533213	3.91944	17.8558	0.000477507	0.0155422	Chst11	314694
Zfp804b	-2.82907	0.351408	17.8425	0.000479199	0.0155657	Zfp804b	499994
Rgs2	0.808804	2.94687	17.826	0.000481313	0.0155887	Rgs2	84583
Fam210b	-0.623176	4.06916	17.8219	0.000481844	0.0155887	Fam210b	296408
Wee1	-0.699319	4.76245	19.2303	0.000486115	0.0156714	Wee1	308937
Hmgb1	-2.89481	-0.0725873	17.7833	0.000486849	0.0156714	Hmgb1	25459
Lama2	-0.338018	6.40805	17.7796	0.000487325	0.0156714	Lama2	309368
Enpp2	-1.09611	3.79349	20.8082	0.000490182	0.0157318	Enpp2	84050
Tenm3	0.439289	5.39511	17.7164	0.000495649	0.0158756	Tenm3	306451
Pcgf2	0.430857	4.82538	17.7054	0.000497107	0.0158906	Pcgf2	287662
Tex14	0.675337	3.52276	17.6957	0.0004984	0.0159004	Tex14	287603
Gpc6	-0.587116	4.29508	17.6754	0.000501123	0.0159498	Gpc6	691984
Emp2	0.71839	4.20048	18.1338	0.000502314	0.0159498	Emp2	360468
Parp12	-0.486268	4.63053	17.662	0.000502927	0.0159498	Parp12	362343
Anapc1	0.315708	6.81701	17.6493	0.000504649	0.0159729	Anapc1	311412
Clec2l	-2.01841	1.32954	17.962	0.000506913	0.0160131	Clec2l	296985
Wscd1	0.639969	3.5175	17.5985	0.000511584	0.0161289	Wscd1	287466
Csad	-0.6288	5.98111	20.6466	0.000517376	0.0162796	Csad	60356
Litaf	0.313526	6.56306	17.524	0.000521964	0.0163919	Litaf	65161
Zfp385d	-0.809762	3.1758	17.4853	0.000527445	0.0165303	Zfp385d	305691
Plcxd2	0.536641	3.90902	17.4784	0.000528426	0.0165303	Plcxd2	363781
Proc	-0.642653	3.63605	17.4359	0.000534525	0.0166596	Proc	25268
Cwh43	0.754876	4.4752	18.8059	0.000535379	0.0166596	Cwh43	305307
RGD1562618	-0.524855	3.77257	17.428	0.000535669	0.0166596	RGD1562618	NA
Fcamr	2.2245	0.182424	17.4092	0.000538397	0.0167121	Fcamr	681070
Acss2	-0.442372	8.61686	17.8442	0.000546984	0.016924	Acss2	311569
Mcoln1	-0.41376	5.91419	17.3453	0.000547803	0.016924	Mcoln1	288371
Slc25a44	-0.391532	4.80847	17.3414	0.000548379	0.016924	Slc25a44	365841
Slc12a3	0.347068	9.63352	17.301	0.000554425	0.0170778	Slc12a3	54300
LOC497940	-0.590767	3.85483	17.2753	0.000558304	0.0171644	LOC497940	497940
Rps6ka1	-0.401473	5.16348	17.266	0.00055971	0.0171748	Rps6ka1	81771
Tmed3	0.498647	3.93021	17.2423	0.000563338	0.0172345	Tmed3	300888
Ankrd37	-0.758027	3.03483	17.2393	0.000563801	0.0172345	Ankrd37	361149
Setd6	-0.54476	3.7054	17.1982	0.000570137	0.0173951	Setd6	291844
Col16a1	0.7872	4.55513	19.1782	0.000571569	0.0174058	Col16a1	366474
Efnb1	0.33673	5.90054	17.1777	0.000573328	0.0174099	Efnb1	25186
Msr1	-1.20838	1.83256	17.1719	0.000574242	0.0174099	Msr1	498638
Cstb	-0.336137	5.88936	17.162	0.000575793	0.0174099	Cstb	25308
Btbd2	-0.431268	5.50275	17.1604	0.000576035	0.0174099	Btbd2	500793
Afmid	-0.339914	5.89511	17.1349	0.00058006	0.0174986	Afmid	688283
Tank	0.534182	4.12131	17.1085	0.00058426	0.0175924	Tank	252961
Lepr	-0.778313	3.36239	17.0995	0.000585693	0.0176025	Lepr	24536
Ldlr	1.19328	5.73665	26.0966	0.000595032	0.0178499	Ldlr	300438
Chtopl1	-1.75772	0.930573	17.0191	0.000598718	0.0179023	Chtopl1	500378
RT1-CE12	3.18477	0.0785578	17.0173	0.000599009	0.0179023	RT1-CE12	309600
Runx1	0.894029	2.96349	16.9725	0.000606402	0.0180692	Runx1	50662
Sirt3	0.451688	4.31727	16.9699	0.000606841	0.0180692	Sirt3	293615
Mfsd1	0.351601	6.87826	16.9576	0.00060889	0.0180713	Mfsd1	361957
Cldn4	0.697385	4.68946	18.1799	0.000609158	0.0180713	Cldn4	304407
Rab27a	1.04013	2.8006	16.9466	0.000610731	0.018082	Rab27a	50645
Iqch	-1.28461	2.13123	16.937	0.00061234	0.018082	Iqch	300776
Fgfr4	-0.326647	5.97476	16.9314	0.000613277	0.018082	Fgfr4	25114
LOC102555924	0.824346	3.85031	17.6469	0.000614016	0.018082	LOC102555924	102555924
Ttll3	0.70721	3.44499	16.9052	0.000617707	0.0181574	Ttll3	362415
Cdk6	0.471753	4.41276	16.8848	0.000621192	0.0182265	Cdk6	114483
Atp6v1g2	1.36417	1.56549	16.8621	0.000625082	0.0183073	Atp6v1g2	368044
Rn5s	-2.56456	-0.517271	16.8354	0.000629678	0.0184083	Rn5s	24720
Ddx19a	-0.397461	6.35736	16.8109	0.000633958	0.0184998	Ddx19a	292022
Gm2a	0.339241	7.01975	16.8029	0.000635343	0.0185067	Gm2a	282838
Enc1	0.504367	4.10479	16.763	0.000642389	0.0186393	Enc1	294674
Cd200	-0.382817	5.36453	16.7582	0.000643235	0.0186393	Cd200	24560
Neurl4	-0.326396	6.46206	16.7548	0.000643843	0.0186393	Neurl4	303248
A3galt2	0.565689	3.89394	16.7509	0.000644533	0.0186393	A3galt2	171553
Ush1c	-0.374966	6.74143	16.7418	0.000646145	0.0186524	Ush1c	308596
Ube2u	-5.47875	-0.633993	17.5256	0.000649961	0.0187289	Ube2u	500511
Gsr	0.293662	7.37015	16.6492	0.000662913	0.0190369	Gsr	116686
Adgrf5	-0.339354	9.41902	16.6423	0.000664185	0.0190369	Adgrf5	245977
Carf	0.509747	4.59074	16.6363	0.00066528	0.0190369	Carf	301446
Nt5c1a	1.64654	0.712052	16.6243	0.000667502	0.0190369	Nt5c1a	313574
Ngfr	1.41321	2.14393	16.8996	0.000668908	0.0190369	Ngfr	24596
Ugp2	-0.505032	6.82567	18.334	0.000669341	0.0190369	Ugp2	289827
Ccdc82	0.634504	3.94894	16.6046	0.000671164	0.0190369	Ccdc82	300359
Fhdc1	-0.608243	4.26718	16.6041	0.000671259	0.0190369	Fhdc1	295161
Fam111a	-6.57926	6.36288	28.0962	0.000671307	0.0190369	Fam111a	499322
Scrn3	-0.37085	5.27658	16.5952	0.000672904	0.0190486	Scrn3	311731
Tmem8a	-0.320986	7.30792	16.5677	0.000678057	0.0191493	Tmem8a	303004
RT1-T24-4	-0.682668	4.5723	17.6956	0.000678841	0.0191493	RT1-T24-4	414784
Hmgcr	0.443631	5.90153	16.8429	0.000680458	0.0191613	Hmgcr	25675
Cyp2r1	0.514638	4.49877	16.5383	0.000683616	0.0192165	Cyp2r1	361631
Capn8	4.53578	-0.322273	16.5179	0.000687522	0.0192926	Capn8	170808
Rhcg	-0.42995	7.46513	17.1062	0.000689452	0.0193131	Rhcg	293048
Fam84a	0.534787	4.928	16.4541	0.000699832	0.0195429	Fam84a	NA
Herc6	0.730222	6.2881	21.4803	0.000700615	0.0195429	Herc6	362376
LOC108351063	2.30921	0.697	16.4466	0.000701303	0.0195429	LOC108351063	108351063
Slc5a2	-0.735345	7.34544	21.5365	0.000704397	0.0195918	Slc5a2	64522
Tmc4	0.435798	4.51027	16.4252	0.000705494	0.0195918	Tmc4	308310
Dgke	0.529426	3.73306	16.3463	0.000721203	0.0199935	Dgke	497978
Hoxc6	0.49939	4.64236	16.3079	0.00072899	0.0201625	Hoxc6	252885
Kdm3a	0.287391	5.94808	16.3039	0.000729808	0.0201625	Kdm3a	312440
Siglec1	-1.39696	2.66037	18.5336	0.000733883	0.0202403	Siglec1	311426
Mlf2	-0.336225	7.3695	16.252	0.000740513	0.0203397	Mlf2	312709
Nuak2	-0.404085	6.97637	16.4369	0.00074064	0.0203397	Nuak2	289419
Fundc2	-0.488621	4.64448	16.2455	0.000741856	0.0203397	Fundc2	361288
Cand2	0.508383	4.01632	16.2391	0.000743192	0.0203397	Cand2	192226
Clmp	-0.732255	4.7068	18.016	0.000743812	0.0203397	Clmp	286939
Sppl2a	0.304357	6.63564	16.1811	0.000755383	0.020621	Sppl2a	311401
Msmo1	0.677049	4.97739	17.8497	0.000758062	0.0206591	Msmo1	140910
Rhoj	0.472799	4.3341	16.1493	0.000762167	0.020683	Rhoj	299145
Dynll2	-0.267002	7.47988	16.1465	0.000762772	0.020683	Dynll2	140734
Ak2	0.357492	7.01701	16.1464	0.000762797	0.020683	Ak2	24184
Dio3	1.94614	0.379145	16.1373	0.000764757	0.0207012	Dio3	29475
Tmprss7	5.86866	-0.572437	16.8832	0.000766767	0.0207208	Tmprss7	288118
Map3k21	-0.444368	4.78127	16.1064	0.00077143	0.0208118	Map3k21	307950
H3f3b	0.440861	8.06001	16.8778	0.000776855	0.0208574	H3f3b	117056
Dnm1	0.725043	5.9824	20.396	0.000776951	0.0208574	Dnm1	140694
Krt19	1.22567	2.81548	17.2874	0.000777011	0.0208574	Krt19	360626
Cbs	-0.345054	7.18524	16.0508	0.000783616	0.0209996	Cbs	24250
Fpr2	4.27455	-0.761317	16.7657	0.000790592	0.0211377	Fpr2	690158
Nfyc	0.370971	6.37855	16.0158	0.000791397	0.0211377	Nfyc	25337
Psmc2	-0.284557	6.18497	15.9177	0.000813682	0.0216968	Psmc2	25581
Eif6	-0.317005	5.89691	15.9054	0.000816517	0.0217364	Eif6	305506
Map7d1	0.404698	5.99314	15.8987	0.000818084	0.0217421	Map7d1	681287
Edn3	-0.771952	3.49222	15.9191	0.000819884	0.0217442	Edn3	366270
Thegl	3.42064	-0.653161	15.8813	0.000822125	0.0217442	Thegl	498350
Pcdh18	-0.606404	3.93212	15.8809	0.000822221	0.0217442	Pcdh18	295027
Sp4	0.493023	4.98458	15.8741	0.0008238	0.0217502	Sp4	25162
Man2b2	1.13264	1.79055	15.8664	0.000825615	0.0217582	Man2b2	360955
LOC681182	5.68154	-1.16746	16.5909	0.000827587	0.0217582	LOC681182	681182
Gramd3	0.360199	5.01664	15.8555	0.000828162	0.0217582	Gramd3	NA
Gsta3	0.746523	5.27006	18.7811	0.000833613	0.0218657	Gsta3	494500
Arl4a	0.673109	3.30691	15.8046	0.00084023	0.0219927	Arl4a	29308
Card10	0.335625	5.62105	15.8006	0.00084119	0.0219927	Card10	315120
Dnajc13	-0.32606	8.53414	15.7917	0.000843329	0.0220128	Dnajc13	363127
Mocs2	-0.410027	5.4819	15.7506	0.000853249	0.0222356	Mocs2	294753
Atpaf1	0.304572	6.22782	15.7379	0.000856347	0.022253	Atpaf1	313510
Naa60	-0.323904	6.10372	15.7365	0.000856681	0.022253	Naa60	363545
Srebf2	0.346539	7.17465	15.7291	0.000858488	0.0222567	Srebf2	300095
Fkbpl	-0.661849	3.26852	15.7246	0.000859592	0.0222567	Fkbpl	406168
Mtrf1	0.458768	4.0554	15.7153	0.000861877	0.0222799	Mtrf1	686234
Zmynd10	-0.940068	2.51829	15.6958	0.000866698	0.0223686	Zmynd10	363139
RGD1564801	-3.39489	-0.378655	15.6847	0.000869445	0.0224035	RGD1564801	499084
Esyt3	-0.501773	3.8907	15.6699	0.000873123	0.0224454	Esyt3	363120
Slx4	-0.527257	5.10769	15.9101	0.000873863	0.0224454	Slx4	302953
Abca4	0.736069	4.40651	17.0242	0.000875779	0.0224588	Abca4	310836
Nat3	3.98156	-0.758081	15.6529	0.000877374	0.0224639	Nat3	290681
Atp12a	2.11148	0.579885	15.6358	0.000881669	0.0225379	Atp12a	171028
Cisd3	-0.398065	4.75849	15.6296	0.000883246	0.0225424	Cisd3	287661
Epha3	1.71935	1.31088	15.5393	0.000906371	0.023096	Epha3	29210
Pde7b	0.513929	5.84396	16.8152	0.000908855	0.0231055	Pde7b	140929
Abhd3	0.725377	3.10734	15.5269	0.00090962	0.0231055	Abhd3	291793
Pde8b	1.026	2.70083	15.5056	0.000915194	0.0231995	Pde8b	309962
Mob3a	0.573554	3.66734	15.5017	0.000916207	0.0231995	Mob3a	362833
Dnal1	-0.461013	4.17945	15.4913	0.000918953	0.0232325	Dnal1	685664
Wdr33	-0.311281	6.78329	15.4835	0.000921013	0.023248	Wdr33	307524
Pdia5	0.915252	3.55579	16.5129	0.000925887	0.0233344	Pdia5	360722
Dkk2	0.371164	5.76421	15.4564	0.00092822	0.0233566	Dkk2	295445
Dbi	0.338985	6.60864	15.4336	0.000934324	0.0234734	Dbi	25045
Kyat1	-0.691806	7.36006	19.7641	0.000949234	0.0237755	Kyat1	311844
Acot5	2.75348	0.417446	15.3784	0.000949307	0.0237755	Acot5	503049
Rcan2	-0.479188	6.62891	16.7765	0.00095617	0.0239102	Rcan2	140666
Zfand5	0.342669	6.44783	15.3381	0.000960415	0.0239791	Zfand5	293960
Fam184a	0.475481	4.39372	15.3279	0.000963241	0.0240123	Fam184a	361853
Slc35c2	0.912269	4.88925	19.0203	0.000966139	0.0240473	Slc35c2	311637
Arhgef19	0.765681	3.12094	15.302	0.000970481	0.024118	Arhgef19	362648
LOC102551819	0.471018	4.42205	15.2878	0.000974468	0.0241797	LOC102551819	102551819
Bmp3	0.722277	4.73503	17.0506	0.000981098	0.0243067	Bmp3	25667
Man1c1	0.448965	6.08864	15.9504	0.000995688	0.0246303	Man1c1	362625
RGD1560281	2.86427	0.557463	15.9213	0.000999716	0.0246919	RGD1560281	288549
Rgl1	-0.410994	7.51673	15.7051	0.00100277	0.0247293	Rgl1	289080
Egr2	2.6301	1.50591	18.4431	0.00100959	0.0248329	Egr2	114090
Zfp407	0.310033	7.07208	15.164	0.00101006	0.0248329	Zfp407	307213
Notch4	0.482539	5.4619	15.5102	0.00101309	0.0248693	Notch4	406162
Ptcd3	0.602176	7.63548	18.2571	0.00101992	0.0249988	Ptcd3	500199
RGD1304694	0.328513	6.71737	15.123	0.00102217	0.0250158	RGD1304694	362974
RGD1559909	-0.670474	3.17683	15.0936	0.00103096	0.0251927	RGD1559909	362592
Slc28a1	-0.656596	5.0727	16.8264	0.001037	0.025302	Slc28a1	116642
Rhof	0.687832	3.48692	15.0502	0.00104408	0.025436	Rhof	690130
Zfp467	-0.370515	5.89554	15.0445	0.00104582	0.0254399	Zfp467	500110
Fjx1	0.729317	4.71233	16.8431	0.0010486	0.0254689	Fjx1	366140
LOC100361898	-5.53245	-0.85341	16.5881	0.0010541	0.0255638	LOC100361898	100361898
Lpgat1	-0.315212	6.78836	14.9961	0.00106069	0.0256569	Lpgat1	679692
Mrpl43	-0.441924	4.4367	14.9947	0.00106113	0.0256569	Mrpl43	309440
Gabrp	0.886258	3.18174	15.1205	0.00106455	0.025701	Gabrp	81658
Lyplal1	-0.511634	4.87009	14.9751	0.00106721	0.0257137	Lyplal1	289357
Tmsb10	0.403569	5.27818	14.9717	0.00106827	0.0257137	Tmsb10	50665
Unc5cl	-0.483286	4.94709	14.957	0.00107288	0.025786	Unc5cl	301225
Gnal	1.13168	2.60134	15.2804	0.00107862	0.0258853	Gnal	24611
Slc15a1	-0.583507	4.56176	14.9734	0.00108192	0.0259088	Slc15a1	117261
Coro7	-0.378404	5.0029	14.9254	0.00108282	0.0259088	Coro7	192276
Mettl7a	0.433077	5.97951	15.3273	0.00108455	0.0259115	Mettl7a	315306
Ahctf1	-0.261114	7.49303	14.9084	0.00108825	0.02596	Ahctf1	360886
Igf1	-0.688386	5.67837	18.2846	0.00109006	0.02596	Igf1	24482
Epha1	-0.625829	4.35071	15.2864	0.00109142	0.02596	Epha1	312279
Ezr	-0.293613	9.76257	14.8667	0.00110161	0.0261637	Ezr	54319
RGD1561143	2.88591	-0.612262	14.8592	0.00110405	0.0261828	RGD1561143	304382
RGD1562683	5.75055	-1.13808	16.3924	0.00110613	0.0261937	RGD1562683	360700
Lrrfip1	0.270214	6.93385	14.7892	0.00112697	0.0266479	Lrrfip1	367314
Bahcc1	0.391697	5.80401	14.784	0.00112869	0.0266493	Bahcc1	360674
Espn	-0.304999	5.76458	14.7783	0.0011306	0.0266552	Espn	56227
RGD1309621	0.316916	7.34623	14.7607	0.00113645	0.0267231	RGD1309621	NA
Mfsd9	0.589333	3.87164	14.7585	0.0011372	0.0267231	Mfsd9	316356
Ifngr2	0.496425	3.98538	14.7547	0.00113846	0.0267231	Ifngr2	360697
Noct	-1.08398	4.28375	18.9496	0.00114148	0.0267549	Noct	310395
Myom2	1.04373	2.01397	14.7393	0.00114363	0.0267662	Myom2	306616
Zmym6	0.390443	4.97059	14.6937	0.00115911	0.027062	Zmym6	362602
Mtmr10	0.421401	6.42675	15.2845	0.00115963	0.027062	Mtmr10	309255
Rufy1	-0.335665	5.82724	14.6488	0.00117458	0.0273711	Rufy1	360521
Tnfaip2	0.839639	5.12084	18.0638	0.00117961	0.0274486	Tnfaip2	299339
Ano6	0.256295	7.84641	14.6281	0.00118178	0.0274571	Ano6	315272
LOC100360117	0.310681	5.31	14.6235	0.00118339	0.0274571	LOC100360117	100360117
Micu1	0.350245	5.37441	14.6125	0.00118724	0.0274747	Micu1	365567
Fry	0.574627	5.88919	16.7814	0.00118757	0.0274747	Fry	304244
Slc25a10	-0.347924	8.28439	14.5824	0.00119787	0.0276509	Slc25a10	170943
Akr1cl	2.59603	0.682147	15.0021	0.00119862	0.0276509	Akr1cl	NA
Gstt3	0.326594	9.10023	14.5412	0.00121257	0.02793	Gstt3	499422
Flt4	0.415002	5.17286	14.5319	0.00121591	0.02793	Flt4	114110
Rsad2	0.577377	4.65646	14.9291	0.00121623	0.02793	Rsad2	65190
Slc2a5	0.625724	5.38654	16.3256	0.00121767	0.02793	Slc2a5	65197
Acsl3	0.350297	5.6284	14.5073	0.00122482	0.028054	Acsl3	114024
Chchd4	0.995594	2.65796	14.4996	0.00122764	0.0280786	Chchd4	312559
Mycbpap	0.857423	4.8634	17.684	0.00123026	0.0280985	Mycbpap	494192
Gna12	-0.310794	7.51763	14.4556	0.00124377	0.0283669	Gna12	81663
Pkia	-1.05063	2.2194	14.4423	0.0012487	0.0284359	Pkia	114906
Cecr2	0.463293	4.87427	14.4379	0.00125034	0.0284359	Cecr2	500308
RT1-M1-2	-4.03096	-0.952014	14.4296	0.00125344	0.0284663	RT1-M1-2	414786
Siae	0.426586	5.30113	14.4206	0.00125681	0.0285024	Siae	363045
Sh3bp5	0.313433	6.90469	14.3829	0.00127098	0.0287833	Sh3bp5	117186
Il17ra	0.343014	5.46441	14.3771	0.0012732	0.0287856	Il17ra	312679
Rhbg	-0.613708	4.72769	15.1201	0.00127631	0.0287856	Rhbg	310625
Ifi44l	0.656887	3.46385	14.3685	0.00127646	0.0287856	Ifi44l	310968
Nfkbiz	0.432458	3.97639	14.3582	0.00128038	0.0288336	Nfkbiz	304005
Cyb561	0.399201	4.43171	14.352	0.00128277	0.0288471	Cyb561	303601
Abca8a	0.409521	6.63144	14.8736	0.0012876	0.028904	Abca8a	303638
Apod	-3.69099	-1.00269	14.336	0.00128889	0.028904	Apod	25239
Arnt2	0.445615	7.0803	15.4307	0.00129176	0.0289278	Arnt2	25243
Slc7a1	0.506275	4.93986	14.3495	0.00130687	0.0291937	Slc7a1	25648
Plekhn1	0.982599	2.50266	14.2879	0.00130754	0.0291937	Plekhn1	298694
Chrac1	-0.546996	3.30596	14.2799	0.00131067	0.0291937	Chrac1	315058
Tyro3	-0.390339	4.51381	14.2758	0.00131229	0.0291937	Tyro3	25232
Fos	2.21251	2.26887	18.0883	0.00131271	0.0291937	Fos	314322
Rbl1	0.616244	3.62883	14.2617	0.00131785	0.0292676	Rbl1	680111
Ctsd	0.288871	7.98186	14.2187	0.0013349	0.0295926	Ctsd	171293
Rpl39	-0.342117	4.99339	14.2156	0.00133617	0.0295926	Rpl39	25347
Psma2	-0.328464	5.9441	14.1969	0.00134367	0.0297179	Psma2	29669
Arhgef2	0.334241	6.15213	14.1878	0.00134734	0.0297568	Arhgef2	310635
Rnf183	0.791201	4.5538	16.1383	0.00134913	0.0297568	Rnf183	500474
Herc2	-0.263117	8.27589	14.1606	0.00135838	0.0299197	Herc2	308669
LOC100302465	1.02601	1.91298	14.1517	0.00136201	0.0299586	LOC100302465	100302465
Dlg1	0.251007	6.76622	14.1287	0.00137147	0.0301255	Dlg1	25252
Wls	-0.265168	8.07147	14.1235	0.00137361	0.0301314	Wls	362065
Socs2	-0.700032	2.89776	14.1073	0.00138031	0.030237	Socs2	84607
Pcdhb12	1.34577	1.22483	14.099	0.00138378	0.0302718	Pcdhb12	25133
Pdgfrb	0.344942	6.89996	14.0907	0.00138722	0.030306	Pdgfrb	24629
Plpp3	-0.259208	8.00362	14.046	0.00140606	0.0306758	Plpp3	192270
Nup210	0.431899	5.28504	14.0309	0.00141246	0.0307737	Nup210	58958
Odc1	-1.21049	8.60242	21.3545	0.00142159	0.0309307	Odc1	24609
Tspo	-0.638831	3.76643	13.9881	0.00143084	0.0310581	Tspo	24230
Fam180a	-0.855076	2.88112	13.982	0.00143345	0.0310581	Fam180a	362336
Fam120b	-0.298967	5.9776	13.9811	0.00143384	0.0310581	Fam120b	308218
LOC103694210	-3.3184	0.0542217	14.9805	0.00143517	0.0310581	LOC103694210	103694210
Xkr9	1.22477	1.97647	13.9588	0.00144355	0.0311974	Xkr9	497099
Ptov1	-0.244365	6.09117	13.9444	0.00144985	0.0312915	Ptov1	292888
Meis1	0.498696	4.1088	13.9344	0.00145423	0.0313239	Meis1	686117
Atp8b1	0.418334	5.9078	14.2433	0.00145525	0.0313239	Atp8b1	291555
Ift122	-0.326323	5.4351	13.9069	0.0014664	0.0315218	Ift122	312651
Bcl6b	0.837184	3.69763	14.9557	0.00146931	0.0315421	Bcl6b	360551
Rapgef3	-0.308354	7.03707	13.8882	0.00147474	0.0316164	Rapgef3	59326
Rsg1	0.610159	2.9232	13.879	0.00147884	0.0316621	Rsg1	NA
Rpl27	-0.307021	6.46261	13.8679	0.00148385	0.0317272	Rpl27	64306
Lonrf1	-0.612033	3.34883	13.8527	0.0014907	0.0318309	Lonrf1	306505
Leprot	-0.342596	4.86975	13.8467	0.00149343	0.0318309	Leprot	56766
Reep5	0.379733	7.03621	14.0771	0.00149464	0.0318309	Reep5	364838
Plekhs1	2.40444	0.0998803	13.8395	0.00149669	0.0318324	Plekhs1	499377
Slc13a2	-0.775043	6.512	18.5485	0.00150116	0.0318852	Slc13a2	65202
Arl4d	0.731119	4.56246	15.3882	0.00150776	0.0319831	Arl4d	303559
Bphl	-0.498575	5.13721	14.0581	0.00151406	0.032044	Bphl	361239
Stat5a	0.714481	3.89452	14.2081	0.00151461	0.032044	Stat5a	24918
Neto1	-5.29188	-1.35746	14.3619	0.00151923	0.0320996	Neto1	307206
Cap2	-1.09801	1.62334	13.785	0.00152166	0.0321087	Cap2	116653
Cdkn1a	1.15836	2.12134	13.7804	0.00152382	0.032112	Cdkn1a	114851
Pi16	1.25512	2.11954	13.8142	0.00154514	0.0325188	Pi16	294312
Rasgrp3	0.320366	5.0863	13.725	0.00154976	0.0325601	Rasgrp3	313874
Ank2	0.674767	5.85529	16.9174	0.00155116	0.0325601	Ank2	362036
Ptgr1	0.389697	4.61438	13.7105	0.00155659	0.0326315	Ptgr1	192227
Cib1	-0.369952	5.18859	13.6925	0.00156517	0.0327464	Cib1	81823
Abcb11	-2.12537	0.552481	13.6881	0.00156727	0.0327464	Abcb11	83569
Angptl8	1.35199	1.29657	13.6862	0.00156818	0.0327464	Angptl8	100361444
Klhl23	-0.661195	3.35491	13.6752	0.00157346	0.032814	Klhl23	311114
Zdbf2	2.65178	0.392159	13.6642	0.00157874	0.0328816	Zdbf2	501153
Sh3gl2	0.425983	4.67979	13.615	0.00160271	0.0333376	Sh3gl2	116743
LOC102551095	-0.455961	3.96235	13.6068	0.00160671	0.0333777	LOC102551095	102551095
Mmp15	0.49611	5.51696	14.4032	0.00161455	0.0334802	Mmp15	291848
P2ry2	0.82635	2.59257	13.5884	0.00161581	0.0334802	P2ry2	29597
Anks4b	-0.347294	5.21274	13.5764	0.00162172	0.033518	Anks4b	687561
Acp2	-0.316403	5.72671	13.5757	0.00162209	0.033518	Acp2	24162
Ptprn	-0.387882	5.83638	13.5721	0.00162389	0.033518	Ptprn	116660
Prkaa2	-0.319383	6.48532	13.5661	0.00162685	0.0335361	Prkaa2	78975
Cenpj	0.446402	4.90977	13.5493	0.00163527	0.0336666	Cenpj	305909
Bsn	1.53605	2.12277	14.4429	0.00163751	0.0336695	Bsn	29138
Eya2	0.703988	3.19453	13.534	0.00164296	0.0337112	Eya2	156826
Gipc3	1.30395	2.02774	13.7349	0.00164543	0.0337112	Gipc3	500789
Ablim3	-0.361457	6.11471	13.5283	0.00164583	0.0337112	Ablim3	307395
Map2k2	-0.269244	6.28962	13.5137	0.00165324	0.0338199	Map2k2	58960
Smtn	-0.343568	6.71111	13.5072	0.00165653	0.0338441	Smtn	289734
Hlf	-0.47381	5.22101	13.7196	0.00166107	0.0338711	Hlf	690286
Blm	0.736642	2.93594	13.4964	0.00166206	0.0338711	Blm	308755
LOC102549726	0.817929	2.84224	13.4836	0.0016686	0.0339136	LOC102549726	102549726
Ola1	0.375777	5.12527	13.4834	0.00166868	0.0339136	Ola1	296488
Aldh5a1	0.421199	5.46309	13.4799	0.00167048	0.0339136	Aldh5a1	291133
Tspan12	0.262394	6.35515	13.4622	0.00167961	0.034056	Tspan12	362326
Rragd	-0.404294	5.26428	13.4442	0.00168893	0.0342019	Rragd	297960
Tpd52	0.314888	6.37718	13.4216	0.00170075	0.0343979	Tpd52	294900
Pcmtd1	-0.243218	7.73381	13.4156	0.00170389	0.0344182	Pcmtd1	366300
Sec22c	-1.13369	1.96991	13.3751	0.00172527	0.0348063	Sec22c	687022
Dnajc16	-0.322712	5.23045	13.3701	0.00172794	0.0348119	Dnajc16	362652
Thy1	-0.550362	3.8554	13.3665	0.00172988	0.0348119	Thy1	24832
St3gal5	-0.44004	6.20419	14.2823	0.0017343	0.0348572	St3gal5	83505
Cebpb	0.688087	3.14949	13.3456	0.00174106	0.0349494	Cebpb	24253
Stard3nl	-0.558537	3.28759	13.3411	0.00174349	0.0349546	Stard3nl	291182
Pkp1	1.48112	2.29366	14.5812	0.00175037	0.0350489	Pkp1	304822
Lrrc8b	0.301821	5.85067	13.319	0.00175542	0.0351063	Lrrc8b	305135
Rnf144a	0.505553	4.04771	13.3038	0.0017637	0.0351917	Rnf144a	500636
Egr3	2.36712	-0.153094	13.3032	0.00176407	0.0351917	Egr3	25148
Tmed6	-0.9955	3.68365	15.4559	0.00177279	0.0352734	Tmed6	291991
Nudt3	-0.30848	5.35914	13.2867	0.00177308	0.0352734	Nudt3	294292
Ntrk2	1.15864	3.00646	14.4516	0.00177475	0.0352734	Ntrk2	25054
Lsm2	-0.569637	3.28885	13.2736	0.00178028	0.0353397	Lsm2	684148
Atp1b2	0.539852	4.73536	13.469	0.00178255	0.0353411	Atp1b2	24214
Zbtb18	-0.39212	4.95362	13.2381	0.00179996	0.0356424	Zbtb18	64619
Sec24a	-0.295163	6.59409	13.2264	0.00180654	0.0357286	Sec24a	287275
Armh1	1.37599	0.712402	13.2082	0.00181674	0.0358768	Armh1	500531
Taf4b	-0.422076	7.16865	14.1207	0.00181849	0.0358768	Taf4b	291773
Fat4	0.320685	5.86255	13.1894	0.0018274	0.0359813	Fat4	310341
Lonrf3	-0.753676	2.68746	13.1879	0.00182827	0.0359813	Lonrf3	298322
Slc25a51	-3.68849	-0.633576	13.1721	0.00183723	0.0360999	Slc25a51	100909697
Apold1	0.743991	2.79475	13.1694	0.00183878	0.0360999	Apold1	444983
LOC108352756	-2.70781	-0.697296	13.1523	0.00184857	0.0362374	LOC108352756	108352756
Baalc	1.24659	1.84292	13.1493	0.0018503	0.0362374	Baalc	140720
Panx2	0.585209	4.04918	13.1426	0.00185417	0.0362691	Panx2	362979
Tmem215	-5.89966	-0.829717	13.7673	0.00186288	0.0363951	Tmem215	690918
Klhl13	0.611977	3.40853	13.0957	0.00188145	0.0367135	Klhl13	313445
Plch1	0.432647	4.35503	13.0778	0.001892	0.0368344	Plch1	310463
Sypl2	-0.525041	3.68732	13.0774	0.00189224	0.0368344	Sypl2	362018
Iyd	-0.351063	6.18738	13.0734	0.0018946	0.0368358	Iyd	308129
LOC500124	1.18646	1.7746	13.062	0.00190134	0.036909	LOC500124	500124
Adap2	-0.465753	4.86966	13.0593	0.00190295	0.036909	Adap2	56826
Kcnab1	-0.876095	2.72433	13.0536	0.0019063	0.0369294	Kcnab1	29737
Fer1l4	2.81845	-0.135519	13.0462	0.0019107	0.0369701	Fer1l4	296307
Lipg	0.665113	3.9217	13.2622	0.00192256	0.0371549	Lipg	291437
Nexn	0.635487	4.1879	13.5156	0.00192833	0.0372217	Nexn	246172
Smad3	0.257849	6.19849	12.9916	0.00194359	0.0374712	Smad3	25631
Sult1b1	-2.75179	2.84301	18.4708	0.00195939	0.0377306	Sult1b1	64305
Carm1	-0.266361	6.13838	12.9541	0.00196653	0.0378096	Carm1	363026
Fblim1	0.487141	4.79245	12.9609	0.00196819	0.0378096	Fblim1	362650
Chmp4c	0.312276	5.12058	12.9456	0.00197176	0.0378329	Chmp4c	361916
Slc28a2	-0.585676	3.65558	12.9282	0.00198256	0.0379565	Slc28a2	60423
Prkag2	0.33557	4.97548	12.9276	0.00198292	0.0379565	Prkag2	373545
LOC691418	1.87124	0.338318	12.9144	0.00199118	0.0380692	LOC691418	691418
Fcgbp	0.918288	2.10308	12.8931	0.00200453	0.0382011	Fcgbp	100303643
Cited2	-0.327738	7.58504	12.8928	0.00200469	0.0382011	Cited2	114490
Gclm	-0.410171	10.378	13.1597	0.00200521	0.0382011	Gclm	29739
Sdc4	0.243103	8.74574	12.87	0.00201911	0.0384204	Sdc4	24771
Syt6	2.38091	0.318516	12.8442	0.00203557	0.0386345	Syt6	60565
Gfra3	0.359651	5.77202	12.8412	0.00203748	0.0386345	Gfra3	84422
Ros1	-1.15542	5.85362	18.8628	0.00203757	0.0386345	Ros1	25346
LOC500877	-0.612814	3.38536	12.8236	0.0020488	0.0388017	LOC500877	500877
Ddit4	-0.452185	4.85553	12.8057	0.00206039	0.0389752	Ddit4	140942
Lsm6	0.645233	3.11596	12.8003	0.0020639	0.0389829	Lsm6	498934
Ormdl1	-1.06311	1.48541	12.7976	0.00206564	0.0389829	Ormdl1	100188936
Rps10	1.34581	5.42546	18.8371	0.00207205	0.039058	Rps10	81773
Cth	-0.437007	7.42935	13.8744	0.00207772	0.039119	Cth	24962
Cntfr	-1.52984	2.9976	15.8774	0.00208081	0.0391314	Cntfr	313173
Brinp1	-2.36608	-0.247787	12.7538	0.00209438	0.0393406	Brinp1	140610
Kmt5a	-0.380934	5.37713	12.7074	0.00212529	0.0398746	Kmt5a	689820
Sft2d2	0.274699	6.95255	12.7001	0.00213019	0.0399199	Sft2d2	360868
Atp6v0c	-0.275833	8.75979	12.6862	0.00213956	0.0400393	Atp6v0c	170667
Cdk14	0.284919	6.18994	12.6833	0.00214154	0.0400393	Cdk14	362316
Tlr12	0.569351	5.55283	14.2048	0.00214605	0.0400617	Tlr12	362604
Ccdc6	-0.327327	7.77659	12.6741	0.00214778	0.0400617	Ccdc6	691155
Cyp4f6	-0.551664	4.51027	12.8524	0.00215143	0.0400617	Cyp4f6	266689
Stmn3	-4.73258	-1.08244	13.1581	0.0021527	0.0400617	Stmn3	29246
Apoe	0.418455	8.52604	13.4424	0.00215954	0.0401425	Apoe	25728
Prps2	0.364176	6.61479	12.8035	0.00218242	0.040521	Prps2	24689
Gmpr	0.634289	4.70138	13.6864	0.00218686	0.0405566	Gmpr	117533
Gamt	-0.513469	4.5936	12.5953	0.00220209	0.0407786	Gamt	25257
Pam	-0.299687	8.14543	12.5927	0.00220391	0.0407786	Pam	25508
Trim7	1.98812	0.852927	12.6864	0.00223931	0.0413551	Trim7	303089
Gldc	-1.07166	6.11144	18.258	0.00224021	0.0413551	Gldc	309312
Sgcb	0.419908	4.64472	12.5056	0.00226578	0.0416727	Sgcb	680229
Efna1	0.444213	4.19585	12.502	0.00226835	0.0416727	Efna1	94268
Kcnma1	-0.829755	2.96702	12.4997	0.00226999	0.0416727	Kcnma1	83731
Nnt	0.34648	8.98663	12.4995	0.00227014	0.0416727	Nnt	310378
Lcp2	0.483724	3.68403	12.4992	0.00227037	0.0416727	Lcp2	155918
Pou2f1	0.346756	5.56284	12.4658	0.00229469	0.0420711	Pou2f1	171068
RT1-N2	-2.81612	3.93113	18.8037	0.00230271	0.0421699	RT1-N2	360323
Tlr7	-0.618802	3.33283	12.4132	0.00233353	0.0426858	Tlr7	317468
Scnn1g	-0.267334	6.03346	12.4045	0.00234001	0.0427557	Scnn1g	24768
Ushbp1	0.549712	3.3925	12.3973	0.00234541	0.0428058	Ushbp1	290629
Eif5b	0.2972	5.89472	12.3931	0.00234856	0.0428146	Eif5b	308306
Trpm1	0.755752	2.70684	12.3888	0.00235178	0.0428248	Trpm1	361586
H1fx	0.978607	2.52913	12.3718	0.0023646	0.0430095	H1fx	500252
Tpm4	0.275975	6.65981	12.3483	0.00238248	0.0432835	Tpm4	24852
Abca8	0.661218	3.14135	12.3449	0.00238505	0.0432835	Abca8	303637
Tsnax	-0.300446	6.02553	12.3299	0.00239653	0.0434319	Tsnax	64028
Nrarp	0.657412	2.78933	12.3271	0.00239866	0.0434319	Nrarp	499745
Slc2a9	0.572544	3.8619	12.3237	0.00240133	0.0434319	Slc2a9	501925
Rbp4	1.46842	3.9671	16.7924	0.00241017	0.0435428	Rbp4	25703
Bambi	-0.340201	5.13709	12.2956	0.00242304	0.0437068	Bambi	83837
Ccno	-1.37477	1.08317	12.2907	0.00242688	0.0437068	Ccno	499528
Ckap4	-0.313895	5.31147	12.2889	0.00242825	0.0437068	Ckap4	362859
Sort1	0.262484	8.54671	12.2865	0.00243012	0.0437068	Sort1	83576
Olr1588	-4.08874	-0.612079	12.2683	0.00244435	0.0439137	Olr1588	289250
Hhex	0.819914	1.99728	12.2646	0.00244727	0.0439169	Hhex	79237
Plekhg2	0.32812	5.63244	12.2584	0.00245219	0.0439503	Plekhg2	292750
Rab11fip1	0.300459	6.82522	12.2553	0.00245459	0.0439503	Rab11fip1	498650
Mt1	1.09837	6.0944	17.7265	0.00247363	0.044242	Mt1	24567
Lamc2	2.30918	3.9129	18.1088	0.00249265	0.0445072	Lamc2	192362
Ssu72	-0.286632	5.86747	12.2058	0.002494	0.0445072	Ssu72	298681
Ocm2	4.87782	-1.42568	12.658	0.00249966	0.0445589	Ocm2	25503
Rnasek	-0.356795	4.66741	12.1821	0.00251312	0.0447417	Rnasek	287453
Il33	-0.352914	7.17757	12.3649	0.00251549	0.0447417	Il33	361749
Ccdc36	3.36488	-0.67439	12.1627	0.00252887	0.0449301	Ccdc36	680018
Cdh7	-2.12528	0.278336	12.1367	0.00255017	0.045226	Cdh7	29162
Pde7a	0.640114	4.19213	12.7285	0.00255115	0.045226	Pde7a	81744
Plcl1	-0.255283	5.99139	12.1258	0.00255915	0.0453179	Plcl1	84587
Sulf2	0.442004	6.56509	13.2303	0.00256208	0.0453199	Sulf2	311642
Tmem131	-0.268104	7.99972	12.1151	0.00256801	0.0453558	Tmem131	316335
Fgd2	-0.613468	2.91697	12.1126	0.00257004	0.0453558	Fgd2	309653
Dnajc14	0.433908	4.79817	12.107	0.0025747	0.0453558	Dnajc14	114481
Ifitm2	-0.383426	5.09835	12.1062	0.0025754	0.0453558	Ifitm2	114709
Tmem178b	1.45305	1.17465	12.1027	0.00257833	0.0453577	Tmem178b	679651
Cpt1a	0.248631	8.0512	12.07	0.00260571	0.0457894	Cpt1a	25757
Sema4f	1.0721	2.59217	12.4567	0.00261075	0.0458279	Sema4f	29745
Rarres1	-1.10984	2.10685	12.0442	0.00262758	0.0460129	Rarres1	310486
Ephb3	0.811126	3.05663	12.0749	0.00262918	0.0460129	Ephb3	287989
Slc39a8	0.412379	5.87804	12.5561	0.00262988	0.0460129	Slc39a8	295455
Tll1	-0.653928	3.57027	12.0708	0.00264252	0.0461838	Tll1	678743
Mtmr6	-0.277913	7.05789	12.0053	0.00266087	0.0464539	Mtmr6	305935
Elf3	0.354378	5.29683	12.0002	0.00266533	0.0464795	Elf3	304815
Arhgef26	-0.532455	4.35809	12.0443	0.00266811	0.0464795	Arhgef26	310460
Tm4sf1	0.377571	4.68929	11.9924	0.00267204	0.0464975	Tm4sf1	295061
Mrm1	0.370173	4.38268	11.9759	0.00268644	0.0465705	Mrm1	363661
Vav3	0.497316	6.18246	13.5708	0.00268647	0.0465705	Vav3	295378
Pus7l	0.919823	2.66844	11.9752	0.00268702	0.0465705	Pus7l	315264
Ppa2	-0.389676	6.02369	12.3124	0.00268782	0.0465705	Ppa2	310856
Slc26a1	-0.588984	6.68658	14.5446	0.00269414	0.0466299	Slc26a1	64076
App	-0.240834	10.5139	11.9619	0.00269861	0.0466565	App	54226
Abcg1	-0.939784	5.05512	15.5337	0.00270148	0.0466565	Abcg1	85264
Ermp1	0.270779	7.60996	11.9505	0.00270864	0.0467149	Ermp1	373544
Ispd	0.463225	4.24773	11.9471	0.00271162	0.0467149	Ispd	NA
Sult1c2	-1.51737	5.18157	17.4368	0.00271358	0.0467149	Sult1c2	171072
Nubp1	-0.359336	4.84843	11.924	0.0027321	0.0469833	Nubp1	287042
Tchh	1.20203	0.79706	11.9021	0.00275162	0.0472685	Tchh	310588
Slc25a24	0.566883	4.12587	11.9821	0.0027583	0.0473143	Slc25a24	310791
RGD1304624	0.863356	1.86591	11.8896	0.00276291	0.0473143	RGD1304624	314128
Pmpca	-0.272765	6.20437	11.8893	0.00276311	0.0473143	Pmpca	296588
Col7a1	0.850548	3.44916	12.8186	0.00277582	0.0474813	Col7a1	301012
Arhgap8	-0.384484	5.16219	11.8701	0.00278049	0.0475107	Arhgap8	300115
LOC316820	-1.37627	1.09162	11.8611	0.00278865	0.0475994	LOC316820	316820
Shroom2	-0.275746	7.02371	11.8468	0.0028017	0.0477533	Shroom2	317435
Glyatl2	0.773095	6.57959	15.8213	0.00280719	0.0477533	Glyatl2	171179
Folr1	0.301237	6.88502	11.8384	0.00280939	0.0477533	Folr1	171049
Bcor	0.328046	6.06762	11.8382	0.00280954	0.0477533	Bcor	317346
Fndc3b	0.280661	7.17029	11.8221	0.00282438	0.0479547	Fndc3b	294925
Nsun6	0.795966	2.29684	11.8028	0.00284219	0.0482063	Nsun6	307148
Dgkb	-1.50773	0.999493	11.784	0.00285975	0.0483882	Dgkb	54248
Ube2d3	-0.251382	7.62278	11.7832	0.00286053	0.0483882	Ube2d3	81920
Sc5d	0.268145	6.57273	11.7817	0.00286194	0.0483882	Sc5d	114100
Zc3h12c	-0.361648	4.90702	11.7737	0.00286936	0.0484626	Zc3h12c	315658
Nfatc2	0.401345	3.97574	11.7621	0.00288032	0.0485967	Nfatc2	311658
Svil	-0.302707	6.05863	11.757	0.00288513	0.0486268	Svil	361256
Zfhx2	0.433155	4.39616	11.7121	0.00292793	0.0492966	Zfhx2	305888
Acsl5	0.29335	5.51345	11.7067	0.00293305	0.0493311	Acsl5	94340
Grhl3	1.69213	1.67575	12.4799	0.00295575	0.049661	Grhl3	298555
Sbno2	0.235039	6.00376	11.6788	0.00296007	0.0496817	Sbno2	314619
Qprt	-0.44432	4.36817	11.6296	0.00300835	0.0504393	Qprt	293504
Rpl3	0.283642	7.38553	11.6154	0.00302235	0.0505411	Rpl3	300079
Anapc13	0.291944	5.72566	11.6128	0.00302493	0.0505411	Anapc13	685029
Arhgef37	0.582493	4.7762	12.3103	0.0030293	0.0505411	Arhgef37	307398
Klhl3	0.452162	4.77524	11.6077	0.00303002	0.0505411	Klhl3	498697
Atp7b	-0.448289	4.82031	11.6076	0.00303014	0.0505411	Atp7b	24218
Tmcc3	0.428062	5.3056	11.7238	0.00303886	0.050634	Tmcc3	314751
Igsf3	0.387915	5.29238	11.5938	0.003044	0.0506672	Igsf3	295325
Col6a6	-0.644291	7.39538	14.6883	0.00305471	0.0507929	Col6a6	315979
Cdh4	-0.612054	3.08018	11.5769	0.003061	0.050811	Cdh4	114588
Asb15	-1.45603	3.79161	15.5558	0.00306456	0.050811	Asb15	500050
Neto2	0.631511	4.11655	12.1693	0.00307084	0.050811	Neto2	307757
Vps9d1	-0.319359	5.0118	11.567	0.00307099	0.050811	Vps9d1	307923
Wrap53	-0.415526	3.70508	11.5664	0.0030716	0.050811	Wrap53	287432
Cyct	-0.579837	3.71893	11.5628	0.00307521	0.0508183	Cyct	25310
Slc2a13	-0.497099	6.07447	13.0418	0.00308896	0.0509932	Slc2a13	171147
Cntln	0.744312	2.65569	11.5409	0.00309754	0.0510823	Cntln	679640
Med12l	0.325101	5.15613	11.5295	0.00310917	0.0512217	Med12l	690752
Tep1	0.283311	6.56727	11.5224	0.0031165	0.0512898	Tep1	64523
Adra1b	-0.672144	3.0386	11.5128	0.00312642	0.0514006	Adra1b	24173
Xdh	-0.488075	7.26565	13.1843	0.00313175	0.0514355	Xdh	497811
Fhl1	-0.333969	5.41404	11.5014	0.00313826	0.0514898	Fhl1	25177
Cacna1d	0.467447	4.881	11.5576	0.00314574	0.05156	Cacna1d	29716
Serinc5	0.281219	5.70771	11.4722	0.0031687	0.0518834	Serinc5	170907
Pusl1	0.471241	3.63822	11.4535	0.00318832	0.0521515	Pusl1	362681
Stard7	-0.289754	6.13542	11.4495	0.0031926	0.0521685	Stard7	296128
C5ar2	-1.31081	0.946702	11.4236	0.00322005	0.0525315	C5ar2	445269
Aacs	0.622263	3.63254	11.4212	0.00322269	0.0525315	Aacs	65984
RT1-S3	0.606361	5.88476	13.8067	0.00322754	0.0525315	RT1-S3	294228
Aspdh	-0.286786	5.95387	11.4163	0.00322789	0.0525315	Aspdh	292875
H3f3c	-1.6913	1.6684	12.401	0.00323642	0.0525951	H3f3c	100360868
Smoc2	-0.524036	5.43808	12.5509	0.00323833	0.0525951	Smoc2	292401
RGD1563482	0.681954	2.77256	11.4028	0.00324238	0.0526077	RGD1563482	498179
Crispld1	1.33665	1.15532	11.375	0.00327243	0.0530309	Crispld1	316482
Lin7c	-0.288516	5.40757	11.3714	0.00327637	0.0530309	Lin7c	60442
Cdh5	0.274299	6.24298	11.3696	0.00327836	0.0530309	Cdh5	307618
Nxpe2	-2.21948	4.65762	16.6753	0.00328569	0.053096	Nxpe2	100363350
Mapkap1	0.256178	5.95159	11.3444	0.00330588	0.0533167	Mapkap1	296648
P2ry10	1.24577	1.03058	11.3443	0.00330598	0.0533167	P2ry10	317219
Tmem207	1.10415	8.19989	16.3414	0.00331062	0.0533382	Tmem207	100360091
Nwd2	-5.34649	1.294	15.8167	0.00332005	0.0534366	Nwd2	289633
LOC499240	3.60842	-1.02633	11.722	0.00333265	0.0535856	LOC499240	499240
Etfrf1	0.605168	2.78804	11.3112	0.00334263	0.0536384	Etfrf1	100361188
Ceacam1	0.384507	5.26604	11.3097	0.00334434	0.0536384	Ceacam1	81613
Nos1ap	0.384845	4.51583	11.3082	0.00334594	0.0536384	Nos1ap	192363
Gria2	3.13565	-0.805808	11.2994	0.00335578	0.0537425	Gria2	29627
RGD1564463	-4.94933	-1.08404	12.2341	0.00335982	0.0537538	RGD1564463	289322
Kdm1b	0.304655	5.58874	11.2899	0.00336646	0.0537752	Kdm1b	306819
Ift27	0.637983	3.0565	11.2886	0.00336785	0.0537752	Ift27	300062
Pnpla3	-0.478602	4.73301	11.3311	0.00340938	0.0543844	Pnpla3	362972
Rtn4rl1	0.47918	4.1255	11.2409	0.00342188	0.0545296	Rtn4rl1	303311
RGD1564865	-1.2064	6.83186	16.2768	0.00343369	0.0546415	RGD1564865	498789
Nxpe1	0.550533	3.23677	11.2289	0.00343569	0.0546415	Nxpe1	500992
Eef1e1	0.450609	3.87725	11.2049	0.0034633	0.0550261	Eef1e1	291057
Phf24	2.38204	-0.389135	11.1955	0.00347429	0.0550907	Phf24	500446
Zfp367	0.591468	2.95691	11.1938	0.00347621	0.0550907	Zfp367	306695
Agmat	0.826127	5.267	14.1884	0.00348054	0.0550907	Agmat	298607
Atp13a3	-0.52063	4.44885	11.3299	0.00348107	0.0550907	Atp13a3	678704
Shbg	1.07802	1.39406	11.1619	0.00351347	0.0555488	Shbg	24775
Dstnl1	0.23927	6.21376	11.1487	0.00352906	0.0557238	Dstnl1	296197
Neurl2	0.48878	3.56466	11.1467	0.00353148	0.0557238	Neurl2	311633
Id3	-0.590375	4.70055	11.9676	0.00354808	0.055931	Id3	25585
Cdh13	0.698004	3.904	11.8517	0.00356884	0.0562032	Cdh13	192248
Gcnt3	4.87795	-1.29144	11.4957	0.00357842	0.0562988	Gcnt3	286976
Klf15	-0.429165	6.52234	12.1097	0.00361015	0.0567011	Klf15	85497
Pdzrn3	0.443723	4.98804	11.0903	0.00361461	0.0567011	Pdzrn3	312607
Rab3b	-1.28002	1.53377	11.0773	0.00361468	0.0567011	Rab3b	81755
C1qc	-0.467677	4.29175	11.0745	0.00361809	0.0567011	C1qc	362634
Prpf39	0.262488	6.0609	11.0686	0.00362523	0.0567069	Prpf39	314171
Sh3pxd2b	0.541513	4.44011	11.3623	0.00362552	0.0567069	Sh3pxd2b	303021
Adamts12	-0.460425	4.39116	11.0642	0.00363067	0.0567322	Adamts12	294809
Sgms1	-0.314736	7.03472	11.0563	0.00364027	0.0568271	Sgms1	353229
Catsper2	-0.922871	2.14002	11.0456	0.00365337	0.0569763	Catsper2	366174
Kyat3	-0.663801	4.29956	11.9757	0.00365783	0.0569905	Kyat3	541589
Tmprss13	0.506769	4.70397	11.2039	0.0036706	0.0571341	Tmprss13	300682
Tbx10	-0.969886	2.20015	11.0271	0.00367621	0.0571661	Tbx10	688822
Scin	0.844423	6.19056	14.9789	0.00368039	0.0571758	Scin	298975
Eml5	0.355599	4.64733	11.0116	0.00369543	0.0573218	Eml5	444982
Ltbp1	0.30814	6.69586	11.0066	0.00370169	0.0573218	Ltbp1	59107
Ginm1	0.276015	5.65937	11.0053	0.00370335	0.0573218	Ginm1	361448
Adgrg1	-0.282191	8.09162	11.0047	0.00370405	0.0573218	Adgrg1	260326
Twist1	-1.0054	2.09473	10.9854	0.00372832	0.057642	Twist1	85489
Slc29a3	-0.290974	6.59436	10.977	0.00373892	0.0576989	Slc29a3	353307
RT1-A1	2.21041	7.00891	16.0193	0.00373918	0.0576989	RT1-A1	24973
Unc5b	0.405829	4.70298	10.9652	0.00375382	0.0578014	Unc5b	60630
Rab6b	0.562076	3.33208	10.9646	0.00375458	0.0578014	Rab6b	363123
Hmgcs1	0.89987	5.73917	14.8762	0.0037566	0.0578014	Hmgcs1	29637
Cyb5a	-0.237233	6.54987	10.9601	0.00376025	0.0578022	Cyb5a	64001
Acbd4	0.330152	5.94518	10.9549	0.00376684	0.0578482	Acbd4	303577
Peli2	-0.217594	6.645	10.9466	0.00377743	0.0579555	Peli2	305835
Myo5b	0.251511	8.32214	10.9289	0.00380005	0.0582041	Myo5b	25132
Cyp2d5	-2.47416	-0.676874	10.9283	0.00380088	0.0582041	Cyp2d5	286963
Hsd11b2	-0.301127	8.34511	10.9178	0.0038144	0.0583555	Hsd11b2	25117
Klhl18	-0.4868	3.63767	10.9095	0.00382503	0.0584626	Klhl18	316012
Scrn2	-0.64124	3.69288	11.0684	0.0038514	0.058787	Scrn2	360612
Parp8	0.394561	5.06232	10.8876	0.00385357	0.058787	Parp8	294762
Rpl22l1	-0.579431	4.05915	11.0722	0.0038707	0.0589583	Rpl22l1	361923
Psmd4	-0.267627	5.6839	10.8718	0.00387429	0.0589583	Psmd4	83499
Rtp3	-0.889616	1.99991	10.8706	0.0038758	0.0589583	Rtp3	316018
Arid3b	-0.437806	4.94433	10.8596	0.00389029	0.0591229	Arid3b	367092
Msln	2.86216	1.60953	13.748	0.00389846	0.0591911	Msln	60333
Il34	-0.514299	3.49075	10.8499	0.00390314	0.0592063	Il34	498951
Slc30a6	0.40445	3.64365	10.8449	0.0039097	0.0592499	Slc30a6	298786
Fam102b	0.631255	2.66579	10.8369	0.00392034	0.0593551	Fam102b	365903
Pim3	0.453954	6.56296	12.0942	0.00394509	0.0596736	Pim3	64534
Top1	-0.245733	6.08231	10.8054	0.00396245	0.0598799	Top1	64550
Fchsd2	-0.279007	5.83121	10.7914	0.00398133	0.0601088	Fchsd2	308864
Msrb1	-0.343454	7.14972	11.0405	0.00398585	0.0601205	Msrb1	685059
Scp2	0.242034	7.84781	10.7764	0.00400174	0.0603036	Scp2	25541
Ccdc73	1.24724	1.58217	10.7681	0.00401301	0.0603854	Ccdc73	499848
Selenoo	-0.317292	5.59645	10.7669	0.00401468	0.0603854	Selenoo	315216
Cd209a	-3.06664	-0.520348	10.7618	0.00402161	0.0604331	Cd209a	288375
Rcan1	-0.524251	5.68174	12.1694	0.00402546	0.0604345	Rcan1	266766
Zfp612	0.399023	5.34114	10.8106	0.00403208	0.0604411	Zfp612	307839
Ssr1	0.251736	5.82641	10.7532	0.00403342	0.0604411	Ssr1	361233
Slc37a3	0.305632	5.30691	10.7388	0.00405326	0.0606659	Slc37a3	312255
Wwc1	-0.236977	8.22354	10.7369	0.00405597	0.0606659	Wwc1	303039
Oprd1	-3.1055	-1.17115	10.7291	0.00406676	0.0607708	Oprd1	24613
Cep89	-0.419627	4.93552	10.7193	0.00408031	0.0608592	Cep89	292811
Brk1	-0.278627	5.38602	10.7181	0.00408191	0.0608592	Brk1	679934
Depdc1b	-1.20164	1.38967	10.7144	0.00408718	0.0608592	Depdc1b	310074
Mtss1l	0.523285	5.80803	12.1842	0.00408781	0.0608592	Mtss1l	NA
Ocel1	-0.372024	4.10253	10.7051	0.00410005	0.0609849	Ocel1	290628
Zcchc9	-0.396693	4.24552	10.6986	0.00410919	0.0610644	Zcchc9	309986
Ctf1	-0.431397	3.78489	10.6854	0.00412782	0.0612846	Ctf1	29201
Stx11	0.886493	1.48525	10.6671	0.00415367	0.0616115	Stx11	292483
Trerf1	0.348831	4.90145	10.6502	0.00417772	0.0619112	Trerf1	316219
Cdr2l	-0.429393	4.80043	10.6448	0.00418533	0.0619668	Cdr2l	360656
Mxd4	-0.239401	6.7954	10.6417	0.00418982	0.0619761	Mxd4	360961
Itga3	0.29907	6.84139	10.6344	0.00420028	0.0620738	Itga3	360606
Ap3s2	-0.366005	4.44681	10.6306	0.00420579	0.0620982	Ap3s2	683402
Fah	-0.440953	8.0554	11.8142	0.00421241	0.0621389	Fah	29383
Kcp	-0.649024	3.12719	10.6151	0.00422817	0.0623141	Kcp	296952
Fnbp1	0.303428	5.5103	10.5937	0.00425917	0.0627136	Fnbp1	192348
Fbxo39	1.74124	0.356733	10.5691	0.0042953	0.0631092	Fbxo39	303287
Cideb	-0.418024	5.18217	10.6393	0.00429594	0.0631092	Cideb	364388
Akr1c14	-1.33786	1.71032	10.8395	0.00429782	0.0631092	Akr1c14	191574
Klf11	0.592454	4.28032	11.0885	0.00430865	0.0632105	Klf11	313994
Spata13	0.24367	6.69929	10.5562	0.00431434	0.0632364	Spata13	305938
Dlgap1	-0.622876	3.00599	10.5441	0.00433231	0.0634419	Dlgap1	65040
Setbp1	0.273484	6.85591	10.5396	0.00433901	0.0634822	Setbp1	291423
Clybl	0.380665	4.91195	10.5291	0.0043547	0.0636245	Clybl	306198
Med19	-0.379259	4.28447	10.5278	0.00435665	0.0636245	Med19	311165
Fut4	-0.582096	2.91283	10.5178	0.00437156	0.0637535	Fut4	60670
Hdgfl3	0.363465	4.98161	10.5166	0.00437341	0.0637535	Hdgfl3	252941
Epdr1	2.82162	0.105454	10.6437	0.00438988	0.0639356	Epdr1	291180
Eif4a3	-0.246835	6.00845	10.4923	0.00441006	0.0641714	Eif4a3	688288
Ccl7	2.97422	-0.107163	10.4862	0.00441931	0.0642478	Ccl7	287561
Slc25a35	0.317622	5.1897	10.4815	0.00442655	0.0642949	Slc25a35	497933
Foxj3	-0.249644	6.14278	10.4746	0.00443706	0.0643895	Foxj3	313554
Fgfr3	-0.287887	5.28081	10.4581	0.00446226	0.0646967	Fgfr3	84489
Mrps18b	-0.339792	5.18837	10.4315	0.0045034	0.0651778	Mrps18b	294230
Slc25a28	-0.329282	5.23246	10.4314	0.00450355	0.0651778	Slc25a28	688811
Dsg3	-4.99401	-1.29108	11.2217	0.00453362	0.0655541	Dsg3	291752
Gdf10	1.38499	0.712862	10.4046	0.00454537	0.0656634	Gdf10	79216
Elfn1	-0.340589	5.20407	10.4006	0.00455172	0.0656634	Elfn1	288512
Akr1b8	1.27743	4.51872	13.9347	0.00455344	0.0656634	Akr1b8	286921
Sowaha	-0.970059	1.44348	10.3855	0.00457549	0.0659224	Sowaha	497903
LOC100364335	-0.359114	4.42835	10.3543	0.00462517	0.0665784	LOC100364335	100364335
Fam107b	-0.329385	7.17392	10.4832	0.00468267	0.0673443	Fam107b	498796
Lgr6	1.73562	2.78143	12.945	0.00468749	0.0673443	Lgr6	498233
Sun1	0.223947	6.19672	10.3135	0.00469094	0.0673443	Sun1	360773
Acsl1	0.324591	7.90605	10.4086	0.00474272	0.0679756	Acsl1	25288
Rtcb	-0.296887	6.1483	10.2811	0.00474389	0.0679756	Rtcb	362855
Muc1	0.473467	7.63629	11.752	0.00474759	0.0679756	Muc1	24571
Spink1	-0.587	5.634	12.0301	0.00476025	0.0680962	Spink1	266602
Scube1	3.9779	-0.828397	10.2642	0.00477183	0.0681661	Scube1	315174
RGD1305645	0.541315	4.80847	10.8814	0.00477393	0.0681661	RGD1305645	363225
Id2	-0.314524	5.98609	10.2606	0.00477786	0.0681661	Id2	25587
Tceal9	-0.285562	6.21966	10.2461	0.00480191	0.0684484	Tceal9	680354
Hoga1	-0.347188	8.14143	10.5743	0.00481024	0.0685065	Hoga1	293949
Lima1	0.235448	7.04491	10.2369	0.00481721	0.0685451	Lima1	300228
Aqp7	-0.465436	5.59454	11.0468	0.00482324	0.0685702	Aqp7	29171
Ackr3	0.409014	5.31077	10.3567	0.00484599	0.0688327	Ackr3	84348
Cntnap4	-1.39381	3.00428	12.273	0.00485616	0.0689163	Cntnap4	307865
Dhrs3	0.357005	6.12521	10.4921	0.00487578	0.0691236	Dhrs3	313689
Thnsl2	-0.272156	7.32484	10.197	0.00488469	0.0691236	Thnsl2	297332
Jak3	0.410708	5.08629	10.217	0.0048849	0.0691236	Jak3	25326
Col17a1	-1.00844	6.27435	14.1361	0.00489116	0.0691236	Col17a1	294027
Abhd4	0.242295	6.69549	10.1925	0.00489226	0.0691236	Abhd4	364380
LOC103689965	-1.07955	4.04689	12.984	0.00489998	0.0691719	LOC103689965	103689965
Ltn1	-0.221636	6.55656	10.1854	0.00490446	0.0691744	Ltn1	288308
Prdm15	-0.417509	4.32695	10.1796	0.00491429	0.0691909	Prdm15	304054
Angptl3	-1.60882	0.687883	10.1771	0.0049186	0.0691909	Angptl3	502970
Cdh2	-0.295505	6.69755	10.1732	0.00492534	0.0691909	Cdh2	83501
Tmem232	1.51541	1.55223	10.5211	0.00492632	0.0691909	Tmem232	501199
Tmem150a	-0.301315	6.92511	10.1721	0.00492715	0.0691909	Tmem150a	245966
Pi4ka	-0.212208	7.18663	10.1693	0.00493204	0.0691992	Pi4ka	64161
Spdya	1.76342	0.0760579	10.1587	0.0049503	0.0693948	Spdya	192209
Piezo1	0.418615	5.6906	10.7299	0.00496349	0.0694454	Piezo1	361430
Ankrd54	0.510507	3.1754	10.1484	0.00496807	0.0694454	Ankrd54	362957
Rybp	0.254885	6.00219	10.1467	0.00497097	0.0694454	Rybp	312603
Cox7a2l	0.260641	6.64873	10.1466	0.00497118	0.0694454	Cox7a2l	298762
Sars	0.233195	6.35744	10.1386	0.00498504	0.0695786	Sars	266975
Nebl	0.370312	4.6785	10.1323	0.00499602	0.0696714	Nebl	307189
Hbegf	0.730376	2.28313	10.1161	0.00502435	0.0699475	Hbegf	25433
Fmo4	-0.408423	6.68254	10.9877	0.00502452	0.0699475	Fmo4	246247
Golm1	0.354879	5.00665	10.0968	0.00505831	0.0702469	Golm1	680692
Phkb	0.266331	6.52945	10.0938	0.00506367	0.0702469	Phkb	361377
Fcer2	1.69096	-0.15332	10.0937	0.00506394	0.0702469	Fcer2	171075
Bcl7c	-0.451317	4.19005	10.0927	0.00506571	0.0702469	Bcl7c	293514
Gpc3	0.352912	5.18159	10.0897	0.00507097	0.0702469	Gpc3	25236
Sav1	-0.317685	5.56188	10.087	0.00507582	0.0702469	Sav1	299116
Lamc1	0.22661	7.39668	10.0865	0.00507661	0.0702469	Lamc1	117036
Nab2	0.429485	4.22354	10.0791	0.00508978	0.0703486	Nab2	314910
Susd2	-0.522891	7.68852	11.9202	0.00509271	0.0703486	Susd2	294335
Enpp4	-0.303905	5.50385	10.0719	0.00510272	0.0703887	Enpp4	301261
Vamp3	-0.279266	5.35287	10.0709	0.00510438	0.0703887	Vamp3	29528
Olfml3	0.401999	5.28054	10.1703	0.00513927	0.0708092	Olfml3	310743
Tmem9b	0.359712	4.63623	10.0425	0.00515542	0.0709708	Tmem9b	293415
Dnah2	-2.50914	2.56268	13.183	0.00517318	0.0711351	Dnah2	303242
Usp39	-0.325662	4.60146	10.031	0.00517625	0.0711351	Usp39	297336
Acat2l1	0.92203	2.28409	10.0268	0.00518397	0.0711351	Acat2l1	365096
Fndc5	1.50951	0.671081	10.0248	0.00518752	0.0711351	Fndc5	260327
Ago4	-0.651416	2.64966	10.0234	0.00518999	0.0711351	Ago4	298533
Gpd1l	0.212522	6.795	10.0213	0.0051939	0.0711351	Gpd1l	363159
Rexo4	0.377843	5.60153	10.1821	0.00520408	0.0711803	Rexo4	311826
Fosb	1.87827	0.330672	10.0146	0.00520605	0.0711803	Fosb	100360880
LOC498368	-0.393264	5.25412	10.0123	0.00527544	0.0720473	LOC498368	498368
Gps2	-0.307676	5.9067	9.97532	0.00527842	0.0720473	Gps2	497941
Dlg2	-0.601448	3.13377	9.94011	0.00534417	0.0728337	Dlg2	64053
N4bp2	0.266118	6.02386	9.9374	0.00534927	0.0728337	N4bp2	305342
Slc23a3	0.410256	5.34272	10.1796	0.00534963	0.0728337	Slc23a3	367298
Mmachc	0.29557	5.0116	9.93422	0.00535525	0.0728486	Mmachc	313520
Mpped2	0.50067	4.29019	9.98563	0.00537145	0.0730073	Mpped2	362185
Dennd2d	-0.476499	4.06159	9.91836	0.00538525	0.0730848	Dennd2d	310772
Fam13b	-0.237935	6.97947	9.91783	0.00538625	0.0730848	Fam13b	291694
Clca1	2.16774	0.46851	9.91444	0.00539269	0.0731105	Clca1	308015
Aldh1b1	2.2455	2.77315	13.2565	0.00539899	0.0731343	Aldh1b1	298079
Ikzf4	-0.705686	2.06929	9.90756	0.00540578	0.0731646	Ikzf4	100361923
Hacl1	0.532348	5.52902	11.091	0.00541711	0.0732562	Hacl1	85255
Ccnl2	-0.225252	6.70621	9.88869	0.00544185	0.0734765	Ccnl2	298686
Iars	0.260343	6.07544	9.88833	0.00544254	0.0734765	Iars	306804
Scara3	1.04256	1.75478	9.87019	0.00547749	0.0738194	Scara3	364405
Fbxo16	0.92898	1.69162	9.86934	0.00547913	0.0738194	Fbxo16	305970
Mgmt	-0.735695	2.02858	9.868	0.00548171	0.0738194	Mgmt	25332
Abca16	-0.642167	3.28365	9.86528	0.00548698	0.0738285	Abca16	293444
Hint2	-0.298464	5.36959	9.86224	0.00549287	0.0738461	Hint2	313491
B3gnt2	0.281485	6.01637	9.85767	0.00550175	0.0739036	B3gnt2	305571
Chst2	-0.338975	4.94539	9.85087	0.00551497	0.0740193	Chst2	367145
Shank3	0.347556	7.11283	10.2382	0.00553115	0.074137	Shank3	59312
Dcst1	2.80565	-0.651619	9.84054	0.00553512	0.074137	Dcst1	295246
F2rl1	0.457791	4.36958	9.8393	0.00553757	0.074137	F2rl1	116677
Oxgr1	-0.664495	3.36763	9.88228	0.00554762	0.0742099	Oxgr1	290493
Arntl	1.29163	2.88057	11.2921	0.00556307	0.0743546	Arntl	29657
Clcn4	0.574903	5.3786	11.2125	0.00558115	0.0745272	Clcn4	60586
Ccdc13	1.38135	0.797333	9.81504	0.00558525	0.0745272	Ccdc13	686091
Acoxl	2.29533	-0.443292	9.80965	0.00559592	0.0746077	Acoxl	296138
Lrrc32	0.347495	5.45643	9.79629	0.00562244	0.0748476	Lrrc32	293135
Ces1d	-0.747475	6.98769	12.9071	0.00562323	0.0748476	Ces1d	113902
Ifi35	-0.637143	3.00163	9.78944	0.0056361	0.0749289	Ifi35	287719
Junb	0.762386	5.16053	12.0228	0.00563865	0.0749289	Junb	24517
Hsd17b12	-0.380431	5.35124	9.84943	0.00564467	0.0749319	Hsd17b12	84013
Fabp3	0.361922	7.03768	10.3063	0.0056482	0.0749319	Fabp3	79131
Baiap2	-0.313492	5.12306	9.77765	0.00565969	0.0750224	Baiap2	117542
St6galnac4	-0.469458	4.82473	9.95521	0.00568666	0.0753178	St6galnac4	407764
Commd8	-0.310346	4.8666	9.75364	0.00570805	0.0755389	Commd8	289603
Vps13a	-0.226869	7.65908	9.72991	0.00575632	0.0761151	Vps13a	309243
Asf1a	0.317448	5.00173	9.72732	0.0057616	0.0761223	Asf1a	294408
Park7	-0.25169	6.76964	9.72488	0.00576661	0.0761259	Park7	117287
Cftr	-1.29165	1.25014	9.71028	0.00579659	0.0764588	Cftr	24255
Ythdf3	-0.203553	7.48539	9.70608	0.00580525	0.0765103	Ythdf3	361920
Erap1	0.234539	6.31012	9.70069	0.00581637	0.0765583	Erap1	80897
Mgst2	2.15743	-0.371149	9.69971	0.00581841	0.0765583	Mgst2	295037
Uevld	0.413885	3.9876	9.69715	0.0058237	0.0765653	Uevld	691172
Clec10a	-0.630744	2.3116	9.68582	0.00584721	0.0768115	Clec10a	64195
Fkbp4	-0.221548	6.87676	9.67162	0.00587682	0.0771174	Fkbp4	260321
Pcdh19	-0.40616	4.45428	9.66994	0.00588034	0.0771174	Pcdh19	317183
Pfkm	0.222713	6.03587	9.66767	0.00588509	0.0771174	Pfkm	65152
Tbc1d9	0.32986	5.66417	9.66548	0.00588968	0.0771174	Tbc1d9	304645
Golga7	0.231354	5.99661	9.65999	0.0059012	0.0772053	Golga7	361171
Itgb3	0.714489	2.45698	9.65468	0.00591236	0.0772053	Itgb3	29302
LOC690000	-0.349172	4.93911	9.65365	0.00591454	0.0772053	LOC690000	690000
Dnhd1	0.366045	4.59245	9.65315	0.0059156	0.0772053	Dnhd1	690115
Car13	1.11931	0.968632	9.64706	0.00592844	0.0773101	Car13	NA
Dpt	-0.395172	6.29184	10.3505	0.0059343	0.0773238	Dpt	289178
Prim2	0.513954	3.65982	9.63992	0.00594355	0.0773326	Prim2	301323
Plxna4	0.541121	3.44447	9.63943	0.00594459	0.0773326	Plxna4	312213
Nat2	0.862506	1.79304	9.62911	0.0059665	0.0775548	Nat2	116632
Sds	-1.84786	4.22436	13.394	0.00598945	0.0777455	Sds	25044
Ccdc78	1.7918	-0.123442	9.61452	0.00599761	0.0777455	Ccdc78	302996
Mir196c	-2.66584	-0.611482	9.61252	0.00600189	0.0777455	Mir196c	100314204
Polr2c	-0.315751	4.70564	9.61031	0.00600664	0.0777455	Polr2c	361365
Max	-0.293322	5.58802	9.60628	0.00601526	0.0777455	Max	60661
Tecta	0.828723	2.09652	9.60491	0.00601822	0.0777455	Tecta	300653
Id1	-0.422115	4.78514	9.60021	0.00602832	0.0777455	Id1	25261
Usp1	0.309978	5.61121	9.59856	0.00603188	0.0777455	Usp1	313387
C2cd2l	-0.266089	6.35882	9.59855	0.0060319	0.0777455	C2cd2l	300666
Snx25	-0.281027	5.56564	9.598	0.00603308	0.0777455	Snx25	306471
Naaa	0.640482	2.7551	9.59741	0.00603435	0.0777455	Naaa	497009
Lgi2	-2.62586	0.251558	10.1109	0.00605355	0.0779303	Lgi2	305417
Col26a1	-1.64221	0.0104936	9.57838	0.00607549	0.0780911	Col26a1	685612
Erbb3	0.332084	7.12356	9.8466	0.00607575	0.0780911	Erbb3	29496
B4galnt1	0.560737	4.85324	10.3496	0.00617301	0.0792778	B4galnt1	64828
Car5a	-6.59666	-0.535947	12.5819	0.00619016	0.0793749	Car5a	NA
Trank1	0.97535	2.40391	9.63659	0.00619044	0.0793749	Trank1	316022
Pitx2	-0.5443	2.92346	9.50026	0.00624776	0.0800459	Pitx2	54284
Fhl5	-2.0749	-0.426835	9.49097	0.00626859	0.080249	Fhl5	297954
Cdc34	-0.355669	4.15589	9.48602	0.00627974	0.0802718	Cdc34	299602
Golim4	-0.261932	6.74164	9.48575	0.00628036	0.0802718	Golim4	310526
Nqo2	0.326905	5.37639	9.48082	0.00629146	0.0803458	Nqo2	291084
Ppp2r3a	0.291635	7.15546	9.47875	0.00629614	0.0803458	Ppp2r3a	363122
Astn1	-0.82676	2.19278	9.47097	0.00631374	0.0804494	Astn1	304900
Bank1	1.60033	0.425562	9.46865	0.00631901	0.0804494	Bank1	365948
Ece1	0.197721	7.03871	9.46734	0.00632198	0.0804494	Ece1	94204
Ppm1h	0.271687	6.54523	9.46633	0.00632427	0.0804494	Ppm1h	314897
Hpse	1.51762	0.596166	9.45611	0.00634753	0.0806814	Hpse	64537
Gfpt1	0.197993	6.76369	9.43711	0.00639102	0.0811699	Gfpt1	297417
Zdhhc5	-0.211794	6.83056	9.42448	0.00642009	0.0814748	Zdhhc5	362156
Git1	-0.217763	6.83219	9.41577	0.00644024	0.0816089	Git1	83709
Cavin1	0.286215	6.27654	9.41553	0.0064408	0.0816089	Cavin1	287710
Sdcbp	-0.239154	6.88648	9.41188	0.00644927	0.0816519	Sdcbp	83841
Ms4a6e	-1.41526	0.521029	9.40815	0.00645793	0.0816971	Ms4a6e	100912573
Rasgef1b	-0.632343	5.08261	10.8426	0.00649301	0.0820763	Rasgef1b	100361238
Sirpa	-0.305102	5.88833	9.39075	0.00649852	0.0820814	Sirpa	25528
Dclk3	-0.24123	6.03566	9.3832	0.00651622	0.0822404	Dclk3	316023
Hdac6	-0.722502	2.56686	9.37773	0.00652907	0.082338	Hdac6	84581
Ppp3cc	0.368458	4.52982	9.36919	0.00654919	0.082527	Ppp3cc	171378
Satb2	-0.312388	6.30376	9.44375	0.00659204	0.0830019	Satb2	501145
Atp2c2	-0.569934	3.14555	9.34129	0.00661545	0.0832315	Atp2c2	171496
Fam160a1	-0.334515	5.30758	9.33274	0.0066359	0.083344	Fam160a1	365834
Mstn	2.38464	-0.591535	9.33114	0.00663973	0.083344	Mstn	29152
Krt78	3.60488	-1.25826	9.61432	0.0066421	0.083344	Krt78	315324
Tmem171	0.619373	3.81838	9.69705	0.00665277	0.083344	Tmem171	293634
Nova1	0.953637	1.57685	9.32567	0.00665285	0.083344	Nova1	298992
Srbd1	0.326544	5.06747	9.32457	0.00665549	0.083344	Srbd1	301665
Per2	-0.696187	7.28217	12.0267	0.00671492	0.0840162	Per2	63840
Lrp4	0.326854	5.90416	9.3536	0.00672174	0.0840162	Lrp4	83469
Olr1593	-4.57876	-1.39084	9.9551	0.00672485	0.0840162	Olr1593	289255
Mtmr3	-0.207482	7.34732	9.28804	0.00674397	0.0841574	Mtmr3	305482
Htr1b	2.00137	-0.227981	9.28696	0.00674662	0.0841574	Htr1b	25075
Itpr3	0.267207	6.86183	9.28175	0.00675933	0.0842506	Itpr3	25679
Xkr4	-0.964334	1.42322	9.27202	0.00678319	0.0844826	Xkr4	297801
Ccdc42	3.40404	-1.02737	9.26927	0.00678993	0.084501	Ccdc42	303234
Armc10	0.439488	4.27178	9.26645	0.00679688	0.0845221	Armc10	296758
Snai3	4.7631	-1.39077	9.5434	0.00680565	0.0845329	Snai3	307919
LOC103694328	-0.276322	5.60398	9.26127	0.00680965	0.0845329	LOC103694328	103694328
Extl3	0.261593	5.24384	9.2597	0.00681352	0.0845329	Extl3	56819
Ccdc155	4.86488	-1.19832	9.52938	0.00683851	0.0847775	Ccdc155	308581
Slc39a14	0.343949	4.74196	9.2444	0.00685139	0.0848388	Slc39a14	306009
Alox5	0.976868	1.77593	9.24155	0.00685848	0.0848388	Alox5	25290
Qser1	-0.219401	7.12534	9.24123	0.00685928	0.0848388	Qser1	311266
Cdk5rap2	-0.308312	5.57148	9.23153	0.00688345	0.0850722	Cdk5rap2	286919
Gtpbp3	0.39169	3.73623	9.21511	0.00692458	0.0855149	Gtpbp3	290633
Bcas1	5.2281	-0.974838	9.504	0.00693196	0.0855403	Bcas1	246755
Alg11	-0.294867	5.53616	9.20245	0.00695646	0.0857137	Alg11	361174
Polr3g	-0.393432	3.90941	9.20208	0.0069574	0.0857137	Polr3g	685465
Trpv3	-1.68585	0.713272	9.19948	0.00696397	0.0857137	Trpv3	497948
Eva1b	0.352786	4.8801	9.19693	0.00697043	0.0857137	Eva1b	362597
Poll	0.453535	3.91058	9.19605	0.00697266	0.0857137	Poll	361767
Pappa2	1.83226	3.38426	12.119	0.00698513	0.085739	Pappa2	680415
Rpl22	-0.30828	5.14337	9.18935	0.00698964	0.085739	Rpl22	81768
Clca5	0.852092	1.44284	9.18893	0.00699072	0.085739	Clca5	308016
Kcnk16	-5.28203	-1.39184	9.82659	0.00700848	0.0858186	Kcnk16	688996
Clcf1	0.961379	1.70643	9.18149	0.00700964	0.0858186	Clcf1	365395
Cmahp	0.7051	4.80369	10.7105	0.00701323	0.0858186	Cmahp	361245
Slc10a5	-0.528056	4.32165	9.51052	0.00702125	0.0858394	Slc10a5	310230
Pigq	-0.227859	6.26243	9.17361	0.00702976	0.0858394	Pigq	287159
F2r	0.280845	6.61851	9.17314	0.00703094	0.0858394	F2r	25439
Azgp1	-0.907417	5.45384	12.0073	0.00704891	0.0859369	Azgp1	25294
Lrguk	-4.17121	1.57478	12.1784	0.00704987	0.0859369	Lrguk	296968
Rab27b	0.938655	1.76222	9.16211	0.00705922	0.0859369	Rab27b	84590
Dnah8	1.53701	0.790795	9.16096	0.00706216	0.0859369	Dnah8	207117
Usp10	-0.201931	6.63035	9.15961	0.00706565	0.0859369	Usp10	307905
Pnma2	-1.14424	1.75062	9.23852	0.00709729	0.0862565	Pnma2	305977
Hyal2	-0.511329	5.46034	10.2023	0.00712343	0.0864942	Hyal2	64468
Slc9b2	1.38801	0.703993	9.13562	0.00712761	0.0864942	Slc9b2	679958
Kncn	-4.83096	-1.29278	9.76932	0.0071393	0.0865707	Kncn	690105
Rps13	-0.275239	5.85347	9.12789	0.00714772	0.0865962	Rps13	161477
Slc19a3	-0.535601	4.01709	9.27266	0.00715217	0.0865962	Slc19a3	316559
Tmem151b	0.80589	1.89227	9.12117	0.00716522	0.0866889	Tmem151b	301253
Synj2bp	-0.246232	7.88336	9.11719	0.00717563	0.0867496	Synj2bp	64531
Dhx15	-0.215207	6.60324	9.11264	0.00718754	0.0868283	Dhx15	289693
Pear1	-0.269968	6.12278	9.10652	0.00720359	0.0869568	Pear1	295293
Tbc1d32	-0.40257	4.22501	9.10139	0.00721709	0.0870456	Tbc1d32	100359595
Ubc	0.257038	8.31799	9.09961	0.00722177	0.0870456	Ubc	50522
Cops4	0.217386	6.10474	9.09572	0.00723203	0.087104	Cops4	360915
Hmgxb4	0.344769	4.55591	9.08839	0.00725139	0.087155	Hmgxb4	307667
Adgrl4	0.270565	6.2302	9.08782	0.0072529	0.087155	Adgrl4	64124
Dgkq	-0.256415	5.54602	9.08496	0.00726048	0.087155	Dgkq	100361138
Prmt5	-0.257332	5.56652	9.08422	0.00726245	0.087155	Prmt5	364382
Pacsin2	-0.211265	7.6932	9.08387	0.00726337	0.087155	Pacsin2	124461
Aldh1l1	-0.382174	7.30458	9.80653	0.00727236	0.0871781	Aldh1l1	64392
Lyz2	-0.426861	7.99686	10.1412	0.00727613	0.0871781	Lyz2	25211
Tmem106c	-0.481353	4.2987	9.13813	0.00728179	0.0871809	Tmem106c	315286
Lmo1	1.81644	-0.137661	9.06835	0.00730465	0.0873895	Lmo1	245979
Ahcy	-0.407746	7.06792	9.9774	0.00732356	0.0875097	Ahcy	29443
Zmiz1	0.2191	8.58277	9.06052	0.00732559	0.0875097	Zmiz1	361103
Kat14	0.357103	5.74775	9.29966	0.00733524	0.0875147	Kat14	362224
Eef1a1	0.248164	10.2262	9.05472	0.00734111	0.0875147	Eef1a1	171361
Snx31	3.11295	1.34372	11.1105	0.00734233	0.0875147	Snx31	366915
Tle6	0.577807	3.40456	9.04825	0.00735849	0.0876424	Tle6	299637
Actr1b	-0.241691	6.28278	9.03027	0.00740704	0.0881553	Actr1b	316333
Slc13a4	-1.83961	0.0131843	9.02464	0.00742233	0.088272	Slc13a4	503568
Urb1	-0.280699	5.00142	9.02186	0.00742988	0.0882964	Urb1	304104
Rpl4	0.209376	8.94234	9.01641	0.00744472	0.0883792	Rpl4	64302
Ptprq	-1.90415	0.860443	9.23264	0.00744784	0.0883792	Ptprq	360417
Ammecr1l	-0.24948	6.68686	9.00232	0.00748324	0.0887239	Ammecr1l	307526
Chrnb4	2.11177	-0.151436	9.00061	0.00748792	0.0887239	Chrnb4	25103
LOC103690108	1.31784	6.26671	12.3566	0.00751849	0.0890205	LOC103690108	103690108
Tgfb2	0.512753	4.37419	9.23807	0.00752787	0.0890659	Tgfb2	81809
Als2	-0.309606	6.45003	9.09021	0.0075385	0.0891262	Als2	363235
Trip4	0.272993	4.94061	8.96993	0.00757263	0.0894639	Trip4	315769
Eml3	0.412613	4.4735	8.95937	0.00760203	0.0897453	Eml3	102551660
Efhc2	-0.434839	4.11199	8.94326	0.00764712	0.0901497	Efhc2	302507
Dcaf7	-0.201324	6.61544	8.94175	0.00765135	0.0901497	Dcaf7	303602
Wdr78	-0.479808	3.61701	8.94113	0.00765311	0.0901497	Wdr78	313417
Dnah11	0.762978	2.82537	8.98751	0.00766187	0.0901869	Dnah11	117253
Plk2	0.77534	3.68801	9.80184	0.00767995	0.0903336	Plk2	83722
LOC100911068	0.972299	1.54589	8.922	0.00770711	0.0905278	LOC100911068	100911068
Arhgap20	0.580274	3.38992	8.92178	0.00770773	0.0905278	Arhgap20	367085
Apoc3	-0.676383	2.67125	8.91573	0.00772489	0.0906631	Apoc3	24207
Zfp597	-0.443611	3.23422	8.90969	0.00774207	0.0907754	Zfp597	266774
Sirpd	1.84178	-0.198739	9.16995	0.00774575	0.0907754	Sirpd	100360722
Vsig10	0.387693	4.46152	8.90046	0.00776842	0.0909748	Vsig10	304529
Mitf	0.281362	5.97859	8.89135	0.0077945	0.091184	Mitf	25094
Slc12a8	-0.327988	5.48343	8.89026	0.00779763	0.091184	Slc12a8	266733
Prr13	0.323554	5.19275	8.8739	0.00784475	0.0916345	Prr13	363004
Dll4	0.382089	4.36316	8.8727	0.0078482	0.0916345	Dll4	311332
RGD1563349	1.34341	0.596192	8.87083	0.00785363	0.0916345	RGD1563349	502727
Stmn1	-0.428444	4.23584	8.86899	0.00785895	0.0916345	Stmn1	29332
Arhgap40	3.68712	-0.805197	8.85932	0.00788702	0.0918953	Arhgap40	296323
Ptgds	-0.90666	3.30851	9.76728	0.00791726	0.0921419	Ptgds	25526
Fxr2	-0.220433	6.18991	8.84812	0.00791966	0.0921419	Fxr2	287433
Tnfaip8l1	1.13476	0.741139	8.84468	0.0079297	0.0921448	Tnfaip8l1	301131
Cacna2d1	-0.664368	3.12212	8.84445	0.00793137	0.0921448	Cacna2d1	25399
Dleu7	-0.61553	2.47244	8.8378	0.00794986	0.092293	Dleu7	290308
Zfp458	0.437157	3.44261	8.82855	0.00797707	0.0924796	Zfp458	499563
Dennd1a	0.199405	6.87348	8.82799	0.00797871	0.0924796	Dennd1a	311913
Ddit4l2	-1.25774	1.15152	8.82647	0.00798319	0.0924796	Ddit4l2	140582
RGD1310495	-0.363897	5.3554	8.88034	0.00800332	0.0926461	RGD1310495	309809
Chfr	-0.279738	4.97435	8.78958	0.00809277	0.093542	Chfr	288734
Snap91	-1.00382	2.98518	9.69396	0.00809577	0.093542	Snap91	65178
Evl	-0.270441	5.35248	8.78777	0.00809817	0.093542	Evl	79115
Raet1e	3.83397	-0.758281	8.7806	0.00815113	0.0940613	Raet1e	292450
Slc31a2	0.403938	4.85269	8.76893	0.00815482	0.0940613	Slc31a2	298091
Degs2	0.195162	6.8868	8.7659	0.00816396	0.0940991	Degs2	314438
Nek9	-0.213093	6.07671	8.76128	0.00817795	0.0941928	Nek9	299204
Phf21a	-0.276514	6.27219	8.75892	0.00818511	0.0942078	Phf21a	362166
Apcs	-1.15674	3.93126	10.7938	0.00820439	0.0943623	Apcs	29339
Cyb561a3	-0.73691	3.22825	9.11916	0.00822512	0.094533	Cyb561a3	361729
Scn1b	-0.422867	4.75463	8.78858	0.0082646	0.094919	Scn1b	29686
Hif3a	-1.1864	2.31595	9.5464	0.00827703	0.0949938	Hif3a	64345
Mef2c	0.276584	5.55253	8.72134	0.00829991	0.0951885	Mef2c	499497
Nr4a3	1.53433	2.63891	10.6546	0.00830596	0.09519	Nr4a3	58853
RGD1304770	-0.634286	2.82603	8.71421	0.00832191	0.0953048	RGD1304770	309810
Usp53	0.293538	6.25285	8.72025	0.00835693	0.0956378	Usp53	295425
Ptchd1	1.15206	1.06284	8.69916	0.00836851	0.0957022	Ptchd1	317517
Cntn3	1.36156	1.07433	8.69466	0.00838251	0.0957828	Cntn3	54279
Rmdn1	-0.289767	5.61343	8.69167	0.00839182	0.0957828	Rmdn1	500419
Lrch2	-1.51088	0.585613	8.69115	0.00839343	0.0957828	Lrch2	680591
Arhgap12	0.225365	6.0574	8.6849	0.00841296	0.0959052	Arhgap12	307016
Rexo5	-0.833505	2.38615	8.68363	0.00841694	0.0959052	Rexo5	309036
Rgs3	0.273754	5.32653	8.68199	0.00842205	0.0959052	Rgs3	54293
Samd14	-3.25377	-1.02787	8.67924	0.00843067	0.0959354	Samd14	287637
Nipal1	0.36233	5.08148	8.67434	0.00844604	0.0960424	Nipal1	289594
C7	-0.481524	9.04406	9.96552	0.00846568	0.0961977	C7	117517
Atp8a2	-1.03414	3.04069	9.67629	0.00849732	0.096489	Atp8a2	691889
Xpnpep1	-0.220344	7.27756	8.64861	0.00852725	0.0967605	Xpnpep1	170751
Spsb4	-0.464083	4.79476	8.98857	0.00855902	0.0970526	Spsb4	300950
Hexim1	-0.212418	6.38822	8.63559	0.00856869	0.0970938	Hexim1	498008
Usp16	-0.252236	6.20619	8.63279	0.00857765	0.0971268	Usp16	288306
Parp10	-0.323378	4.63531	8.63054	0.00858482	0.0971396	Parp10	102548778
Slc25a21	0.695227	2.49711	8.62291	0.00860928	0.0973478	Slc25a21	171151
Rab43	-0.366484	3.79982	8.61374	0.00863873	0.0975185	Rab43	500249
Itgb4	0.463945	5.2712	9.24485	0.00864316	0.0975185	Itgb4	25724
Tceal5	-4.41946	-1.57323	8.85808	0.00864459	0.0975185	Tceal5	680282
Dip2a	0.276585	5.19666	8.61067	0.00864863	0.0975185	Dip2a	690211
Tmem88	-0.533296	2.76861	8.6007	0.00868083	0.097813	Tmem88	497936
Borcs5	-0.454761	3.67028	8.5953	0.00869835	0.097937	Borcs5	362452
Cidea	1.69481	2.56282	10.4046	0.00870402	0.097937	Cidea	291541
Ndfip1	-0.239338	7.67884	8.5907	0.0087133	0.0979586	Ndfip1	291609
Rnf157	-0.616797	2.41736	8.58903	0.00871872	0.0979586	Rnf157	688272
Rassf9	-0.38378	4.91685	8.5865	0.00872695	0.0979586	Rassf9	65053
Coq2	0.287862	4.94467	8.58547	0.00873031	0.0979586	Coq2	498332
Sod3	-0.31017	10.2956	8.58332	0.00873733	0.097969	Sod3	25352
Krt80	0.406653	5.54419	9.04416	0.00874426	0.0979783	Krt80	315318
Gtf2h2	-0.368315	4.04383	8.57925	0.00875059	0.097981	Gtf2h2	294693
Parp3	-0.274843	5.00141	8.57064	0.0087788	0.0981658	Parp3	300985
Atl3	0.256238	5.41986	8.56939	0.00878289	0.0981658	Atl3	309187
Ttc36	0.300503	5.72224	8.56862	0.00878541	0.0981658	Ttc36	300676
Tram1	0.235813	7.07535	8.5612	0.0088098	0.09837	Tram1	312903
Spink8	1.6914	0.194246	8.54952	0.00884834	0.0986752	Spink8	301016
Cd7	0.891891	1.543	8.54818	0.00885277	0.0986752	Cd7	303747
Raly	-0.188088	6.71882	8.5455	0.00886164	0.0986752	Raly	296301
Eef1g	0.210382	7.72154	8.54379	0.00886731	0.0986752	Eef1g	293725
Cops7a	-0.213691	6.5807	8.54364	0.00886782	0.0986752	Cops7a	312710
Frzb	0.291761	6.47022	8.57495	0.00891441	0.0991251	Frzb	295691
Slc13a5	1.2342	0.491277	8.52058	0.00894466	0.0993927	Slc13a5	266998
Mpc1	0.311685	7.76503	8.73253	0.00897813	0.0996957	Mpc1	171087
Siva1	0.746467	2.49366	8.50383	0.00900095	0.0997592	Siva1	362791
Ggta1	0.462014	6.71279	9.73469	0.00900542	0.0997592	Ggta1	246766
Sh3tc2	0.420488	5.55836	9.02867	0.00901328	0.0997592	Sh3tc2	307393
Fbxo46	-0.384758	3.78629	8.49815	0.00902013	0.0997592	Fbxo46	292686
Cstf2	0.319024	4.94866	8.49803	0.00902054	0.0997592	Cstf2	683927
Hikeshi	-0.304109	4.52035	8.49787	0.00902108	0.0997592	Hikeshi	293103
Mid1	0.241119	5.28313	8.49248	0.00903932	0.0998288	Mid1	54252
Vps4a	-0.294522	5.2433	8.49234	0.00903979	0.0998288	Vps4a	246772
Nhlh2	1.31927	0.687291	8.4889	0.00905145	0.0998348	Nhlh2	295327
Csnk2b	-0.327087	5.32496	8.48852	0.00905275	0.0998348	Csnk2b	81650
Ppp5c	-0.265222	6.03968	8.48541	0.0090633	0.0998679	Ppp5c	65179
Vamp1	0.449669	4.12002	8.4827	0.00907253	0.0998679	Vamp1	25624
Rad23a	-0.246682	5.70303	8.48215	0.00907439	0.0998679	Rad23a	361381
Bmp15	1.35118	1.56179	8.68374	0.00908795	0.0999488	Bmp15	59302
Tbc1d10b	-0.243173	6.00674	8.46894	0.00911948	0.100227	Tbc1d10b	365372
Plcxd3	-2.14105	-0.263027	8.46176	0.00914406	0.100369	Plcxd3	310358
Duox1	2.88246	-0.805067	8.46152	0.00914491	0.100369	Duox1	266807
Arsk	0.298696	4.85443	8.44556	0.00919986	0.100904	Arsk	365619
Paxx	-0.417016	3.32303	8.42802	0.0092607	0.101446	Paxx	296565
Poc1a	-0.968329	1.42088	8.42766	0.00926195	0.101446	Poc1a	501048
Arl2bp	-0.24765	6.52676	8.41962	0.00929001	0.101643	Arl2bp	498910
Acsm3	-1.51532	7.24677	11.4169	0.00929258	0.101643	Acsm3	24763
Il1rn	1.08299	0.786568	8.41377	0.00931045	0.101769	Il1rn	60582
Lrrc41	-0.248847	5.71722	8.41029	0.00932266	0.101834	Lrrc41	362566
Ccl28	0.799289	2.06392	8.39247	0.00938539	0.102449	Ccl28	114492
Eif3h	0.32838	4.33344	8.38482	0.00941247	0.102675	Eif3h	299899
mrpl9	0.295546	5.10928	8.38042	0.00942809	0.102776	mrpl9	310653
Tnfsf13	-0.37826	4.77733	8.37788	0.00943713	0.102805	Tnfsf13	287437
Msrb3	0.366838	4.79068	8.36951	0.00946695	0.10302	Msrb3	680036
Mep1b	-0.707498	6.57321	10.7499	0.0094697	0.10302	Mep1b	25727
Nynrin	0.403967	4.87141	8.41153	0.00948382	0.103104	Nynrin	100912447
Crip2	-0.294104	5.42079	8.33095	0.00960567	0.104358	Crip2	338401
Opa3	-0.240644	5.40504	8.3218	0.00963892	0.104648	Opa3	308409
Ino80e	-0.286787	5.02447	8.31886	0.00964963	0.104686	Ino80e	293494
RT1-Bb	1.39027	6.70171	11.2345	0.00965613	0.104686	RT1-Bb	309622
Prex1	0.255057	5.37411	8.31549	0.00966193	0.104686	Prex1	311647
Mmp14	0.334742	5.21408	8.30914	0.00968516	0.104825	Mmp14	81707
Cuta	-0.239561	5.52011	8.30699	0.00969303	0.104825	Cuta	294288
RGD1311946	0.614043	2.47831	8.30663	0.00969434	0.104825	RGD1311946	309145
Fut7	4.46474	-1.22743	8.53223	0.00971231	0.104949	Fut7	296564
Traf4	-0.23401	5.86862	8.29719	0.00972903	0.104997	Traf4	303285
Nt5dc1	0.292351	5.29851	8.29698	0.00972978	0.104997	Nt5dc1	294456
Hdac9	-0.482882	3.36445	8.29156	0.00974974	0.105142	Hdac9	687001
Slc34a2	-0.956704	4.6467	10.4478	0.00976823	0.105251	Slc34a2	84395
LOC102555377	0.469752	3.60906	8.28524	0.00977311	0.105251	LOC102555377	102555377
RGD1560020_predicted	-1.68943	2.3396	10.0799	0.00977953	0.105251	RGD1560020_predicted	498982
Zfp36	0.251213	6.42373	8.27923	0.00979537	0.105351	Zfp36	79426
Scml4	-0.907325	1.40747	8.27221	0.00982142	0.105561	Scml4	309859
Olr1592	-4.41936	-1.39076	8.80358	0.0098291	0.105573	Olr1592	289254
Il31ra	-0.636558	3.55344	8.63242	0.00985431	0.105773	Il31ra	688622
Ppp1r3b	0.669053	3.01504	8.25791	0.00987475	0.105921	Ppp1r3b	192280
Inpp4b	0.324406	4.20104	8.25578	0.00988274	0.105936	Inpp4b	116699
Slc6a20	-0.324205	5.10695	8.25246	0.00989516	0.105964	Slc6a20	113918
Pde5a	-0.350729	4.57965	8.25157	0.00989852	0.105964	Pde5a	171115
Cyp2b2	-8.93347	2.78637	11.1173	0.00995448	0.106492	Cyp2b2	361523
Pon3	0.61178	2.64441	8.23166	0.00997354	0.106625	Pon3	312086

## Sheet: DEG_BN_NPvsCD_NP
	logFC	logCPM	F	PValue	FDR	symbol	entrez
LOC100134871	-3.0073	4.47462	326.134	3.05244e-13	4.90802e-09	LOC100134871	100134871
Coch	-4.94347	3.21651	273.86	1.41409e-12	1.13686e-08	Coch	362735
Rtel1	-1.82589	5.31498	249.542	3.17779e-12	1.70319e-08	Rtel1	362288
Col24a1	-1.69929	6.85686	258.736	4.90519e-12	1.97176e-08	Col24a1	499723
Rpl6	1.05988	6.59308	203.73	1.82578e-11	5.87135e-08	Rpl6	117042
RT1-CE7	-2.10721	4.93787	205.739	2.35551e-11	6.29237e-08	RT1-CE7	368153
Agbl4	9.54311	2.30827	239.638	2.73939e-11	6.29237e-08	Agbl4	100911395
Hfm1	4.78561	2.46555	161.312	1.31905e-10	2.65113e-07	Hfm1	690161
Ccdc39	-1.85811	3.91152	147.097	2.84754e-10	5.08729e-07	Ccdc39	310315
Serhl2	-1.7486	4.42238	143.977	3.40151e-10	5.46929e-07	Serhl2	500911
RGD1311575	1.44029	4.71156	135.674	5.55462e-10	8.11933e-07	RGD1311575	289568
Vars	0.909422	5.93258	127.189	9.43158e-10	1.26375e-06	Vars	25009
B4galt6	-0.720306	6.61476	125.301	1.06552e-09	1.31788e-06	B4galt6	65196
Gsta1	-1.41932	6.0032	140.936	1.82519e-09	2.09623e-06	Gsta1	24421
LOC499235	-5.88874	1.49848	111.087	2.82226e-09	2.88652e-06	LOC499235	499235
RT1-CE10	-1.26377	5.14479	110.844	2.87234e-09	2.88652e-06	RT1-CE10	414792
Sv2a	-1.62491	4.21141	109.584	3.14797e-09	2.97743e-06	Sv2a	117559
Gstm1	2.13477	5.48033	174.53	3.75193e-09	3.35152e-06	Gstm1	24423
Rbm46	2.83443	2.56456	104.897	4.46338e-09	3.77719e-06	Rbm46	310548
Cyp2d3	-3.6452	2.13006	102.308	5.44404e-09	4.37673e-06	Cyp2d3	24303
Aif1l	-0.772496	9.15919	81.0692	3.33725e-08	2.55522e-05	Aif1l	362107
Pkd2	0.594901	6.94204	80.2497	3.60651e-08	2.62367e-05	Pkd2	498328
Tmigd1	-1.24856	5.52649	93.034	3.75299e-08	2.62367e-05	Tmigd1	363654
RT1-CE5	-2.30223	3.29135	83.5516	4.19527e-08	2.81065e-05	RT1-CE5	309607
Cd160	2.8189	1.5829	76.5945	5.13944e-08	3.30549e-05	Cd160	502585
Echdc2	-2.32585	4.02935	104.929	5.62997e-08	3.40652e-05	Echdc2	298381
Fuca2	-1.20803	4.43044	75.5168	5.72026e-08	3.40652e-05	Fuca2	292485
Pla2g7	2.91726	3.13506	94.8985	6.29551e-08	3.6152e-05	Pla2g7	301265
Frzb	0.878234	6.47022	75.6046	6.79732e-08	3.71958e-05	Frzb	295691
Apol11a	-2.27234	3.00627	73.3805	7.09921e-08	3.71958e-05	Apol11a	300060
Ace	-1.15064	4.52813	73.2818	7.17127e-08	3.71958e-05	Ace	24310
Siae	0.964354	5.30113	72.5706	7.71523e-08	3.87666e-05	Siae	363045
Spatc1	-1.44875	4.30588	74.9743	9.47762e-08	4.49234e-05	Spatc1	315091
Ly6l	-1.50033	3.452	70.5774	9.49933e-08	4.49234e-05	Ly6l	686432
Pde6c	5.18973	0.773806	68.3808	1.20132e-07	5.51886e-05	Pde6c	361752
RGD1563354	-1.23084	4.50851	67.6551	1.29994e-07	5.80604e-05	RGD1563354	311592
Mmd	-0.968742	4.93612	66.0668	1.54863e-07	6.65133e-05	Mmd	303439
Galnt13	-3.94625	1.72965	65.9327	1.57193e-07	6.65133e-05	Galnt13	311039
Ppp2r2c	-4.11623	1.48358	64.3045	1.88806e-07	7.59168e-05	Ppp2r2c	117256
Apoe	1.00748	8.52604	77.547	1.88859e-07	7.59168e-05	Apoe	25728
Rragd	-0.86741	5.26428	62.5489	2.31008e-07	9.05945e-05	Rragd	297960
Cntn1	-2.57664	2.41609	62.2425	2.39396e-07	9.1649e-05	Cntn1	117258
Sfrp2	-1.63016	3.353	62.0309	2.45383e-07	9.17561e-05	Sfrp2	310552
Tmem159	-1.0325	3.96023	59.9095	3.1553e-07	0.000113849	Tmem159	378467
Rimbp2	-0.817544	5.38026	59.8283	3.18628e-07	0.000113849	Rimbp2	266780
Adhfe1	-0.678705	6.88757	59.5712	3.28651e-07	0.000114878	Adhfe1	362474
Ttll11	3.01905	1.52825	58.3028	3.83502e-07	0.000131199	Ttll11	689746
Rps10l1	-3.38215	1.68069	57.2701	4.35692e-07	0.000145948	Rps10l1	100363439
LOC102551095	-0.932393	3.96235	55.9541	5.13949e-07	0.000164323	LOC102551095	102551095
Epb41	0.536354	7.78285	55.8559	5.20381e-07	0.000164323	Epb41	313052
RGD1563601	-3.06339	1.33646	55.8433	5.21216e-07	0.000164323	RGD1563601	498731
Vwa7	1.28763	3.75011	55.6798	5.32147e-07	0.000164323	Vwa7	309611
Itga1	-0.643851	7.73403	55.5408	5.41646e-07	0.000164323	Itga1	25118
Ak2	0.662974	7.01701	55.3332	5.56177e-07	0.000165607	Ak2	24184
Ccdc92	0.9782	3.95607	53.7115	6.85804e-07	0.000200492	Ccdc92	100036765
LOC361346	1.38236	3.54216	53.139	7.39298e-07	0.000212271	LOC361346	361346
Zp2	-7.90283	0.843321	65.8327	8.75871e-07	0.000247072	Zp2	81828
Il1rl1	2.32515	1.30992	51.3717	9.35865e-07	0.000258242	Il1rl1	25556
Sema4a	-0.532197	6.29021	51.2796	9.4759e-07	0.000258242	Sema4a	310630
Hexb	0.72043	7.12296	52.4444	9.65738e-07	0.000258802	Hexb	294673
Timm8a2	4.62231	0.971032	50.0338	1.12332e-06	0.000296095	Timm8a2	680794
Zmynd10	-1.7333	2.51829	49.5739	1.19708e-06	0.000310449	Zmynd10	363139
Rnf212	3.80234	1.1905	48.8563	1.32315e-06	0.000337697	Rnf212	689721
Dock11	-0.810029	4.43197	48.3523	1.42047e-06	0.00035687	Dock11	313438
Hsd11b2	-0.636925	8.34511	48.2346	1.44433e-06	0.000357283	Hsd11b2	25117
B3galt2	-1.6345	2.46606	47.6417	1.57144e-06	0.000382836	B3galt2	686081
Fyb1	-0.740955	5.06811	46.5844	1.83006e-06	0.000438858	Fyb1	499537
Fsd1l	-1.68301	5.43193	75.2607	1.86748e-06	0.000438858	Fsd1l	313208
Cacna2d2	1.8322	2.51018	46.3187	1.90223e-06	0.000438858	Cacna2d2	300992
Nampt	0.593507	6.70639	46.2665	1.91677e-06	0.000438858	Nampt	297508
Acox2	-0.838627	5.1803	46.1916	1.93786e-06	0.000438858	Acox2	252898
Tf	-1.24065	5.87711	65.8375	2.27176e-06	0.000501574	Tf	24825
Armh3	-0.704138	4.5631	45.0975	2.27719e-06	0.000501574	Armh3	103689959
LOC361914	-0.862894	8.90933	52.9007	2.42042e-06	0.000525918	LOC361914	361914
Rpap3	-0.554882	5.5298	44.4483	2.50937e-06	0.000537975	Rpap3	300189
Gtpbp4	0.842853	4.4881	44.354	2.54523e-06	0.000538484	Gtpbp4	114300
Ift140	-0.568455	6.07013	44.1562	2.62232e-06	0.000541976	Ift140	100362124
Rbfox3	-3.19735	1.63101	44.0955	2.64647e-06	0.000541976	Rbfox3	287847
RT1-T24-3	-2.08756	3.18198	46.1727	2.66286e-06	0.000541976	RT1-T24-3	414788
Rasd2	1.07166	3.91781	43.9003	2.72589e-06	0.00054787	Rasd2	171099
Aoah	-1.42887	4.1398	51.7311	2.77294e-06	0.000550445	Aoah	498757
Spata2L	1.09354	3.93504	43.4924	2.9005e-06	0.000568746	Spata2L	498963
Tspo	-1.1585	3.76643	43.3335	2.97182e-06	0.00057571	Tspo	24230
Acsm5	-3.36096	5.39622	106.367	3.07572e-06	0.000588744	Acsm5	361637
Mcpt1	6.10295	0.279228	42.7665	3.24272e-06	0.000611302	Mcpt1	29265
Dpep1	0.985384	6.16966	56.0407	3.3025e-06	0.000611302	Dpep1	94199
Nxpe1	1.12214	3.23677	42.6384	3.30762e-06	0.000611302	Nxpe1	500992
Glt1d1	-2.92163	2.69856	55.0883	3.67254e-06	0.000671031	Glt1d1	304445
Slc27a5	-7.44862	0.10909	51.5057	3.74258e-06	0.000676146	Slc27a5	79111
Myo7a	-0.569746	6.58682	41.2953	4.0824e-06	0.000729343	Myo7a	266714
Armh1	2.84676	0.712402	41.1444	4.18135e-06	0.000737884	Armh1	500531
Lrrk2	-0.550955	6.32354	41.0637	4.23535e-06	0.000737884	Lrrk2	300160
Ptprn	-0.685329	5.83638	41.0018	4.27724e-06	0.000737884	Ptprn	116660
Susd3	-0.727865	5.53022	40.9485	4.31377e-06	0.000737884	Susd3	306810
Spp2	1.17413	5.31861	53.8278	4.6088e-06	0.000780051	Spp2	94168
Pfas	-0.604254	5.21186	40.1852	4.87592e-06	0.000812695	Pfas	287420
Ly6i	-3.5222	6.95588	105.604	4.92947e-06	0.000812695	Ly6i	246138
Fam210b	-0.959684	4.06916	40.0737	4.96469e-06	0.000812695	Fam210b	296408
Akap17b	-0.65049	6.55269	40.7763	5.00384e-06	0.000812695	Akap17b	313434
Rab29	-0.576618	6.79485	39.8494	5.14866e-06	0.000827854	Rab29	171122
Hspa5	0.546549	9.09261	39.4925	5.45713e-06	0.000868765	Hspa5	25617
Tmem176b	-0.562359	6.53827	39.2556	5.67319e-06	0.000894307	Tmem176b	171411
Sspo	-1.62723	4.96191	59.7599	5.9363e-06	0.000917206	Sspo	474348
Nrn1	2.81324	0.8518	38.979	5.93753e-06	0.000917206	Nrn1	83834
Fam205a	-3.53843	2.22627	50.2218	5.98959e-06	0.000917206	Fam205a	100361292
Coro7	-0.618863	5.0029	38.7517	6.16501e-06	0.00093165	Coro7	192276
2020-09-11	0.494585	7.36008	38.7177	6.1998e-06	0.00093165	2020-09-11	305227
Fahd2a	-0.548239	6.14087	38.6096	6.31202e-06	0.000939731	Fahd2a	296131
Prss53	1.33834	4.55986	48.1507	6.43375e-06	0.000949066	Prss53	499270
Pgghg	-0.64082	4.84396	38.3663	6.57307e-06	0.000960803	Pgghg	309103
Sorcs2	-1.80722	4.84508	60.546	6.95034e-06	0.0010068	Sorcs2	305438
Pyroxd2	-0.571531	8.02199	37.7639	7.27223e-06	0.00104402	Pyroxd2	309381
Selenop	0.624688	10.7082	37.5424	7.54969e-06	0.00107111	Selenop	29360
Pkia	-1.80801	2.2194	37.5078	7.59419e-06	0.00107111	Pkia	114906
Mphosph9	0.544039	5.18816	37.4198	7.70842e-06	0.00107233	Mphosph9	288654
Thra	-0.640718	5.57675	37.3678	7.77672e-06	0.00107233	Thra	81812
Cers4	-0.756203	5.17697	37.3075	7.85699e-06	0.00107233	Cers4	304208
Ggct	-0.730243	7.22968	42.5829	7.86961e-06	0.00107233	Ggct	362368
Cyp4a8	-2.9022	8.96709	90.5132	8.43278e-06	0.00113942	Cyp4a8	266674
Hspa8	0.467132	9.4388	36.796	8.57493e-06	0.00114897	Hspa8	24468
Tmie	1.911	1.88589	36.7424	8.65428e-06	0.00115002	Tmie	501061
Abca1	-0.473728	6.34104	36.6314	8.82131e-06	0.00116261	Abca1	313210
Rpl17	0.736156	7.34383	42.0406	9.12254e-06	0.00118706	Rpl17	291434
Kcne1	-2.61535	1.45806	36.4004	9.18017e-06	0.00118706	Kcne1	25471
Unc79	-0.828843	3.66541	36.3702	9.22835e-06	0.00118706	Unc79	314401
Grhl1	2.02715	2.17895	35.9044	1.0007e-05	0.00127701	Grhl1	313993
Eif3h	0.684859	4.33344	35.7918	1.0206e-05	0.00129214	Eif3h	299899
RGD1304694	0.502207	6.71737	35.6671	1.04316e-05	0.001307	RGD1304694	362974
Gabra4	-3.69248	0.451315	35.6375	1.04859e-05	0.001307	Gabra4	140675
Prdx6	-0.432894	7.26831	34.8233	1.21109e-05	0.00149793	Prdx6	94167
Tcea3	-0.728056	4.57503	34.7192	1.23381e-05	0.00151439	Tcea3	298559
Paics	0.49805	5.80615	34.5906	1.26253e-05	0.00153789	Paics	140946
Tanc2	0.427946	7.22948	34.4407	1.29694e-05	0.00156793	Tanc2	303599
Bola1	-0.862985	3.91844	34.3429	1.31996e-05	0.00158386	Bola1	365875
Myom3	1.92822	1.53789	34.1917	1.35645e-05	0.00161558	Myom3	313625
Rassf2	0.926748	5.11191	38.5418	1.37132e-05	0.00162128	Rassf2	311437
Papln	-0.923247	3.80402	33.9962	1.40527e-05	0.00164929	Papln	314297
Sptlc3	3.57559	1.84958	41.1304	1.50586e-05	0.00175454	Sptlc3	296188
Rhcg	-0.622457	7.46513	35.5212	1.54487e-05	0.00178705	Rhcg	293048
Ribc2	-4.13049	1.27239	33.3354	1.58533e-05	0.00182075	Ribc2	300122
Dock8	-0.459943	8.68425	33.2433	1.61238e-05	0.00183005	Dock8	499337
Slc7a12	-0.852396	8.15588	42.6659	1.61619e-05	0.00183005	Slc7a12	294881
Borcs7	-0.607305	4.93712	33.1188	1.6498e-05	0.00185505	Borcs7	294012
Scnn1g	-0.439898	6.03346	32.9448	1.70369e-05	0.00190234	Scnn1g	24768
Eps8l2	0.450518	7.91957	32.8815	1.72378e-05	0.00191149	Eps8l2	361674
Hsp90b1	0.471728	9.05105	32.6991	1.78316e-05	0.0019454	Hsp90b1	362862
Calr3	1.33674	2.82529	32.6426	1.80201e-05	0.0019454	Calr3	364529
Slc35d1	0.532509	6.60362	32.6307	1.80603e-05	0.0019454	Slc35d1	298280
Ptpru	0.56512	5.86479	32.6133	1.81186e-05	0.0019454	Ptpru	116680
Aldh1l1	-0.774997	7.30458	39.8613	1.81485e-05	0.0019454	Aldh1l1	64392
Tril	-0.973726	5.27294	39.4483	1.83811e-05	0.00195728	Tril	362364
Serpinb9	-0.713597	4.17228	32.3745	1.89451e-05	0.00198812	Serpinb9	361241
Hexdc	-0.743382	5.17607	32.8377	1.89514e-05	0.00198812	Hexdc	NA
Abca8a	0.629507	6.63144	34.5625	1.90416e-05	0.00198812	Abca8a	303638
Scnn1b	-0.510168	6.30446	32.1563	1.97371e-05	0.00203942	Scnn1b	24767
Slc26a11	0.876314	4.48583	32.6064	1.97866e-05	0.00203942	Slc26a11	360670
Yeats2	0.456177	6.98	32.0364	2.0188e-05	0.00206753	Yeats2	498112
Zfand5	0.498467	6.44783	31.97	2.04423e-05	0.00208032	Zfand5	293960
Sars	0.417913	6.35744	31.7901	2.11499e-05	0.0021388	Sars	266975
Robo3	2.73014	4.1237	58.8906	2.16952e-05	0.00218023	Robo3	315564
Slc39a14	0.650564	4.74196	31.6086	2.18916e-05	0.00218631	Slc39a14	306009
Slc15a3	-0.957859	2.82361	31.3509	2.29943e-05	0.00228226	Slc15a3	246239
Maged2	-0.573389	4.83695	31.2727	2.33412e-05	0.00230247	Maged2	113947
Ceacam1	0.640033	5.26604	31.2027	2.36564e-05	0.00231934	Ceacam1	81613
Rpl4	0.389818	8.94234	31.1543	2.38772e-05	0.0023268	Rpl4	64302
Tmem98	-0.417673	5.54857	30.6032	2.65585e-05	0.00255269	Tmem98	303356
Tcea1	0.558259	4.81453	30.5847	2.66545e-05	0.00255269	Tcea1	362479
Klra1	-1.42612	2.51386	30.5814	2.66715e-05	0.00255269	Klra1	494194
Lypd1	1.34608	1.985	30.5337	2.69201e-05	0.00255326	Lypd1	360838
Htr5b	-6.64332	-0.35744	36.0816	2.70225e-05	0.00255326	Htr5b	79247
Etl4	-0.514018	7.61945	30.4893	2.71539e-05	0.00255326	Etl4	291356
Slc52a3	-0.739716	5.11883	30.7384	2.82202e-05	0.0026381	Slc52a3	311536
Spta1	-2.38813	6.58501	65.771	2.88659e-05	0.00267999	Spta1	289257
Med12l	0.527468	5.15613	30.1524	2.90017e-05	0.00267999	Med12l	690752
Dmp1	-2.59593	0.680901	30.083	2.93996e-05	0.00270124	Dmp1	25312
Abcd3	0.500414	7.57331	29.9674	3.00752e-05	0.00274761	Abcd3	25270
Rfk	0.586332	6.04424	30.3096	3.18372e-05	0.00289215	Rfk	499328
Retnlg	7.31399	-0.319225	31.8261	3.26816e-05	0.00294508	Retnlg	288135
Pbx3	-0.682044	4.25441	29.5312	3.27861e-05	0.00294508	Pbx3	311876
Ces1c	-0.831597	8.79849	37.5776	3.40624e-05	0.00304272	Ces1c	24346
Gvin1	0.618184	4.95827	29.2224	3.48691e-05	0.00309757	Gvin1	499229
Ltbp1	0.500455	6.69586	28.8782	3.73651e-05	0.00330106	Ltbp1	59107
Pdia4	0.378684	6.77318	28.8506	3.75742e-05	0.00330139	Pdia4	116598
Efhd1	-0.554204	7.06004	29.5736	3.84657e-05	0.00336135	Efhd1	501181
Ly49si1	2.64355	1.32325	28.6792	3.88988e-05	0.00336921	Ly49si1	494206
P2ry14	-0.890139	3.55034	28.6696	3.89746e-05	0.00336921	P2ry14	171108
Thada	-0.480847	6.92541	28.6293	3.9294e-05	0.00337865	Thada	313865
Gpr88	0.925769	3.301	28.6012	3.95187e-05	0.0033799	Gpr88	64443
Rpl12	0.501706	6.87613	28.5349	4.0054e-05	0.00340374	Rpl12	499782
Agrn	-0.510879	7.56347	28.5145	4.02208e-05	0.00340374	Agrn	25592
Hacl1	0.944738	5.52902	36.6309	4.07033e-05	0.00342654	Hacl1	85255
Tmem252	-1.53004	6.52834	51.7277	4.19171e-05	0.00351034	Tmem252	361744
Pdzd3	-0.653148	4.62786	28.2063	4.28296e-05	0.00356817	Pdzd3	500986
Cyp7b1	-0.822377	3.67283	27.9745	4.49166e-05	0.00372276	Cyp7b1	25429
Zfp93	-1.50418	1.6228	27.7403	4.71396e-05	0.00388696	Zfp93	296399
Gabpa	0.375481	6.03427	27.7141	4.73956e-05	0.00388813	Gabpa	363735
Olfml3	0.685428	5.28054	28.3487	4.80589e-05	0.00391601	Olfml3	310743
Atf4	0.558605	6.99815	28.8555	4.82226e-05	0.00391601	Atf4	79255
Dnaja1	0.483301	7.66976	27.577	4.87623e-05	0.00392337	Dnaja1	65028
Klrk1	-1.36195	2.65352	27.5731	4.88011e-05	0.00392337	Klrk1	24934
Ccdc173	-2.02245	1.1263	27.4462	5.01056e-05	0.0040082	Ccdc173	311113
Lasp1	-0.331009	7.77373	27.3907	5.06886e-05	0.00403477	Lasp1	29278
Pecr	0.475968	5.97669	27.3501	5.11201e-05	0.00404268	Pecr	113956
Gpt	-0.939531	3.80641	27.4107	5.12909e-05	0.00404268	Gpt	81670
Tgm3	-1.42701	2.28433	27.2826	5.1846e-05	0.0040665	Tgm3	366189
LOC100360117	0.423641	5.31	27.1742	5.30354e-05	0.00413959	LOC100360117	100360117
Sema4g	-0.788824	5.44611	31.179	5.43479e-05	0.00421217	Sema4g	361764
Atf5	0.727953	4.74241	27.0453	5.44891e-05	0.00421217	Atf5	282840
RGD1309621	0.429989	7.34623	26.7901	5.74998e-05	0.00442363	RGD1309621	NA
Nlrc5	-0.806306	4.0233	26.7363	5.81583e-05	0.0044463	Nlrc5	291861
Adra1b	-1.01926	3.0386	26.7209	5.83475e-05	0.0044463	Adra1b	24173
Olfml2a	0.574106	5.06022	26.6412	5.93408e-05	0.00450067	Olfml2a	296708
Ahsa2	0.703924	3.97139	26.5528	6.04657e-05	0.00456445	Ahsa2	305577
Manf	0.546069	5.45087	26.4406	6.19273e-05	0.00463719	Manf	315989
RGD1562690	-2.66563	0.144803	26.4346	6.2006e-05	0.00463719	RGD1562690	500965
Hyou1	0.37988	7.25426	26.3869	6.26394e-05	0.00466286	Hyou1	192235
Camk2b	-1.30107	2.67795	26.2528	6.44603e-05	0.0047763	Camk2b	24245
Cbfa2t3	0.619602	4.62492	26.2042	6.51354e-05	0.00480418	Cbfa2t3	361431
Mgmt	-1.25927	2.02858	26.1144	6.64027e-05	0.00487529	Mgmt	25332
Iars	0.42932	6.07544	26.0798	6.68981e-05	0.00488934	Iars	306804
Fmo4	-0.687088	6.68254	30.8472	6.74275e-05	0.0048898	Fmo4	246247
Serpinf2	0.405508	7.05276	26.0372	6.75127e-05	0.0048898	Serpinf2	287527
Fahd1	0.454125	6.71807	25.6312	7.37052e-05	0.00529435	Fahd1	302980
Tll1	1.03665	3.57027	25.7935	7.37567e-05	0.00529435	Tll1	678743
Tmem213	-0.552973	5.49201	25.5822	7.44941e-05	0.00532351	Tmem213	689748
Chst11	0.653886	3.91944	25.56	7.48554e-05	0.00532566	Chst11	314694
Gpm6a	-1.06344	5.2978	33.9162	7.59042e-05	0.00537649	Gpm6a	306439
Dnajb9	0.473495	5.57416	25.4124	7.73017e-05	0.00545146	Dnajb9	24908
Pnpo	-0.708936	5.71856	28.8808	7.7678e-05	0.00545408	Pnpo	64533
Spock2	-1.21295	2.1971	25.3122	7.90145e-05	0.00551945	Spock2	361840
Ciao1	-0.571106	4.51953	25.2761	7.96411e-05	0.00551945	Ciao1	29231
Fam149a	-0.362374	7.6982	25.2565	7.99844e-05	0.00551945	Fam149a	361153
Cpt1a	0.360442	8.0512	25.2511	8.00791e-05	0.00551945	Cpt1a	25757
Abca9	1.04802	2.94277	25.2196	8.06335e-05	0.00551945	Abca9	287788
Mgat3	-0.56732	6.60523	26.9282	8.09104e-05	0.00551945	Mgat3	29582
Ggta1	0.87138	6.71279	34.4443	8.10119e-05	0.00551945	Ggta1	246766
Rtp3	-1.32949	1.99991	25.1745	8.14364e-05	0.00552496	Rtp3	316018
Afmid	-0.411138	5.89511	25.0921	8.29246e-05	0.00559454	Afmid	688283
Acad9	-0.689746	4.12601	25.0776	8.319e-05	0.00559454	Acad9	294973
Zfp551	-1.31622	2.22248	25.0604	8.35058e-05	0.00559454	Zfp551	682964
Mtmr10	0.554294	6.42675	26.4175	8.6194e-05	0.00575068	Mtmr10	309255
Prlr	0.635829	4.62383	24.8514	8.74479e-05	0.00581022	Prlr	24684
Ptpn6	-0.543001	4.85684	24.7021	9.03906e-05	0.00598103	Ptpn6	116689
Vps9d1	-0.472389	5.0118	24.473	9.51221e-05	0.00626831	Vps9d1	307923
Tchh	1.86947	0.79706	24.3574	9.76149e-05	0.0063821	Tchh	310588
Mxi1	-0.669813	6.59517	28.7011	9.77813e-05	0.0063821	Mxi1	25701
Dgkz	-0.369963	6.47888	24.338	9.80396e-05	0.0063821	Dgkz	81821
Kifc2	-0.454595	5.42827	24.2681	9.95895e-05	0.00645685	Kifc2	300053
Elfn1	-0.5415	5.20407	24.2412	0.000100193	0.00646989	Elfn1	288512
RT1-T24-1	-2.19722	1.25338	24.1609	0.000102017	0.00656133	RT1-T24-1	361787
Azgp1	-1.78166	5.45384	42.8911	0.000102881	0.00656791	Azgp1	25294
Plat	0.965562	6.43925	34.9156	0.000102936	0.00656791	Plat	25692
Cped1	0.519972	5.67689	24.0886	0.000103694	0.00659009	Cped1	500046
Ciita	-0.751706	3.6934	24.07	0.00010413	0.00659177	Ciita	85483
Pde1c	-0.678475	4.40832	23.9481	0.000107037	0.00674923	Pde1c	81742
RGD1309079	0.410135	6.27632	23.922	0.000107672	0.00676273	RGD1309079	NA
Thsd7a	0.591049	5.01996	23.8408	0.000109671	0.00684633	Thsd7a	500032
Als2cl	0.575278	4.46498	23.8325	0.000109879	0.00684633	Als2cl	316017
Rgn	-1.86755	4.22053	37.609	0.00011028	0.00684633	Rgn	25106
Fam115c	-1.42522	1.8685	23.7794	0.000111211	0.00687166	Fam115c	680422
Phyh	-0.40277	7.94093	23.7663	0.000111543	0.00687166	Phyh	114209
Frmd4b	0.511937	7.26057	24.5451	0.000114696	0.00703891	Frmd4b	252858
Snx27	0.330402	6.95185	23.4337	0.000120339	0.00735716	Snx27	260323
Cald1	-0.343961	7.78748	23.2299	0.00012611	0.0076808	Cald1	25687
Sptbn1	0.407338	10.9536	23.1807	0.000127549	0.00773525	Sptbn1	305614
Atp1a3	2.704	1.8476	26.5968	0.000127967	0.00773525	Atp1a3	24213
Alg2	0.395715	5.63257	23.1198	0.000129355	0.00778854	Alg2	313231
Eif3el1	0.469194	5.22878	23.096	0.000130066	0.00778854	Eif3el1	299872
Fam81a	-0.438702	6.86307	23.0774	0.000130628	0.00778854	Fam81a	315789
Rpl23	0.384723	7.8655	23.0722	0.000130786	0.00778854	Rpl23	29282
Igf1r	0.33481	7.52501	22.853	0.000137608	0.00816456	Igf1r	25718
Ptk2b	-0.457553	5.7495	22.7691	0.000140324	0.00829509	Ptk2b	50646
Trpm1	0.989109	2.70684	22.7466	0.000141061	0.00830578	Trpm1	361586
Setbp1	0.402873	6.85591	22.7321	0.000141538	0.00830578	Setbp1	291423
Nus1	0.335599	5.95573	22.6488	0.00014432	0.00843374	Nus1	294400
Tex26	-3.52298	-0.0989567	22.6356	0.000144767	0.00843374	Tex26	498133
RGD1561730	2.24905	0.678132	22.5894	0.000146338	0.00849449	RGD1561730	498169
Nsf	0.363227	6.03209	22.5062	0.000149223	0.00862567	Nsf	60355
Evl	-0.439122	5.35248	22.4822	0.000150064	0.00862567	Evl	79115
Itgb6	-0.403875	7.72623	22.4782	0.000150208	0.00862567	Itgb6	311061
Cyp27b1	3.00478	0.336242	22.395	0.000153176	0.00876481	Cyp27b1	114700
Pcdha4	-0.787868	3.62563	22.3777	0.000153799	0.00876926	Pcdha4	116741
Abca17	2.61885	0.621924	22.3487	0.000154853	0.00879815	Abca17	287112
Cacybp	0.378841	6.10056	22.205	0.000160198	0.00904804	Cacybp	289144
Angptl3	-2.30262	0.687883	22.2003	0.000160376	0.00904804	Angptl3	502970
Hhip	-0.712084	4.25057	22.1419	0.000162608	0.0091419	Hhip	291936
Acy3	-0.487608	7.66166	22.7742	0.000163966	0.00915108	Acy3	293653
Plekhb2	0.449995	7.79405	22.0952	0.000164417	0.00915108	Plekhb2	301337
Cyb5b	0.44301	8.14838	22.0936	0.000164479	0.00915108	Cyb5b	80773
Gsta6	0.611446	4.09601	22.0495	0.00016621	0.00918048	Gsta6	501110
Wdr90	0.611403	4.085	22.044	0.00016643	0.00918048	Wdr90	102555298
Traf3ip2	-0.430297	4.85675	22.0366	0.000166721	0.00918048	Traf3ip2	361857
Cdkl5	0.57094	4.98351	21.985	0.000168778	0.00926207	Cdkl5	100362725
Ddr1	-0.658488	7.18749	26.2927	0.000173727	0.00950124	Ddr1	25678
Cd1d1	-0.639063	4.84772	21.8367	0.000174853	0.00953038	Cd1d1	25109
Mroh9	-2.56842	0.526156	21.7528	0.000178394	0.00967483	Mroh9	501864
Ciapin1	0.490927	5.38536	21.7455	0.000178707	0.00967483	Ciapin1	307649
RGD1562107	-3.01344	0.122075	22.9338	0.000182283	0.00983531	RGD1562107	363205
Scn8a	-0.916428	3.47199	21.6329	0.000183599	0.00987318	Scn8a	29710
Glrx	1.49042	3.02748	24.4766	0.000185675	0.00995154	Glrx	64045
Brinp1	-4.27733	-0.247787	21.5224	0.000188544	0.0100594	Brinp1	140610
Bmp3	0.902946	4.73503	24.8277	0.000188939	0.0100594	Bmp3	25667
Specc1	-0.593653	5.32872	21.9241	0.000190916	0.0101311	Specc1	303208
Rtn4rl2	-4.07766	0.10669	21.3544	0.000196344	0.0103849	Rtn4rl2	311169
Tep1	0.389981	6.56727	21.3257	0.000197712	0.010423	Tep1	64523
Egfl8	-0.869617	3.81285	21.6665	0.000203261	0.0106805	Egfl8	406166
Olr1332	3.25008	-0.192467	21.1721	0.000205222	0.0107484	Olr1332	300632
Defb1	-0.513421	7.48516	22.5748	0.000209099	0.0109159	Defb1	83687
Tdrp	-0.413035	5.62908	21.0379	0.00021204	0.0110336	Tdrp	498662
Hist1h4b	-0.566572	5.14844	20.956	0.000216322	0.0112201	Hist1h4b	64627
Tpd52	0.396181	6.37718	20.9271	0.000217858	0.0112635	Tpd52	294900
Galnt17	2.52092	0.367409	20.8815	0.0002203	0.0113532	Galnt17	288611
Rapsn	-0.877803	3.28716	20.8539	0.000221796	0.0113885	Rapsn	362161
Mpeg1	-0.629333	4.87551	20.8428	0.000222402	0.0113885	Mpeg1	64552
Col6a4	3.0804	0.139275	20.7953	0.000225013	0.011479	Col6a4	315981
Abcc6	-0.530436	5.10904	20.7776	0.000225988	0.011479	Abcc6	81642
LOC102551819	-0.55637	4.42205	20.7719	0.00022631	0.011479	LOC102551819	102551819
Hdac9	-0.784785	3.36445	20.6881	0.000231021	0.0116811	Hdac9	687001
Zmym3	-0.415896	5.71968	20.6544	0.000232951	0.0117417	Zmym3	317260
Nprl2	-0.476198	4.51226	20.6377	0.000233912	0.0117534	Nprl2	363138
Pigq	-0.34586	6.26243	20.6022	0.000235968	0.0118167	Pigq	287159
Srebf1	-0.627394	6.04413	23.6075	0.000237059	0.0118167	Srebf1	78968
Fmo3	-0.921671	7.93215	29.6442	0.000237379	0.0118167	Fmo3	84493
B3gnt7	-0.67125	4.81668	20.9563	0.00023983	0.0119019	B3gnt7	316583
Adamtsl3	-0.886246	3.34746	20.4318	0.000246131	0.012177	Adamtsl3	308787
Plcl1	0.331718	5.99139	20.4077	0.000247606	0.0122124	Plcl1	84587
Dtx3	-0.527613	4.64897	20.349	0.000251241	0.0123369	Dtx3	500847
Cyp4a2	2.57365	8.67867	37.4689	0.000251664	0.0123369	Cyp4a2	24306
Rhbg	-0.746341	4.72769	21.6182	0.000258258	0.0126217	Rhbg	310625
Cd7	1.4659	1.543	20.1146	0.00026637	0.0129457	Cd7	303747
Hoxc10	0.556821	4.65562	20.1127	0.000266498	0.0129457	Hoxc10	315338
Foxd1	-1.10601	2.15396	20.0995	0.000267375	0.0129491	Foxd1	171299
Opcml	-1.24249	1.82037	20.0725	0.000269191	0.012998	Opcml	116597
Wiz	-0.366693	6.27326	20.0533	0.00027049	0.0130216	Wiz	314598
Depdc1b	-1.66999	1.38967	20.0329	0.000271876	0.0130262	Depdc1b	310074
Igf2r	0.382439	8.36113	20.0281	0.000272205	0.0130262	Igf2r	25151
Cmtm3	-0.54146	4.11796	19.9406	0.000278253	0.0132175	Cmtm3	291813
Tmod4	0.905057	2.9996	19.9392	0.000278353	0.0132175	Tmod4	295261
Tmem117	-0.604409	3.8194	19.9157	0.000279999	0.0132175	Tmem117	500921
Mthfr	-0.542482	5.17448	19.9084	0.000280516	0.0132175	Mthfr	362657
Vwf	0.661385	6.26598	23.8316	0.00028146	0.0132175	Vwf	116669
Rbp4	1.98596	3.9671	31.23	0.000281779	0.0132175	Rbp4	25703
Itpripl1	-0.887017	2.76527	19.888	0.000281957	0.0132175	Itpripl1	499885
Atat1	-0.453957	4.78575	19.8607	0.000283906	0.0132701	Atat1	361789
Hoxc8	0.761251	3.43171	19.8318	0.000285982	0.0133284	Hoxc8	24460
Slc25a15	0.59098	6.4628	22.7037	0.000291827	0.0135466	Slc25a15	306574
Mnda	-1.58831	2.08235	19.7446	0.000292348	0.0135466	Mnda	304988
Coro6	0.622594	4.88689	19.9218	0.00029561	0.0136584	Coro6	245982
Mmp9	-2.43879	3.19276	29.3276	0.0002976	0.0137109	Mmp9	81687
Atp2a2	0.319188	8.78998	19.6354	0.000300538	0.0138067	Atp2a2	29693
Mroh6	-0.898633	2.70161	19.5624	0.000306164	0.0140251	Mroh6	100359562
LOC100174910	-0.537673	4.06058	19.494	0.000311537	0.0142307	LOC100174910	100174910
Asns	1.25632	4.90034	27.2895	0.000315103	0.0143528	Asns	25612
Pusl1	0.631287	3.63822	19.4054	0.000318654	0.0144735	Pusl1	362681
Btbd11	-0.699429	4.25458	19.3685	0.000321672	0.0145695	Btbd11	314675
ND6	0.542782	10.914	20.3251	0.000324124	0.0146393	ND6	26203
Ccdc88b	-0.708994	3.00189	19.3094	0.000326571	0.0147085	Ccdc88b	293698
Slc25a51	-4.24384	-0.633576	19.1943	0.000336347	0.0151065	Slc25a51	100909697
Ralyl	1.68299	1.38061	19.0987	0.000344714	0.0154392	Ralyl	294883
Tnk2	-0.449215	5.65716	18.9923	0.00035431	0.0158248	Tnk2	303882
Ugp2	-0.542609	6.82567	21.1182	0.000358876	0.0159844	Ugp2	289827
Folr1	0.380029	6.88502	18.8731	0.000365405	0.0162302	Folr1	171049
Grm4	2.63797	1.48905	21.3927	0.000368551	0.0162933	Grm4	24417
Wdr6	-0.400352	5.35745	18.8369	0.000368851	0.0162933	Wdr6	301007
Sult2b1	-0.559929	5.14391	18.7588	0.000376409	0.0165816	Sult2b1	292915
F3	0.64735	5.33922	20.6145	0.000378553	0.0166305	F3	25584
Elmo3	-0.375836	5.04318	18.6681	0.000385399	0.0168851	Elmo3	291962
Syt15	-1.63767	1.60985	18.559	0.000396537	0.0173258	Syt15	306285
Cd4	-0.537622	4.71269	18.4957	0.000403164	0.0175677	Cd4	24932
Tor1aip2	0.309956	7.08096	18.453	0.000407697	0.017683	Tor1aip2	304881
Bhlhe22	-2.39641	0.859346	18.4501	0.000408011	0.017683	Bhlhe22	365748
Fer1l4	3.2499	-0.135519	18.397	0.000413739	0.0178831	Fer1l4	296307
Lsmem2	1.97965	1.41272	19.1096	0.000419334	0.0180763	Lsmem2	689621
Ppp1r1a	-0.466509	7.78993	19.2458	0.000421218	0.018109	Ppp1r1a	58977
Rab9a	0.458783	5.81416	18.3094	0.000423383	0.0181535	Rab9a	84589
Mitd1	0.833606	3.08304	18.2866	0.000425938	0.0182145	Mitd1	363219
LOC100364335	-0.486346	4.42835	18.2664	0.000428203	0.0182628	LOC100364335	100364335
Guca2b	-2.7425	0.413428	18.2343	0.000431856	0.0183699	Guca2b	64055
Dpy19l3	0.380553	8.35586	18.2027	0.000435467	0.0184106	Dpy19l3	308519
Hoxb8	-0.387238	5.68634	18.2019	0.000435564	0.0184106	Hoxb8	24457
LOC100125362	-4.21682	-0.32373	18.1959	0.000436248	0.0184106	LOC100125362	100125362
Aplf	-0.518067	4.54822	18.1478	0.00044184	0.0185627	Aplf	500247
Wrb	-0.553911	3.6079	18.145	0.000442161	0.0185627	Wrb	288233
Rps4x	0.324609	8.00045	18.1252	0.000444489	0.0186118	Rps4x	100362640
Cyp2r1	0.526233	4.49877	18.0912	0.000448515	0.0187316	Cyp2r1	361631
Zdhhc2	-0.485646	5.12399	18.0449	0.000454052	0.0188882	Zdhhc2	246326
Tnfrsf11b	-1.16687	4.3358	22.8552	0.000454613	0.0188882	Tnfrsf11b	25341
Pm20d1	-0.389221	8.11405	18.0102	0.000458264	0.0189092	Pm20d1	498226
Pcsk5	-0.759298	5.7946	22.7222	0.000458417	0.0189092	Pcsk5	116548
Tmem37	-0.690956	4.6562	18.8134	0.000458648	0.0189092	Tmem37	245953
Kcng1	-1.75477	1.49025	17.9904	0.000462332	0.0190124	Kcng1	296395
Sfrp1	0.544014	7.21862	20.2616	0.000464685	0.0190604	Sfrp1	84402
Zmynd15	-0.655578	3.08924	17.9006	0.000471831	0.0192831	Zmynd15	287457
Plagl1	0.360122	6.76568	17.8952	0.000472514	0.0192831	Plagl1	25157
Scube3	-0.403715	5.26044	17.873	0.000475315	0.0193483	Scube3	294297
Arhgap18	-0.338447	6.43454	17.8621	0.000476703	0.0193558	Arhgap18	293947
Cyp39a1	-1.09175	2.69551	17.84	0.000479526	0.0194214	Cyp39a1	301264
Lyve1	0.563973	4.51325	17.7965	0.000485128	0.0195316	Lyve1	293186
Hnrnpa3	0.303546	7.22049	17.7883	0.000486191	0.0195316	Hnrnpa3	362152
Pmepa1	-0.403208	5.45585	17.7874	0.000486313	0.0195316	Pmepa1	311676
Tmem229a	-0.800113	3.313	17.7813	0.000487107	0.0195316	Tmem229a	685756
Hoxb7	-0.399015	5.62584	17.7517	0.000490984	0.0195526	Hoxb7	497985
Btg2	0.478929	5.14804	17.7508	0.000491099	0.0195526	Btg2	29619
RGD1559459	-3.32689	-0.339869	17.7423	0.000492214	0.0195526	RGD1559459	501907
Marveld2	-0.453365	5.68896	17.7402	0.000492494	0.0195526	Marveld2	365657
Olr1668	-2.9305	4.59092	29.8793	0.000494941	0.0195603	Olr1668	294140
Plpp1	0.285016	6.25353	17.7133	0.00049606	0.0195603	Plpp1	64369
Rsl1	0.606815	3.97677	17.7033	0.00049739	0.0195603	Rsl1	685925
RGD1310495	-0.52347	5.3554	17.9105	0.000497554	0.0195603	RGD1310495	309809
Klhl13	0.731072	3.40853	17.6847	0.000499883	0.0196039	Klhl13	313445
C5ar2	-1.77844	0.946702	17.6633	0.000502764	0.019669	C5ar2	445269
Cotl1	-0.719594	6.13448	22.3015	0.000506864	0.0197812	Cotl1	361422
Camk2n1	-0.417367	5.30005	17.6201	0.000508626	0.0198019	Camk2n1	287005
Notch3	-0.338201	5.87543	17.6032	0.000510943	0.0198441	Notch3	56761
Plcb1	0.497574	7.07517	19.1549	0.000515924	0.0199893	Plcb1	24654
RGD1564053	-1.55359	2.41264	18.9686	0.000518206	0.0200026	RGD1564053	500390
App	-0.291813	10.5139	17.5458	0.000518906	0.0200026	App	54226
Scarb2	0.338175	6.25091	17.538	0.00052	0.0200026	Scarb2	117106
Mfsd13a	-0.627371	3.80745	17.4574	0.000531428	0.0203525	Mfsd13a	309454
Inafm1	-0.841021	3.64179	17.8647	0.000532028	0.0203525	Inafm1	100192314
Brk1	-0.356833	5.38602	17.4472	0.000532893	0.0203525	Brk1	679934
Atp2b2	-0.611804	3.86	17.4235	0.000536316	0.0204347	Atp2b2	24215
Dnah2	-3.55754	2.56268	26.494	0.000542523	0.0205719	Dnah2	303242
Dhcr24	-0.888116	6.21535	24.4214	0.000542915	0.0205719	Dhcr24	298298
Fgf1	-0.502644	6.89898	18.9848	0.000543755	0.0205719	Fgf1	25317
Slc6a18	-0.482401	8.44581	18.5844	0.000548251	0.0206932	Slc6a18	29323
Epha3	1.93833	1.31088	17.3152	0.000552288	0.0207968	Epha3	29210
Erap1	0.318451	6.31012	17.3057	0.000553714	0.0208018	Erap1	80897
Gclc	-0.465385	11.4448	17.2622	0.000560296	0.021	Gclc	25283
Tram1	0.335889	7.07535	17.2142	0.000567652	0.0212262	Tram1	312903
Smoc2	-0.672701	5.43808	19.6089	0.000570195	0.0212435	Smoc2	292401
Arsb	0.453105	7.05273	18.0409	0.000570758	0.0212435	Arsb	25227
Kcp	-0.833195	3.12719	17.1805	0.000572894	0.0212738	Kcp	296952
Rora	0.338643	5.69362	17.1557	0.000576774	0.0213224	Rora	300807
Cxcr3	-1.5564	1.34059	17.1552	0.000576856	0.0213224	Cxcr3	84475
Wfdc3	-1.53655	1.30406	17.119	0.000582578	0.0214846	Wfdc3	296366
Setd6	-0.560755	3.7054	17.0868	0.000587733	0.0216251	Setd6	291844
Asb15	-1.96331	3.79161	25.436	0.000596066	0.0218793	Asb15	500050
Rpl34	0.355893	6.70605	17.0273	0.000597365	0.0218793	Rpl34	362041
Sfxn5	-0.509158	4.34825	16.9589	0.000608665	0.0222425	Sfxn5	261737
LOC100910057	-1.23122	5.26271	24.9698	0.000614418	0.0224019	LOC100910057	100910057
Gprc5c	-0.300115	7.67488	16.9149	0.000616075	0.0224115	Gprc5c	287805
Gsta2	0.672481	8.21923	21.1796	0.000619843	0.0224475	Gsta2	24422
Tuft1	-0.576725	4.31807	16.8854	0.000621078	0.0224475	Tuft1	365864
Col6a1	0.447993	6.32712	17.5021	0.000622532	0.0224475	Col6a1	294337
Sumf1	0.305948	5.83452	16.8762	0.00062265	0.0224475	Sumf1	362409
Slc38a1	0.569654	5.01229	17.1231	0.000625484	0.0224992	Slc38a1	170567
Mtmr11	-0.361501	5.35549	16.848	0.0006275	0.0225007	Mtmr11	689613
Fhdc1	-0.620489	4.26718	16.8433	0.000628325	0.0225007	Fhdc1	295161
Lrrc75b	-0.375089	6.22433	16.8257	0.000631376	0.0225598	Lrrc75b	100365744
Rpl5	0.290994	8.60196	16.7917	0.000637307	0.0227	Rpl5	81763
Tmem65	0.489108	4.35237	16.7871	0.000638125	0.0227	Tmem65	500874
Celsr1	0.336706	6.60484	16.7386	0.000646726	0.0229552	Celsr1	300128
Akr1c1	1.19198	7.67487	26.3651	0.000648594	0.0229708	Akr1c1	307092
Hsph1	1.01974	7.43666	25.0999	0.000657706	0.0232348	Hsph1	288444
Daam2	-0.392058	5.31406	16.6672	0.00065961	0.0232348	Daam2	316201
Arnt2	0.485514	7.0803	18.1076	0.000660385	0.0232348	Arnt2	25243
Gchfr	-0.468173	4.80763	16.6268	0.000667035	0.0234091	Gchfr	171128
Sirpd	5.55098	-0.198739	17.4165	0.000668314	0.0234091	Sirpd	100360722
Atp13a2	0.432323	5.06143	16.6075	0.000670612	0.0234091	Atp13a2	362645
Fzd9	1.29176	2.30514	16.6046	0.000671161	0.0234091	Fzd9	266608
Pros1	0.478671	4.8324	16.5908	0.000673732	0.0234479	Pros1	81750
Chst9	0.546514	4.88301	16.5726	0.000677152	0.023504	Chst9	291770
Atp6v1c2	-0.671148	5.04887	18.198	0.000678267	0.023504	Atp6v1c2	362802
Dgke	0.536071	3.73306	16.5413	0.000683049	0.0236188	Dgke	497978
Erich4	-0.696665	3.87162	16.5042	0.000690145	0.023813	Erich4	685046
Sytl5	0.825621	3.21893	16.4871	0.000693422	0.0238748	Sytl5	302538
Cabp2	-2.53221	0.368344	16.4287	0.000704798	0.0242146	Cabp2	499298
Pikfyve	0.308426	7.48976	16.3098	0.000728617	0.0249649	Pikfyve	316457
Zhx3	0.713497	7.82048	21.065	0.000730318	0.0249649	Zhx3	311604
Wdr12	0.597589	4.20399	16.2967	0.000731294	0.0249649	Wdr12	363237
Pdilt	2.02627	1.02532	16.2554	0.000739794	0.0251668	Pdilt	293544
Il33	-0.414261	7.17757	16.5623	0.000740338	0.0251668	Il33	361749
Pet100	-0.416043	4.67466	16.1809	0.000755435	0.0256258	Pet100	688786
Nufip2	0.340739	6.72696	16.1474	0.000762585	0.0258054	Nufip2	681371
Upp2	1.4282	3.5978	20.7889	0.000764193	0.0258054	Upp2	295620
Sphkap	-3.09297	3.04086	25.0868	0.000766231	0.0258054	Sphkap	316561
Col6a2	0.569203	6.26933	18.6605	0.000767149	0.0258054	Col6a2	361821
Zfp458	0.593231	3.44261	16.1039	0.000771979	0.0259137	Zfp458	499563
Spns2	-0.452482	4.92037	16.0896	0.000775088	0.0259199	Spns2	100270678
Fam3c	-0.390424	4.97275	16.0763	0.000778012	0.0259199	Fam3c	312159
Rabggtb	0.308999	6.05338	16.073	0.000778739	0.0259199	Rabggtb	25533
Abi3bp	-0.635945	4.21454	16.0592	0.000781769	0.0259199	Abi3bp	363767
Cox7a2l	0.328878	6.64873	16.0543	0.000782857	0.0259199	Cox7a2l	298762
Skint10	0.957316	2.2989	16.0542	0.000782875	0.0259199	Skint10	689876
Cbr3	1.33871	1.81501	16.0516	0.00078345	0.0259199	Cbr3	304078
Gstz1	-0.454064	6.60463	16.9615	0.00079335	0.0260979	Gstz1	681913
Bdkrb2	1.43309	2.96313	18.4372	0.000793875	0.0260979	Bdkrb2	25245
Psmg3	-0.820622	2.56539	16.0024	0.000794416	0.0260979	Psmg3	100361517
Bhmt2	-0.415034	7.32359	16.4234	0.000796753	0.0260979	Bhmt2	365972
Bcl11b	-1.04251	1.92252	15.9911	0.000796945	0.0260979	Bcl11b	314423
Proc	-0.637135	3.63605	15.9792	0.000799639	0.0261329	Proc	25268
Syn3	-0.880914	2.78234	15.9571	0.000804658	0.0261828	Syn3	29130
Slc1a4	0.649621	4.02589	15.9522	0.000805763	0.0261828	Slc1a4	305540
Emx2	-0.34417	6.30888	15.9484	0.000806627	0.0261828	Emx2	499380
Slc22a22	2.2719	-0.108712	15.9438	0.00080768	0.0261828	Slc22a22	299944
Sardh	-0.412864	7.20458	16.3122	0.000812445	0.0262843	Sardh	114123
Cntn3	1.8702	1.07433	15.8917	0.000819701	0.0264658	Cntn3	54279
Cmahp	0.980366	4.80369	20.1067	0.00082571	0.0266064	Cmahp	361245
Bri3bp	0.461771	4.8859	15.8524	0.000828892	0.0266294	Bri3bp	498176
Tradd	-0.758238	3.12439	15.8488	0.000829736	0.0266294	Tradd	246756
Psmb9	-0.645093	3.42853	15.8089	0.000839195	0.0268144	Psmb9	24967
Dctd	0.626116	3.64913	15.8073	0.000839599	0.0268144	Dctd	290741
Shpk	0.450539	4.63834	15.8035	0.000840502	0.0268144	Shpk	287479
Slc28a1	0.699456	5.0727	17.6751	0.00084796	0.0269987	Slc28a1	116642
RGD1305733	0.696738	2.85769	15.7561	0.000851922	0.0270264	RGD1305733	360459
Col20a1	-1.53107	0.883171	15.755	0.00085219	0.0270264	Col20a1	311716
LOC500956	-0.643689	3.68089	15.7404	0.000855738	0.0270389	LOC500956	500956
Wasl	0.279135	7.92844	15.7361	0.000856774	0.0270389	Wasl	682507
Utp11	0.385293	4.70817	15.7326	0.000857631	0.0270389	Utp11	313581
Polg	0.364061	5.98891	15.7211	0.000860455	0.0270749	Polg	85472
Trim14	-0.766168	3.48905	15.6948	0.000866947	0.0272259	Trim14	313236
Arhgap8	-0.442734	5.16219	15.6712	0.000872792	0.0272601	Arhgap8	300115
Slc1a5	0.60631	5.08007	16.7407	0.0008733	0.0272601	Slc1a5	292657
Clybl	0.465258	4.91195	15.6588	0.000875889	0.0272601	Clybl	306198
Entpd2	-0.547242	5.45291	16.6711	0.000876495	0.0272601	Entpd2	64467
Stat5a	0.735592	3.89452	16.1664	0.000876515	0.0272601	Stat5a	24918
Xylt1	0.756164	3.21867	15.6487	0.000878431	0.027267	Xylt1	64133
Tsc22d3	0.977786	7.05181	22.9491	0.000884211	0.0273935	Tsc22d3	83514
Pim3	0.562779	6.56296	18.0894	0.000891069	0.0275529	Pim3	64534
Chrm3	-0.776519	3.29766	15.5889	0.000893594	0.0275779	Chrm3	24260
Tgfbr3	0.407837	7.60238	15.9197	0.000905031	0.0278774	Tgfbr3	29610
Abcb11	-2.55148	0.552481	15.528	0.000909317	0.0279558	Abcb11	83569
Gpr89b	-0.420416	4.86538	15.52	0.000911407	0.0279666	Gpr89b	362003
Adra1a	0.57595	4.01844	15.4974	0.000917347	0.0280953	Adra1a	29412
Fmnl1	-0.405096	5.76977	15.4675	0.000925264	0.0282839	Fmnl1	287746
LOC100361898	-5.70615	-0.85341	17.0221	0.000948318	0.0289336	LOC100361898	100361898
Clstn2	1.62895	3.94684	22.0947	0.000954844	0.0290775	Clstn2	171394
Smpdl3b	0.767859	2.96051	15.3485	0.000957542	0.0291046	Smpdl3b	362619
Trak1	0.323522	7.10397	15.3408	0.000959673	0.0291143	Trak1	316085
Cnr1	-0.672654	4.97156	16.9279	0.000967156	0.0292173	Cnr1	25248
Slc3a2	0.437773	7.2685	16.1932	0.000969429	0.0292173	Slc3a2	50567
Parp9	0.455084	5.75262	15.4836	0.000969696	0.0292173	Parp9	303905
Coq10b	0.828962	5.33745	19.1891	0.000970336	0.0292173	Coq10b	301416
Man1a2	0.284734	6.26559	15.2881	0.000974403	0.0292849	Man1a2	295319
Dsg2	0.434537	5.10894	15.2696	0.000979616	0.0293866	Dsg2	307562
Nop56	0.392464	4.98262	15.2497	0.00098529	0.0295018	Nop56	362214
Rps6ka1	-0.38282	5.16348	15.2363	0.000989114	0.0295613	Rps6ka1	81771
RGD1559891	1.64308	0.826487	15.2092	0.000996923	0.0297178	RGD1559891	309028
Hgd	-0.46726	7.85331	16.5038	0.000998047	0.0297178	Hgd	360719
Mmachc	0.369659	5.0116	15.1885	0.00100292	0.0298077	Mmachc	313520
LOC365985	-1.6216	0.965406	15.1373	0.00101794	0.030194	LOC365985	365985
Dclk3	-0.309198	6.03566	15.1314	0.00101967	0.030194	Dclk3	316023
Cth	-0.479471	7.42935	16.5896	0.00102665	0.0302699	Cth	24962
Wdr78	-0.652487	3.61701	15.1052	0.00102749	0.0302699	Wdr78	313417
Depdc7	0.529549	4.96233	15.2376	0.00102789	0.0302699	Depdc7	295971
Gigyf1	-0.353947	6.29535	15.0633	0.0010401	0.0305735	Gigyf1	304378
Cbs	-0.33418	7.18524	15.0347	0.0010488	0.0307716	Cbs	24250
Scd2	-1.14177	8.61163	22.904	0.00105219	0.0307716	Scd2	83792
Tmprss7	4.39782	-0.572437	15.6881	0.00105258	0.0307716	Tmprss7	288118
Galt	-0.496076	4.79479	14.9443	0.00107687	0.0314245	Galt	298003
Pik3cd	-0.526431	4.56497	14.9132	0.00108669	0.0315503	Pik3cd	366508
Hmox1	1.1493	2.30118	14.9129	0.00108681	0.0315503	Hmox1	24451
RT1-S3	0.757385	5.88476	18.8493	0.00108706	0.0315503	RT1-S3	294228
Anxa5	0.342534	6.96496	14.9056	0.00108912	0.0315532	Anxa5	25673
Veph1	-0.468501	5.65244	15.3887	0.00109406	0.0316392	Veph1	361954
Mgat2	0.412993	5.17567	14.8824	0.00109655	0.0316542	Mgat2	94273
Fam43a	-0.603278	5.01618	15.834	0.00110423	0.031819	Fam43a	288031
Kcnab1	-0.922911	2.72433	14.8414	0.00110983	0.0319231	Kcnab1	29737
Lrrc8b	0.313938	5.85067	14.8093	0.00112032	0.0321672	Lrrc8b	305135
Ptges3l	-1.11245	1.62187	14.801	0.00112306	0.0321883	Ptges3l	103693432
LOC108350528	5.55762	-0.828193	16.3231	0.00112528	0.0321945	LOC108350528	108350528
Clnk	1.7675	0.718543	14.7823	0.00112924	0.0322505	Clnk	295518
Haao	-0.335095	6.35865	14.7538	0.00113875	0.0324404	Haao	56823
Celsr2	-0.296505	7.9458	14.746	0.00114139	0.0324404	Celsr2	83465
Chtop	-0.304338	5.58302	14.7363	0.00114466	0.0324404	Chtop	361990
Thegl	3.84038	-0.653161	14.7327	0.00114587	0.0324404	Thegl	498350
Tnfaip3	-0.609003	3.16969	14.7324	0.00114598	0.0324404	Tnfaip3	683206
Ptprc	-0.468137	5.19943	14.6771	0.0011648	0.0329016	Ptprc	24699
Vldlr	0.409749	5.15698	14.6726	0.00116636	0.0329016	Vldlr	25696
Bmf	-0.650954	3.69375	14.6544	0.00117263	0.0330204	Bmf	246142
Tp53bp1	-0.302017	5.81034	14.6203	0.00118451	0.0332966	Tp53bp1	296099
Otulinl	0.773953	3.44879	14.6059	0.0011897	0.0333814	Otulinl	310190
Mep1b	-1.03684	6.57321	21.5712	0.00119167	0.0333814	Mep1b	25727
Mindy3	-0.341637	5.58986	14.5778	0.00119949	0.033542	Mindy3	291320
Bach1	0.377936	4.96055	14.5712	0.00120184	0.0335492	Bach1	304127
Klk4	-2.62409	0.227103	14.5498	0.00120947	0.0337039	Klk4	408210
Peak1	0.352198	6.69192	14.5303	0.00121651	0.0338152	Peak1	315686
Mblac2	-0.525021	4.01891	14.527	0.00121768	0.0338152	Mblac2	365627
Eps8	0.388519	8.1949	14.7448	0.0012215	0.0338524	Eps8	312812
Rps9	0.469956	5.2179	14.5117	0.00122322	0.0338524	Rps9	81772
Sult1c2	-1.66782	5.18157	22.5152	0.0012327	0.0338625	Sult1c2	171072
Hacd3	0.303083	5.92848	14.4842	0.00123326	0.0338625	Hacd3	300783
Hsd17b2	0.994758	2.62879	14.4827	0.00123381	0.0338625	Hsd17b2	79243
Xbp1	0.278919	6.51218	14.4727	0.00123749	0.0338625	Xbp1	289754
Map2	0.457324	5.52296	14.6939	0.00123753	0.0338625	Map2	25595
RGD1559600	-1.17727	1.76582	14.4665	0.00123978	0.0338625	RGD1559600	499256
Myrip	0.619662	3.68964	14.4633	0.00124096	0.0338625	Myrip	360034
Zmynd12	-0.999417	2.22362	14.4553	0.00124389	0.0338625	Zmynd12	313552
Ano9	-1.03994	1.82617	14.4546	0.00124414	0.0338625	Ano9	499287
Col16a1	0.737042	4.55513	15.9087	0.00124465	0.0338625	Col16a1	366474
Ppp4r2	0.308326	7.03614	14.4095	0.00126096	0.0342053	Ppp4r2	297486
Cyb5a	-0.271653	6.54987	14.4054	0.00126249	0.0342053	Cyb5a	64001
Etnppl	-0.943151	7.85384	20.8102	0.00126363	0.0342053	Etnppl	687071
Fam83b	-0.687417	3.46886	14.3885	0.00126886	0.0342508	Fam83b	315829
Foxp2	-0.706753	4.13757	15.104	0.00127102	0.0342508	Foxp2	500037
Clcnkb	-0.380992	8.69252	14.4664	0.00127199	0.0342508	Clcnkb	79430
Heg1	0.265903	7.83968	14.3754	0.00127384	0.0342508	Heg1	689710
Chmp1a	-0.33184	5.22238	14.3571	0.0012808	0.034342	Chmp1a	365024
Hoxd9	-0.429129	5.25993	14.3553	0.0012815	0.034342	Hoxd9	688999
Por	0.390573	7.04437	14.6237	0.0012885	0.0344627	Por	29441
Scamp3	-0.272689	7.205	14.3324	0.00129029	0.0344627	Scamp3	65169
Lipa	0.333265	6.83992	14.3099	0.00129899	0.0346377	Lipa	25055
Slc6a8	0.356047	8.73258	14.3008	0.00130251	0.034674	Slc6a8	50690
Pfkl	-0.324129	6.12823	14.2861	0.00130825	0.0347691	Pfkl	25741
Pjvk	-1.36373	1.16237	14.2751	0.00131258	0.0348266	Pjvk	679552
Ints10	-0.373076	4.72248	14.2513	0.00132194	0.0350173	Ints10	290679
Acot11	-0.7874	3.42455	14.3398	0.00133444	0.0352904	Acot11	100363074
Ndufaf2	0.937987	2.17544	14.163	0.0013574	0.0358385	Ndufaf2	361894
Tcaf1	-0.556159	4.45852	14.1281	0.00137171	0.0361571	Tcaf1	362353
Unc5a	0.986925	1.79742	14.1186	0.00137565	0.0361712	Unc5a	60629
Anxa3	0.454491	4.3817	14.1159	0.00137675	0.0361712	Anxa3	25291
Bmp7	0.299924	6.66651	14.1009	0.001383	0.0362761	Bmp7	85272
Acot12	0.757903	4.77868	16.2332	0.00138908	0.0363762	Acot12	170570
Tra2a	0.324169	5.84015	14.056	0.00140182	0.0366501	Tra2a	500116
LOC499240	5.26523	-1.02633	14.6182	0.00141333	0.0368493	LOC499240	499240
Pabpc1	0.280579	8.93169	14.0262	0.00141448	0.0368493	Pabpc1	171350
Rapgef5	0.473951	5.63387	14.6018	0.00141981	0.0368493	Rapgef5	362799
Aadac	-0.864357	3.24373	14.3712	0.00142066	0.0368493	Aadac	57300
Lpo	3.39058	-0.611161	14.0047	0.00142365	0.0368493	Lpo	287610
Aurka	-0.972592	1.99026	14.0043	0.00142383	0.0368493	Aurka	261730
Nat3	3.85816	-0.758081	14.0005	0.00142548	0.0368493	Nat3	290681
Fxyd2	-0.385457	8.88585	14.1362	0.00142842	0.0368652	Fxyd2	29639
Pde1b	-0.894927	2.57964	13.9884	0.00143068	0.0368652	Pde1b	29691
Sumo3	-0.30764	5.74291	13.9775	0.0014354	0.0369277	Sumo3	499417
RGD1564463	-5.45539	-1.08404	15.3455	0.00143974	0.0369578	RGD1564463	289322
Arfgap1	-0.338796	5.15318	13.9643	0.00144117	0.0369578	Arfgap1	246310
Plekhn1	0.986183	2.50266	13.938	0.00145267	0.0371934	Plekhn1	298694
Lgals2	1.17751	1.64615	13.925	0.00145838	0.0372803	Lgals2	171134
Cers6	0.428763	5.35585	13.9162	0.00146226	0.0373202	Cers6	366065
Slc5a6	-0.416641	6.66632	14.5411	0.00147721	0.037642	Slc5a6	170551
Hmgb1	-2.75814	-0.0725873	13.8668	0.00148433	0.0377635	Hmgb1	25459
Abhd15	0.897831	2.73209	13.8547	0.00148979	0.037807	Abhd15	303343
Rassf9	-0.484903	4.91685	13.8526	0.00149074	0.037807	Rassf9	65053
Cntnap4	-1.68448	3.00428	17.479	0.00149588	0.0378775	Cntnap4	307865
Nrxn1	0.537268	4.35525	13.8302	0.0015009	0.037945	Nrxn1	60391
Tlr11	-2.93524	-0.406534	13.8091	0.00151057	0.0380386	Tlr11	498491
Ttc36	0.384474	5.72224	13.8056	0.0015122	0.0380386	Ttc36	300676
Cog2	-0.384264	5.03489	13.8007	0.00151443	0.0380386	Cog2	690961
Slc2a13	-0.554319	6.07447	15.8619	0.00151687	0.0380386	Slc2a13	171147
Akr1c2	9.40841	7.37837	21.7241	0.00151831	0.0380386	Akr1c2	291283
Slc35b1	0.364263	5.44064	13.7766	0.00152556	0.0380386	Slc35b1	287642
Pold4	-0.540775	4.04997	13.7749	0.00152638	0.0380386	Pold4	361698
Scel	0.948446	2.11313	13.7745	0.00152654	0.0380386	Scel	361086
B3galt5	-0.3543	6.14636	13.7745	0.00152654	0.0380386	B3galt5	288161
Arpin	-0.374778	5.35665	13.7708	0.00152826	0.0380386	Arpin	308765
Ap3s2	-0.415171	4.44681	13.7449	0.00154038	0.038281	Ap3s2	683402
Pdia5	0.840938	3.55579	14.5836	0.00154447	0.0383232	Pdia5	360722
Unc93a	-1.37386	1.31556	13.7174	0.00155334	0.038484	Unc93a	685007
Tnfrsf21	0.40967	8.69476	14.2165	0.00156756	0.0387765	Tnfrsf21	316256
Aars	0.339026	7.51004	13.6766	0.00157278	0.0388402	Aars	292023
Cxcl14	1.27145	3.65174	16.9895	0.00157496	0.0388402	Cxcl14	306748
Gramd3	0.340946	5.01664	13.6496	0.00158582	0.0389365	Gramd3	NA
Zfp612	0.453822	5.34114	13.7347	0.00158629	0.0389365	Zfp612	307839
Cry1	0.763462	3.22238	13.6478	0.00158668	0.0389365	Cry1	299691
Mstn	3.26781	-0.591535	13.644	0.00158855	0.0389365	Mstn	29152
Hivep2	0.345797	6.77931	13.6096	0.00160534	0.0392882	Hivep2	29721
LOC691551	-2.20252	-0.245463	13.591	0.00161449	0.039412	LOC691551	691551
RGD1309104	0.520724	4.05878	13.5894	0.00161531	0.039412	RGD1309104	289084
PVR	0.718194	3.12177	13.5773	0.00162128	0.0394978	PVR	NA
Plcxd3	-3.06513	-0.263027	13.565	0.00162742	0.0395875	Plcxd3	310358
Mapkap1	0.280984	5.95159	13.5538	0.00163299	0.0396629	Mapkap1	296648
Psenen	-0.396988	5.48532	13.5333	0.0016433	0.0397159	Psenen	292788
Htr1b	2.55944	-0.227981	13.533	0.00164349	0.0397159	Htr1b	25075
Cnpy2	0.308931	5.80532	13.5307	0.00164463	0.0397159	Cnpy2	685814
Klhl14	0.302971	5.62676	13.5299	0.00164505	0.0397159	Klhl14	364823
Cyp4f6	-0.577741	4.51027	13.7276	0.00164932	0.0397593	Cyp4f6	266689
Dnajc3	0.285336	6.88608	13.5083	0.00165596	0.0398595	Dnajc3	63880
Rem2	-1.42451	1.32421	13.4995	0.00166045	0.0398646	Rem2	64626
Neb	-1.43736	5.02752	19.8299	0.00166113	0.0398646	Neb	311029
Gstp1	0.391789	6.49169	13.8232	0.00167402	0.0400809	Gstp1	24426
Coro1a	-0.714957	3.72435	13.7353	0.00167513	0.0400809	Coro1a	155151
Abtb2	0.481921	4.46617	13.4484	0.00168675	0.040299	Abtb2	171440
Ldha	0.326006	6.62037	13.4338	0.00169434	0.0404202	Ldha	24533
Irf8	-0.638152	3.74057	13.3723	0.00172681	0.0410734	Irf8	292060
Smtn	-0.345499	6.71111	13.3722	0.00172682	0.0410734	Smtn	289734
Tspan5	0.407521	5.4858	13.3493	0.00173907	0.0413035	Tspan5	362048
Asf1a	0.371023	5.00173	13.3289	0.00175011	0.0414885	Asf1a	294408
Cd83	-1.0065	2.08912	13.3253	0.00175202	0.0414885	Cd83	361226
Lyar	0.472895	3.72997	13.3174	0.00175632	0.0415162	Lyar	289707
Nmnat1	0.421774	4.98181	13.3137	0.00175835	0.0415162	Nmnat1	298653
Rbm20	1.02072	4.2742	16.2976	0.00176379	0.0415836	Rbm20	309544
Rab3b	-1.34002	1.53377	13.2858	0.00177355	0.0417525	Rab3b	81755
Fam111a	-6.09776	6.36288	20.587	0.00178987	0.0420751	Fam111a	499322
Anapc13	0.312651	5.72566	13.2467	0.00179517	0.042093	Anapc13	685029
Tulp3	-0.394785	4.30558	13.2419	0.00179787	0.042093	Tulp3	688749
Grhl3	1.72135	1.67575	14.235	0.00180045	0.042093	Grhl3	298555
Nup214	-0.263469	7.04952	13.2361	0.0018011	0.042093	Nup214	296634
Carf	0.45518	4.59074	13.2213	0.00180939	0.0422253	Carf	301446
Slamf6	-2.59514	-0.212442	13.2142	0.00181336	0.0422565	Slamf6	498287
Edn3	-0.75135	3.49222	13.2211	0.00182098	0.0423333	Edn3	366270
Prep	-0.411306	5.3272	13.1991	0.00182192	0.0423333	Prep	83471
Erg	0.419064	4.79111	13.1792	0.00183317	0.0425333	Erg	170909
RGD1562618	-0.450807	3.77257	13.1715	0.00183756	0.0425738	RGD1562618	NA
Krt14	2.81423	0.323793	13.1593	0.00184457	0.0426262	Krt14	287701
Cul5	0.284292	6.0829	13.1583	0.00184514	0.0426262	Cul5	64624
Fpr2	5.35257	-0.761317	13.675	0.00185001	0.0426262	Fpr2	690158
Prokr1	1.3778	1.24536	13.1462	0.0018521	0.0426262	Prokr1	192648
Ago2	-0.278148	6.01255	13.14	0.00185569	0.0426262	Ago2	59117
Eif3m	0.264048	6.94426	13.1399	0.00185574	0.0426262	Eif3m	295975
Galnt7	0.424385	5.17005	13.1188	0.00186795	0.0428328	Galnt7	29750
Map3k6	0.976758	3.15626	13.8159	0.00187127	0.0428328	Map3k6	313022
B3galnt2	0.315127	5.21293	13.1106	0.00187272	0.0428328	B3galnt2	291212
Kcne4	1.57267	0.97215	13.1049	0.00187604	0.0428459	Kcne4	367302
Nedd9	-0.336842	7.06643	13.0933	0.00188283	0.0428459	Nedd9	291044
Prkg2	0.913241	2.51403	13.0923	0.00188344	0.0428459	Prkg2	25523
Hsd17b4	0.296639	7.93126	13.0904	0.00188454	0.0428459	Hsd17b4	79244
Abca16	-0.711597	3.28365	13.0869	0.00188661	0.0428459	Abca16	293444
Rbmx2	1.32438	2.94094	15.0875	0.00190456	0.0431924	Rbmx2	367930
Ngef	-0.63028	3.44251	13.0276	0.00192186	0.0435066	Ngef	246217
Cyp4a1	1.0607	7.06424	19.1772	0.00192474	0.0435066	Cyp4a1	50549
Oaz1	-0.263556	6.9546	13.0198	0.00192653	0.0435066	Oaz1	25502
Vamp2	-0.256357	6.73027	13.014	0.00193006	0.0435251	Vamp2	24803
Phf1	-0.286148	5.70942	13.0053	0.00193531	0.0435824	Phf1	294287
Krt19	1.12459	2.81548	13.8203	0.00194062	0.043641	Krt19	360626
Nucb1	0.247043	8.32285	12.9546	0.00196626	0.0441558	Nucb1	84595
Prrt2	-1.10729	1.898	12.9361	0.0019777	0.0442897	Prrt2	361651
Slc16a11	-0.52636	4.48686	12.9318	0.00198036	0.0442897	Slc16a11	287450
Tmem205	-0.544882	3.91405	12.9316	0.00198049	0.0442897	Tmem205	300441
Meis1	0.475915	4.1088	12.927	0.00198333	0.0442917	Meis1	686117
Rpl35	0.296186	7.98587	12.921	0.00198705	0.0443133	Rpl35	296709
Cdh3	-0.745426	3.92461	13.7392	0.00201629	0.0449029	Cdh3	116777
Vsig2	2.31649	0.487785	12.8699	0.00201921	0.0449057	Vsig2	300520
Car10	1.86172	0.379003	12.854	0.00202932	0.0450684	Car10	100360015
Haghl	-1.13695	1.402	12.8368	0.0020403	0.0451619	Haghl	302995
Adgrf5	-0.298384	9.41902	12.8333	0.00204258	0.0451619	Adgrf5	245977
Pdia3	0.267681	8.76465	12.829	0.00204533	0.0451619	Pdia3	29468
Skil	-0.270867	6.0436	12.8271	0.00204653	0.0451619	Skil	114208
Lgr6	2.02928	2.78143	16.7902	0.00205078	0.0451619	Lgr6	498233
Rexo5	-1.11558	2.38615	12.818	0.00205239	0.0451619	Rexo5	309036
Tdrd7	0.290038	5.4486	12.8168	0.0020532	0.0451619	Tdrd7	85425
Slc27a2	0.448037	8.77017	13.8876	0.00205996	0.0452487	Slc27a2	65192
Hsd17b11	0.416058	6.51463	13.5863	0.00206373	0.0452696	Hsd17b11	289456
Dgkb	-1.58864	0.999493	12.786	0.00207317	0.0453826	Dgkb	54248
Slc44a3	-0.388675	5.06848	12.784	0.00207452	0.0453826	Slc44a3	295417
Sec61g	-0.630966	2.94336	12.7506	0.00209644	0.0457999	Sec61g	689134
Osm	-2.60768	0.617201	12.9026	0.00212524	0.0463659	Osm	289747
Ubc	0.303993	8.31799	12.7029	0.00212827	0.0463692	Ubc	50522
Calr	0.282502	9.05128	12.6859	0.00213976	0.0465223	Calr	64202
RGD1565685	0.405864	4.45813	12.6809	0.00214313	0.0465223	RGD1565685	317344
Sirt3	0.381217	4.31727	12.6797	0.00214398	0.0465223	Sirt3	293615
Txndc11	0.349491	5.9293	12.6672	0.00215246	0.0466434	Txndc11	302899
Slc24a4	1.44664	1.0486	12.6613	0.00215649	0.0466679	Slc24a4	314396
Spetex-2F	-2.65681	0.404525	13.1914	0.00216687	0.0467703	Spetex-2F	316940
Serpinb8	-0.449329	4.56832	12.6436	0.00216864	0.0467703	Serpinb8	288937
Mpp5	0.272194	7.12704	12.6408	0.00217055	0.0467703	Mpp5	314259
Atp10d	-0.406898	4.50586	12.6374	0.00217286	0.0467703	Atp10d	360932
Ptar1	0.419038	4.81606	12.6287	0.00217889	0.0468113	Ptar1	286972
Kcns3	-1.13867	1.60957	12.6262	0.00218059	0.0468113	Kcns3	83588
Sult4a1	-1.22979	2.10743	12.6202	0.00218476	0.0468384	Sult4a1	58953
Rarres1	-1.14333	2.10685	12.6071	0.00219387	0.046971	Rarres1	310486
Fgfr3	-0.317884	5.28081	12.5877	0.00220741	0.0471642	Fgfr3	84489
Psme4	-0.304186	7.9174	12.5835	0.00221031	0.0471642	Psme4	498433
Arl2bp	-0.304449	6.52676	12.5797	0.00221297	0.0471642	Arl2bp	498910
Ifi44l	0.685457	3.46385	12.5774	0.00221463	0.0471642	Ifi44l	310968
Neurl2	0.489702	3.56466	12.5598	0.00222706	0.0473662	Neurl2	311633
Npc2	0.308757	5.76845	12.527	0.00225038	0.0477795	Npc2	286898
Fbln1	0.842695	5.12488	15.5969	0.00225243	0.0477795	Fbln1	315191
Ccnk	0.295026	5.8467	12.4826	0.00228239	0.0483511	Ccnk	500715
Ptov1	-0.231922	6.09117	12.4507	0.00230571	0.048781	Ptov1	292888
Nosip	-0.346948	4.5742	12.4329	0.00231885	0.0489945	Nosip	292894
Nars	0.269112	6.33521	12.4268	0.00232344	0.0490269	Nars	291556
Tmcc3	0.44505	5.3056	12.5625	0.00232739	0.0490461	Tmcc3	314751
Acy1	-0.330229	8.87467	12.3823	0.00235668	0.0495981	Acy1	300981
Dek	0.263937	6.72399	12.3645	0.00237015	0.0498165	Dek	306817
Dpys	-0.410655	6.51642	13.095	0.00237606	0.0498756	Dpys	65135
RGD1563941	-0.457341	4.08641	12.3306	0.00239598	0.050228	RGD1563941	500993
Scd4	-1.07158	1.67428	12.319	0.00240492	0.0503498	Scd4	499358
Wdr46	-0.377249	4.74824	12.2866	0.00243006	0.0507971	Wdr46	309628
Xpnpep2	-0.271826	8.41561	12.2833	0.0024326	0.0507971	Xpnpep2	117522
Clrn3	0.825923	4.03308	13.8233	0.00244322	0.0509528	Clrn3	309082
Borcs5	-0.538286	3.67028	12.233	0.00247226	0.0514916	Borcs5	362452
Fastk	-0.274983	5.7259	12.2229	0.00248028	0.0515918	Fastk	296741
Ccny	-0.273511	5.99782	12.2081	0.00249216	0.0517718	Ccny	361261
Foxred2	1.0905	1.6759	12.2016	0.00249734	0.0518125	Foxred2	315112
Rtp4	-0.946098	3.03851	12.1813	0.00251374	0.0520856	Rtp4	360733
Mgp	0.624249	6.84754	15.1262	0.00251813	0.0521095	Mgp	25333
Mapk8ip1	-0.261182	6.46563	12.166	0.00252613	0.0521452	Mapk8ip1	116457
Notch4	0.435561	5.4619	12.4072	0.00252634	0.0521452	Notch4	406162
Trub1	0.476118	3.66435	12.1486	0.00254038	0.0523354	Trub1	361775
Spcs3	0.292292	6.46459	12.1465	0.00254207	0.0523354	Spcs3	680782
Ptprq	-2.00348	0.860443	12.5083	0.0025488	0.0523818	Ptprq	360417
Slc22a6	0.584256	8.62338	14.6576	0.00255275	0.0523818	Slc22a6	29509
Prkcq	-0.394158	5.36581	12.1319	0.0025541	0.0523818	Prkcq	85420
Klf9	0.468441	7.43601	13.5933	0.00255894	0.0524075	Klf9	117560
Npl	0.584464	4.4462	12.5756	0.00256187	0.0524075	Npl	304860
LOC691418	1.92769	0.338318	12.1083	0.00257362	0.052581	LOC691418	691418
Ppp2r5b	-0.413899	5.28696	12.0832	0.00259462	0.0529428	Ppp2r5b	309179
Bdh1	-0.488327	5.57183	12.9039	0.00260742	0.0530911	Bdh1	117099
Itgal	-0.753314	3.99382	13.1295	0.00260849	0.0530911	Itgal	308995
Tp53i3	-0.357523	5.99491	12.0511	0.00262167	0.0532919	Tp53i3	289138
Npm1	0.261097	7.18224	12.0307	0.00263909	0.0535783	Npm1	25498
Slc7a11	2.28023	0.834517	12.2845	0.00264864	0.0537042	Slc7a11	310392
Ccr5	-0.886159	2.96119	12.1091	0.00266823	0.0538985	Ccr5	117029
Piezo2	-0.560801	4.16392	12.0584	0.00266902	0.0538985	Piezo2	307380
Gna12	-0.283183	7.51763	11.9929	0.00267159	0.0538985	Gna12	81663
Cybc1	-0.503376	4.0065	11.9929	0.00267163	0.0538985	Cybc1	619574
Dyrk3	1.48316	1.28074	11.9751	0.00268711	0.0540167	Dyrk3	304775
Klhl5	-0.45286	4.32529	11.9748	0.00268741	0.0540167	Klhl5	305351
Srf	-0.308643	5.52836	11.9746	0.00268756	0.0540167	Srf	501099
Dpep2	-0.88204	2.04859	11.9696	0.00269193	0.0540369	Dpep2	291984
Cdhr5	0.268296	8.25676	11.9628	0.00269789	0.054052	Cdhr5	171554
Nploc4	0.273958	5.58215	11.9587	0.00270142	0.054052	Nploc4	140639
Gda	0.812374	5.33141	15.0817	0.00270277	0.054052	Gda	83585
Espn	-0.27632	5.76458	11.9508	0.00270841	0.0540975	Espn	56227
E2f2	-0.733829	2.65282	11.9323	0.00272477	0.0543567	E2f2	684111
Ccdc180	-3.75239	-0.500049	11.9193	0.00273628	0.0544831	Ccdc180	100910460
Slc33a1	0.298662	6.58798	11.9175	0.00273788	0.0544831	Slc33a1	64018
Sox11	-1.07357	1.69322	11.909	0.00274551	0.0545585	Sox11	84046
Fam229b	-1.49574	0.666573	11.9057	0.00274845	0.0545585	Fam229b	100188933
Mphosph10	0.433919	4.70713	11.8957	0.00275734	0.0546042	Mphosph10	293828
Epm2a	-0.733617	2.96725	11.8944	0.00275855	0.0546042	Epm2a	114005
Hpse	1.68758	0.596166	11.8895	0.00276296	0.0546042	Hpse	64537
Tpm1	-0.283718	7.25841	11.888	0.00276434	0.0546042	Tpm1	24851
Tmem234	-0.731194	2.80986	11.8605	0.00278919	0.0550274	Tmem234	682404
Zbtb16	1.16557	5.56555	16.7893	0.00280011	0.0551753	Zbtb16	353227
Wwc1	-0.248951	8.22354	11.837	0.0028107	0.0553116	Wwc1	303039
Proz	-0.344512	5.32595	11.8237	0.00282288	0.0553116	Proz	306608
Akr1b7	-3.1622	5.09376	17.6426	0.00282479	0.0553116	Akr1b7	116463
Car2	-0.281055	8.35958	11.8129	0.00283285	0.0553116	Car2	54231
Zfp467	-0.329846	5.89554	11.8127	0.00283301	0.0553116	Zfp467	500110
Irx3	-0.450847	4.22866	11.8123	0.00283346	0.0553116	Irx3	307721
Cdhr1	-2.24451	0.0763711	11.8118	0.00283385	0.0553116	Cdhr1	93662
Sf3b5	-0.402118	4.36649	11.8047	0.00284046	0.0553116	Sf3b5	680891
Tbc1d13	-0.358611	5.60572	11.8014	0.00284356	0.0553116	Tbc1d13	499768
Etv1	-1.0833	5.59409	16.6061	0.00284452	0.0553116	Etv1	362733
Man2a1	-0.281803	8.38165	11.8	0.00284487	0.0553116	Man2a1	25478
Ndc1	0.43465	4.5768	11.7835	0.00286021	0.0555323	Ndc1	362557
Cpsf2	0.29237	6.36898	11.7804	0.00286313	0.0555323	Cpsf2	299256
Adprhl2	-0.46478	3.90265	11.7733	0.00286982	0.0555707	Adprhl2	362600
Camk2g	-0.561923	3.58825	11.7709	0.00287202	0.0555707	Camk2g	171140
Rps5	0.270948	6.36152	11.765	0.00287756	0.055611	Rps5	25538
Jak2	0.395045	6.76616	12.3836	0.00291892	0.0563425	Jak2	24514
Mark1	-0.430112	4.38265	11.6881	0.002951	0.056656	Mark1	117016
Iffo2	-0.475353	7.81519	13.2128	0.00295169	0.056656	Iffo2	641315
Pmm2	-0.284281	5.57466	11.6871	0.00295203	0.056656	Pmm2	302915
Mdk	-0.88974	2.46973	11.685	0.00295402	0.056656	Mdk	81517
Tpt1	0.26942	9.67348	11.6833	0.00295564	0.056656	Tpt1	116646
Slc12a8	-0.379417	5.48343	11.6827	0.0029563	0.056656	Slc12a8	266733
Cmtm2a	-1.25982	1.86202	11.6676	0.00297095	0.0568117	Cmtm2a	307616
Ccdc88a	-0.409227	5.56545	11.8718	0.00297149	0.0568117	Ccdc88a	305605
Osbpl7	-0.390323	4.17372	11.6587	0.00297964	0.0568686	Osbpl7	303497
Dgkg	-0.904556	7.52591	16.3116	0.00298614	0.0568686	Dgkg	25666
Acot3	0.541495	4.28692	11.7429	0.0029884	0.0568686	Acot3	314304
Smyd5	-0.576147	3.11204	11.6496	0.00298861	0.0568686	Smyd5	312503
Icoslg	0.388073	5.65181	11.6974	0.00303362	0.0576567	Icoslg	499415
Samd8	0.244595	6.25149	11.5895	0.00304831	0.0578675	Samd8	305684
Syt14	1.31903	1.11691	11.574	0.0030639	0.0580949	Syt14	684293
Slc22a5	0.3837	6.72607	12.1179	0.0030874	0.0584032	Slc22a5	29726
Eprs	0.226245	7.88644	11.5508	0.00308742	0.0584032	Eprs	289352
Pdhx	0.421907	5.32937	11.6135	0.00310793	0.058722	Pdhx	311254
Chchd4	0.883186	2.65796	11.5042	0.00313532	0.0591699	Chchd4	312559
Sema3g	-0.443255	7.49806	12.7089	0.00315153	0.0594061	Sema3g	290562
Tmem38b	0.335296	5.53882	11.4592	0.00318235	0.0599169	Tmem38b	362521
RGD1560608	5.1459	-1.42411	11.8498	0.00320226	0.0601712	RGD1560608	NA
Eif3a	0.220721	8.89081	11.4393	0.00320334	0.0601712	Eif3a	292148
Synm	0.357298	5.39359	11.4307	0.00321253	0.0602201	Synm	308709
Socs2	-0.654735	2.89776	11.4252	0.00321834	0.0602201	Socs2	84607
RGD1305807	-0.741327	3.51161	11.6748	0.00321885	0.0602201	RGD1305807	298077
Lman2	0.238203	6.66523	11.4228	0.00322093	0.0602201	Lman2	290994
Med8	-0.836655	2.36106	11.4185	0.00322555	0.0602365	Med8	362575
Napa	0.249465	6.40046	11.4034	0.00324169	0.0604329	Napa	140673
Cachd1	0.305371	6.00872	11.4017	0.00324358	0.0604329	Cachd1	298267
Mfge8	0.32974	5.35474	11.3834	0.00326338	0.0607313	Mfge8	25277
LOC108351063	2.00076	0.697	11.3552	0.00329403	0.0612309	LOC108351063	108351063
Zap70	-1.31224	0.770769	11.3514	0.00329827	0.0612388	Zap70	301348
Abracl	-0.390636	4.39924	11.338	0.00331295	0.0614406	Abracl	685045
Wif1	-1.5602	0.589763	11.3186	0.00333437	0.0617478	Wif1	114557
Crybg2	-0.641131	2.57724	11.3161	0.0033372	0.0617478	Crybg2	298543
Ugt2b1	2.69019	1.37425	13.5384	0.00334437	0.0618094	Ugt2b1	286954
RGD1559575	-0.496785	3.8937	11.3005	0.00335458	0.0619268	RGD1559575	287231
Dstnl1	0.241298	6.21376	11.2841	0.00337299	0.0621477	Dstnl1	296197
Tuba4a	-0.530688	6.3192	13.1791	0.00337427	0.0621477	Tuba4a	316531
Rdh13	0.413289	4.33741	11.2795	0.00337816	0.0621481	Rdh13	361504
Pqlc2	0.339785	4.57289	11.272	0.00338661	0.0622323	Pqlc2	362642
Sult1c2a	-1.22415	9.06828	16.3098	0.00339321	0.0622825	Sult1c2a	316153
LOC100362453	2.37772	-0.553511	11.2557	0.00340501	0.0624277	LOC100362453	100362453
Sec11a	0.356699	5.04393	11.2171	0.00344919	0.0631658	Sec11a	65166
Rhbdd1	0.368187	4.84318	11.2054	0.00346281	0.063343	Rhbdd1	316557
Cyp2d5	-3.41293	-0.676874	11.2019	0.00346686	0.063345	Cyp2d5	286963
Chtopl1	-1.3784	0.930573	11.1861	0.00348513	0.0636065	Chtopl1	500378
Slc4a1	-0.481725	8.74332	12.6205	0.00350166	0.0637035	Slc4a1	24779
Paqr4	0.761026	2.71401	11.1707	0.00350318	0.0637035	Paqr4	302967
Nubp2	-0.33057	4.73738	11.1677	0.00350677	0.0637035	Nubp2	287125
Dcaf4	-0.502036	3.6711	11.1627	0.00351263	0.0637035	Dcaf4	362762
Gpat3	0.366667	5.06687	11.1621	0.00351333	0.0637035	Gpat3	305166
Fundc2	-0.405888	4.64448	11.1587	0.00351728	0.0637035	Fundc2	361288
B3galnt1	-0.527967	4.14549	11.1545	0.0035223	0.0637035	B3galnt1	310508
Leprot	-0.310462	4.86975	11.1544	0.00352239	0.0637035	Leprot	56766
Clec12a	-1.03632	1.79721	11.1512	0.0035261	0.0637035	Clec12a	680338
Apob	0.953765	3.71686	13.0718	0.0035364	0.0637531	Apob	54225
Lad1	-0.346145	6.42663	11.3007	0.00353677	0.0637531	Lad1	313325
Scn4b	5.02869	-1.38925	11.4931	0.00358135	0.0644293	Scn4b	315611
Rpl14	0.25357	7.90257	11.1041	0.0035823	0.0644293	Rpl14	65043
Snrnp48	0.408319	4.31804	11.09	0.00359933	0.0646633	Snrnp48	291060
Entpd8	-3.57776	-0.924804	11.084	0.00360658	0.06472	Entpd8	613267
Col7a1	0.87568	3.44916	11.9131	0.00361054	0.06472	Col7a1	301012
Adam15	0.3557	5.39708	11.0673	0.00362682	0.0649394	Adam15	57025
Cysltr1	1.63755	0.523256	11.051	0.00364677	0.065224	Cysltr1	114099
Grik4	1.18732	1.70248	11.0432	0.00365644	0.0652867	Grik4	24406
Arc	-1.07159	2.89989	11.8292	0.00365862	0.0652867	Arc	54323
Wars2	0.476951	4.4518	11.0383	0.00366245	0.0652867	Wars2	690654
Mppe1	-0.45524	4.16932	11.0165	0.00368934	0.0656745	Mppe1	361344
Fkbp5	1.55089	6.01838	16.004	0.00369238	0.0656745	Fkbp5	361810
Nnt	0.324985	8.98663	11.0106	0.00369675	0.0656796	Nnt	310378
Ptpn5	-2.17346	-0.152343	10.9989	0.00371128	0.0658593	Ptpn5	29644
Adamtsl2	0.918501	5.8926	14.9777	0.00371506	0.0658593	Adamtsl2	311827
Kansl1l	-0.256254	7.52858	10.9851	0.00372864	0.0660273	Kansl1l	367289
Nectin1	0.41866	6.26898	11.8503	0.0037632	0.0665659	Nectin1	192183
Magi3	-0.296996	6.49485	10.949	0.00377431	0.0666892	Magi3	245903
Erp44	0.264185	7.09114	10.9432	0.00378176	0.0667474	Erp44	298066
Tnfaip2	0.695986	5.12084	12.9228	0.00379924	0.0669609	Tnfaip2	299339
Tyw3	-0.67043	2.67898	10.9273	0.00380218	0.0669609	Tyw3	499731
Cnot1	-0.216119	8.52176	10.9188	0.00381312	0.0669971	Cnot1	291841
Ctdspl2	0.25567	5.65022	10.9186	0.00381337	0.0669971	Ctdspl2	311368
Neurl3	-0.612889	3.28261	10.9134	0.00382002	0.0669971	Neurl3	316326
Mcpt4	6.11234	-1.13705	12.6463	0.0038209	0.0669971	Mcpt4	54270
Rnasek	-0.335573	4.66741	10.909	0.00382579	0.0670096	Rnasek	287453
Rcan2	-0.404282	6.62891	11.6674	0.0038371	0.067069	Rcan2	140666
Wdr33	0.26336	6.78329	10.8993	0.00383834	0.067069	Wdr33	307524
Plcg2	-0.48247	4.43498	10.8967	0.00384169	0.067069	Plcg2	29337
Chst5	3.15558	-0.923298	10.8906	0.00384961	0.0671343	Chst5	307859
Dut	0.49614	4.96183	11.302	0.00386277	0.0672909	Dut	497778
Aqp11	0.536187	3.98117	10.8758	0.00386903	0.0673271	Aqp11	286758
Bcar3	-0.537617	4.88316	11.4824	0.00387871	0.0674048	Bcar3	310838
Slc9b1	-1.79655	0.0743078	10.8648	0.00388346	0.0674048	Slc9b1	365946
Il9r	5.7743	-0.497928	11.6755	0.00388812	0.0674048	Il9r	24500
Rpl27a	0.251057	7.85717	10.8596	0.00389027	0.0674048	Rpl27a	293418
Gramd1b	0.411285	7.37806	11.7312	0.00389768	0.0674605	Gramd1b	300644
Spns3	-1.58182	0.965235	10.8486	0.00390477	0.0675105	Spns3	497946
Prkra	-0.410732	4.62756	10.842	0.00391355	0.0675897	Prkra	311130
As3mt	-0.34381	5.16301	10.8369	0.00392033	0.0676342	As3mt	140925
Nfyc	0.305639	6.37855	10.8284	0.00393161	0.0677139	Nfyc	25337
Timm8a1	0.658854	3.19227	10.8271	0.00393338	0.0677139	Timm8a1	84383
Cndp1	-0.790491	4.26642	12.4064	0.00393867	0.0677324	Cndp1	307212
Clca1	1.84118	0.46851	10.7965	0.00397452	0.0682205	Clca1	308015
Slc25a38	-0.342051	5.5324	10.7849	0.00399016	0.0682205	Slc25a38	301067
Tpbg	0.90584	2.09421	10.7824	0.00399364	0.0682205	Tpbg	83684
Mzf1	-0.706132	2.59979	10.7823	0.00399374	0.0682205	Mzf1	361508
Pdia6	0.221542	6.91674	10.7807	0.00399593	0.0682205	Pdia6	286906
Lhfpl2	0.488559	4.71088	10.9247	0.00399671	0.0682205	Lhfpl2	294643
Obscn	1.13229	1.421	10.7801	0.00399675	0.0682205	Obscn	338458
Nat9	-0.471849	3.50129	10.7752	0.00400334	0.0682605	Nat9	303669
Hrasls	3.24402	0.859813	12.1815	0.00404185	0.0688442	Hrasls	NA
Cfi	1.04523	2.03088	10.7433	0.00404703	0.0688521	Cfi	79126
Lilrb4	-0.635413	3.21145	10.7405	0.00405088	0.0688521	Lilrb4	292594
Mfsd1	0.278289	6.87826	10.7374	0.0040552	0.0688528	Mfsd1	361957
Ptprr	0.467489	4.40104	10.7339	0.00406011	0.0688634	Ptprr	94202
Amd1	0.30452	7.03772	10.725	0.00407232	0.0689978	Amd1	81640
Eef1akmt3	1.53896	0.826132	10.7177	0.00408258	0.0690987	Eef1akmt3	679247
Dmrt2	-0.65051	4.64551	11.7558	0.00408825	0.0691219	Dmrt2	309430
Dhfr	-1.64823	5.31419	15.349	0.00411137	0.0694398	Dhfr	24312
Nr1d1	-0.610872	7.63013	13.3229	0.00412605	0.0696022	Nr1d1	252917
Mmaa	0.439932	3.72322	10.6841	0.00412964	0.0696022	Mmaa	291939
LOC102549636	-0.531574	3.55296	10.6723	0.00414626	0.0697947	LOC102549636	102549636
Cyp20a1	-0.35737	5.05638	10.6651	0.00415649	0.0697947	Cyp20a1	316435
Lss	0.44527	4.28334	10.6646	0.00415717	0.0697947	Lss	81681
LOC502618	3.32317	-0.737755	10.6637	0.00415843	0.0697947	LOC502618	502618
Usp6nl	0.266107	6.22186	10.6449	0.00418523	0.0701713	Usp6nl	291309
Ampd2	0.262114	5.66385	10.6312	0.00420486	0.0703687	Ampd2	362015
LOC102555453	-0.879691	2.41115	10.6306	0.00420576	0.0703687	LOC102555453	102555453
Klhl25	0.497229	4.34985	10.5991	0.00425142	0.0709417	Klhl25	293023
Slc16a14	0.836414	8.57392	14.3479	0.00426137	0.0709417	Slc16a14	316578
Lzts2	-0.336411	4.96225	10.5911	0.00426306	0.0709417	Lzts2	365468
Cdkl2	-0.580845	3.39332	10.5904	0.00426402	0.0709417	Cdkl2	305242
Tmco4	-0.406766	4.77126	10.589	0.00426617	0.0709417	Tmco4	500573
Crym	-0.422112	6.45414	11.5358	0.00426647	0.0709417	Crym	117024
Crabp2	2.81689	0.490294	11.6064	0.00428016	0.0710957	Crabp2	29563
Car13	1.19919	0.968632	10.5688	0.00429568	0.0712119	Car13	NA
Pcgf6	0.521254	3.28727	10.5686	0.00429601	0.0712119	Pcgf6	309457
Il3ra	-0.509072	3.43843	10.5655	0.00430067	0.0712157	Il3ra	246144
Nt5c2	0.258495	6.63373	10.5607	0.00430776	0.0712597	Nt5c2	100363253
Xrcc5	0.315468	5.22368	10.5535	0.00431832	0.0713073	Xrcc5	363247
Golt1a	1.03634	2.72464	11.1484	0.00431951	0.0713073	Golt1a	498230
Lrrc15	-5.4566	-1.25939	10.8954	0.00433584	0.0715036	Lrrc15	246296
Stbd1	0.891165	1.85942	10.5285	0.0043555	0.0717542	Stbd1	305234
Gdf15	0.959861	2.225	10.5154	0.00437529	0.0720065	Gdf15	29455
Arhgap30	-0.5265	3.40771	10.507	0.00438789	0.0720957	Arhgap30	498282
Scrn1	-0.485539	3.70887	10.5058	0.00438968	0.0720957	Scrn1	502776
Ubqln1	0.233438	7.28342	10.5006	0.00439761	0.0721522	Ubqln1	114590
Cobll1	0.251942	8.10863	10.4933	0.00440859	0.072219	Cobll1	311088
Rps3a	0.220156	7.77414	10.4919	0.00441067	0.072219	Rps3a	29288
Bsnd	-0.373805	6.60416	11.0081	0.00444239	0.0726645	Bsnd	192675
Etfrf1	0.586268	2.78804	10.4635	0.00445408	0.0727241	Etfrf1	100361188
Zfp703	-0.319354	6.04129	10.4628	0.00445508	0.0727241	Zfp703	680717
Muc1	0.478608	7.63629	11.9584	0.00448731	0.0731759	Muc1	24571
C7	0.54036	9.04406	12.2551	0.00450892	0.0734537	C7	117517
Plpp2	-0.380432	4.49784	10.4231	0.00451651	0.0735029	Plpp2	246115
mrpl9	0.333574	5.10928	10.42	0.00452135	0.0735074	mrpl9	310653
Gars	0.263676	6.22027	10.4123	0.0045333	0.0736192	Gars	297113
Klk1c6	1.00006	2.26805	10.5248	0.00454152	0.0736192	Klk1c6	408242
Myc	0.567956	3.80534	10.4056	0.00454378	0.0736192	Myc	24577
Atp6v1b1	-0.464292	7.77921	11.7976	0.00454685	0.0736192	Atp6v1b1	312488
Lmf2	0.246923	6.12012	10.401	0.00455112	0.0736192	Lmf2	315218
Nacc2	-0.218632	6.17287	10.39	0.00456847	0.073678	Nacc2	296583
Glyatl2	0.701072	6.57959	13.4903	0.00456876	0.073678	Glyatl2	171179
Havcr1	1.83374	0.60062	10.3883	0.00457106	0.073678	Havcr1	286934
Fgd3	-0.372649	5.44519	10.387	0.00457308	0.073678	Fgd3	361223
Zfp444	0.226327	5.94339	10.3841	0.00457767	0.0736781	Zfp444	292569
Axl	-0.320437	5.59693	10.3759	0.00459075	0.0737881	Axl	308444
Krt5	2.85564	0.434384	11.3095	0.00459477	0.0737881	Krt5	369017
Pde5a	-0.397505	4.57965	10.3705	0.0045993	0.0737881	Pde5a	171115
Sox7	0.522745	3.41847	10.3681	0.00460303	0.0737881	Sox7	290317
Usp31	0.370391	4.92885	10.3654	0.00460746	0.0737881	Usp31	308959
Arhgap44	-0.573298	3.06347	10.3623	0.00461236	0.0737931	Arhgap44	303222
Actn2	2.78702	-0.353614	10.3532	0.00462682	0.073951	Actn2	291245
Hebp1	-0.746598	2.66814	10.3495	0.00463283	0.0739734	Hebp1	362454
Mrap	1.14035	1.19486	10.3338	0.00465804	0.07421	Mrap	288271
Anks3	-0.331215	4.88871	10.3326	0.00466003	0.07421	Anks3	302937
RGD1562932	-5.71044	-1.2586	11.2573	0.00466294	0.07421	RGD1562932	501893
Dusp9	0.812529	1.72516	10.3288	0.00466611	0.07421	Dusp9	293847
Eif5b	0.272707	5.89472	10.3221	0.00467698	0.0742579	Eif5b	308306
Mylk	-0.287828	8.19244	10.3212	0.00467835	0.0742579	Mylk	288057
Osr2	0.827425	3.23029	10.9175	0.00469302	0.0744173	Osr2	315039
Park7	-0.259434	6.76964	10.3039	0.00470649	0.0745573	Park7	117287
Rc3h2	0.223324	7.03238	10.281	0.004744	0.0750775	Rc3h2	311909
Lrrc24	0.801816	2.31625	10.2707	0.00476111	0.0752179	Lrrc24	362945
Cirbp	-0.411942	5.23983	10.3799	0.0047657	0.0752179	Cirbp	81825
Col2a1	-5.05295	-1.32343	10.6033	0.00476874	0.0752179	Col2a1	25412
Slc29a3	-0.280174	6.59436	10.2643	0.00477158	0.0752179	Slc29a3	353307
Shank2	-0.366781	6.31664	10.6985	0.0047911	0.0754516	Shank2	171093
Mipep	-0.307246	5.27524	10.2427	0.00480757	0.0756369	Mipep	81684
Klhl10	5.04301	-1.35616	10.567	0.00482584	0.0758501	Klhl10	303533
Parg	0.235422	7.13426	10.2128	0.00485789	0.0762058	Parg	83507
Pex11b	-0.602654	2.91436	10.2104	0.00486192	0.0762058	Pex11b	310682
Galnt14	0.481239	6.08526	11.5172	0.00486718	0.0762058	Galnt14	313878
Gcnt1	0.723186	4.2193	11.3706	0.00486743	0.0762058	Gcnt1	64043
Nme3	0.40236	4.13999	10.201	0.00487787	0.0762951	Nme3	85269
Plek	-0.778364	2.59087	10.1826	0.00490912	0.0766349	Plek	364206
Znf750	-0.379004	4.36854	10.1823	0.00490969	0.0766349	Znf750	688328
RT1-M2	-3.68114	-0.674753	10.512	0.0049139	0.0766349	RT1-M2	24988
Timp3	0.381399	9.60996	10.629	0.0049261	0.0766992	Timp3	25358
Sectm1a	-1.01892	2.02021	10.1719	0.00492756	0.0766992	Sectm1a	287885
Trpc5	-0.819055	1.99033	10.1633	0.0049423	0.0768542	Trpc5	140933
Olr1587	-2.53393	-0.443418	10.1561	0.00495472	0.0769728	Olr1587	405224
Agap2	-0.898812	1.81103	10.1408	0.00498129	0.077311	Agap2	65218
Gnrh1	-1.39614	0.85021	10.1294	0.00500113	0.077544	Gnrh1	25194
Dcaf15	-0.478065	3.90127	10.1222	0.00501369	0.0776634	Dcaf15	304653
Nicn1	-0.357684	4.59815	10.1169	0.005023	0.0776634	Nicn1	619581
Rpl19	0.225977	6.91653	10.1167	0.00502332	0.0776634	Rpl19	81767
Ippk	0.421365	3.68719	10.1004	0.00505201	0.0780319	Ippk	306808
Ahsa1	0.247503	5.96444	10.0962	0.00505947	0.0780722	Ahsa1	681996
Tead1	0.230518	6.41297	10.0914	0.00506803	0.0781293	Tead1	361630
Dhrs7l1	-1.89069	0.384854	10.0727	0.00510125	0.0785424	Dhrs7l1	299131
Plxdc2	0.272209	7.34647	10.0707	0.00510487	0.0785424	Plxdc2	361282
Mrps31	0.375475	4.80056	10.0681	0.00510948	0.0785424	Mrps31	290850
Itgav	0.311567	7.81694	10.0982	0.00513742	0.0788965	Itgav	296456
Cadps2	-0.409926	4.00719	10.0283	0.0051811	0.0794913	Cadps2	312166
Pacs2	-0.240735	6.19936	9.99387	0.00524413	0.0802809	Pacs2	691631
Mmp2	0.532508	4.85367	10.5725	0.00524859	0.0802809	Mmp2	81686
Nckap1l	-0.461659	3.67949	9.99046	0.00525041	0.0802809	Nckap1l	315348
Trpm6	0.293406	6.51365	9.98931	0.00525253	0.0802809	Trpm6	293874
Scnn1a	-0.300661	6.97942	9.98301	0.00526417	0.0803823	Scnn1a	25122
Bmp6	-0.648596	3.18656	9.97206	0.00528447	0.0806157	Bmp6	25644
Elp1	-0.295625	5.48443	9.96829	0.00529147	0.0806461	Elp1	140934
Csf2ra	-0.504562	3.43582	9.96374	0.00529993	0.0806563	Csf2ra	652957
Gabbr1	-0.30143	6.15363	9.96254	0.00530218	0.0806563	Gabbr1	81657
Amt	-0.343199	4.95887	9.95604	0.00531431	0.0807644	Amt	306586
Bmp15	1.35115	1.56179	10.227	0.00531986	0.0807724	Bmp15	59302
Cfap100	-1.14393	1.45853	9.94942	0.00532669	0.0807998	Cfap100	297444
Nceh1	-0.314354	4.9661	9.94573	0.0053336	0.0808285	Nceh1	294930
Flt1	0.269421	7.05962	9.92871	0.00536566	0.0812377	Flt1	54251
Ros1	-1.01604	5.85362	13.5639	0.00538079	0.0813901	Ros1	25346
Ppm1h	0.278643	6.54523	9.91158	0.00539813	0.0815066	Ppm1h	314897
Cacnb1	-0.696164	2.14838	9.9092	0.00540265	0.0815066	Cacnb1	50688
Alg12	0.438184	4.00642	9.90865	0.0054037	0.0815066	Alg12	315212
Drap1	-0.276182	5.47566	9.87274	0.00547255	0.0824678	Drap1	293674
Ncbp1	0.315244	6.44143	9.92151	0.00549295	0.0826296	Ncbp1	298075
Brd1	0.218154	6.92816	9.85832	0.00550048	0.0826296	Brd1	315210
Sh3gl2	0.367431	4.67979	9.85763	0.00550182	0.0826296	Sh3gl2	116743
Trak2	0.240176	7.75399	9.85659	0.00550384	0.0826296	Trak2	171086
Il17rd	-0.458241	4.58373	9.84912	0.00551838	0.0827706	Il17rd	498576
Gjb6	3.7844	-0.97306	9.84188	0.00553251	0.0829051	Gjb6	84403
Rnf19a	-0.234251	6.47478	9.83517	0.00554564	0.0830246	Rnf19a	362900
Adamts16	-0.585146	4.2803	10.3572	0.00556509	0.0831614	Adamts16	306664
Bicd1	0.550267	3.24823	9.82272	0.0055701	0.0831614	Bicd1	362466
Cgn	-0.376696	6.09232	10.3105	0.0055703	0.0831614	Cgn	310655
Kit	-0.489174	5.57675	10.8063	0.00559557	0.0834612	Kit	64030
Clec2l	-1.48909	1.32954	9.91909	0.00560973	0.0835949	Clec2l	296985
Slco4c1	-0.588571	6.1234	11.8456	0.00562393	0.0837064	Slco4c1	432363
Il1rap	0.413372	3.85981	9.79368	0.00562763	0.0837064	Il1rap	25466
Harbi1	0.701759	2.75668	9.78306	0.00564885	0.0838915	Harbi1	690164
LOC497796	-1.85324	-0.258936	9.78223	0.0056505	0.0838915	LOC497796	497796
Gstm2	-0.294613	5.64742	9.77548	0.00566404	0.0840148	Gstm2	24424
Serpine2	-0.468165	3.99123	9.76942	0.0056762	0.0840514	Serpine2	29366
Akap8l	-0.271163	5.83038	9.76905	0.00567696	0.0840514	Akap8l	299569
RT1-CE4	-0.898705	5.35037	12.7225	0.00568781	0.0841346	RT1-CE4	414783
Ebpl	-0.966042	1.96589	9.75883	0.00569756	0.0842013	Ebpl	361054
Ipo7	0.219179	7.29683	9.74589	0.00572376	0.0845109	Ipo7	308939
Tmem97	-0.639379	3.04188	9.74072	0.00573427	0.0845143	Tmem97	303330
Ror2	-0.383252	3.98866	9.74061	0.00573451	0.0845143	Ror2	306782
Gsap	-0.338102	4.65979	9.7306	0.00575492	0.0847375	Gsap	311984
Emp1	0.3038	5.51513	9.72651	0.00576326	0.0847774	Emp1	25314
Trappc11	-0.215165	6.04512	9.72294	0.00577057	0.0847774	Trappc11	290746
Cdh11	0.466027	6.0434	10.8308	0.00577345	0.0847774	Cdh11	84407
Abcc4	0.36839	7.2639	10.2922	0.00579068	0.0849529	Abcc4	170924
Cep95	-0.36726	4.52664	9.70295	0.0058117	0.0850491	Cep95	287766
Fadd	-0.344608	4.60301	9.70277	0.00581207	0.0850491	Fadd	266610
Otud4	0.229109	6.28834	9.70227	0.00581311	0.0850491	Otud4	307774
Olr1592	-4.79836	-1.39076	10.394	0.00585092	0.0854469	Olr1592	289254
Crem	0.428998	4.89117	9.70589	0.00585553	0.0854469	Crem	25620
Fis1	-0.26011	5.72576	9.68148	0.00585624	0.0854469	Fis1	288584
Abhd2	0.277736	5.3477	9.67812	0.00586324	0.0854715	Abhd2	293050
Lsm6	0.56113	3.11596	9.66464	0.00589144	0.0858048	Lsm6	498934
Abhd14b	-0.224489	7.89695	9.65725	0.00590697	0.0859531	Abhd14b	300983
Cdk10	-0.330725	5.14294	9.63989	0.00594361	0.0863764	Cdk10	361434
Sult1b1	-2.12633	2.84301	12.7434	0.00594681	0.0863764	Sult1b1	64305
Nhlh2	1.35997	0.687291	9.62647	0.00597211	0.0866324	Nhlh2	295327
Rubcnl	-1.16476	1.14579	9.62502	0.00597521	0.0866324	Rubcnl	290403
Fmo2	0.46158	7.10534	10.8948	0.00598765	0.0867346	Fmo2	246245
C1qtnf2	-0.664176	2.68981	9.61641	0.00599357	0.0867422	C1qtnf2	497886
Ube2u	-2.47233	-0.633993	9.91326	0.00599991	0.0867559	Ube2u	500511
Nuak1	-0.335445	4.93249	9.60861	0.00601028	0.0867586	Nuak1	299694
Ptprf	-0.253936	8.23878	9.607	0.00601373	0.0867586	Ptprf	360406
Npas2	-0.660883	3.35092	9.71808	0.00601628	0.0867586	Npas2	316351
Apcs	-1.06874	3.93126	12.0208	0.00604258	0.0870596	Apcs	29339
Gja1	0.580651	4.30895	10.0932	0.00606229	0.0872655	Gja1	24392
Rps18	0.257147	7.50454	9.5792	0.00607371	0.0873517	Rps18	294282
Cdh2	0.286329	6.69755	9.57523	0.00608235	0.0873978	Cdh2	83501
Zfat	-0.496407	4.04866	9.57181	0.00608978	0.0874264	Zfat	362925
Slc37a1	-0.549173	4.71225	10.2039	0.00610256	0.0875317	Slc37a1	294321
Rbck1	-0.286693	5.88375	9.55928	0.00611713	0.0875889	Rbck1	60383
Gldc	0.940569	6.11144	12.9313	0.00611744	0.0875889	Gldc	309312
Als2	-0.319495	6.45003	9.67667	0.00612408	0.087606	Als2	363235
Nfia	0.241366	7.24556	9.5532	0.00613044	0.0876189	Nfia	25492
H2afy2	-0.420442	4.18849	9.54094	0.00615738	0.0879259	H2afy2	361844
Kcnj10	-0.377229	5.0196	9.53468	0.0061712	0.088045	Kcnj10	29718
Tmem86a	-0.593713	5.89705	11.4759	0.00619679	0.0883318	Tmem86a	308602
Mrc1	0.617343	3.39343	9.52027	0.00620312	0.0883437	Mrc1	291327
Ogfod3	-0.53259	3.51301	9.50607	0.00623476	0.0886434	Ogfod3	303749
Ano2	-3.89852	-0.672891	9.50543	0.00623618	0.0886434	Ano2	100361584
Sema6b	0.791691	2.43368	9.50341	0.00624071	0.0886434	Sema6b	84609
Atp11c	0.328161	4.56687	9.49888	0.00625085	0.0887092	Atp11c	317599
Casc4	0.585029	4.6465	10.2224	0.00628156	0.0890309	Casc4	362204
Hpgds	-2.38365	0.747532	10.1559	0.00629352	0.0890309	Hpgds	58962
Slc13a5	1.47924	0.491277	9.47905	0.00629546	0.0890309	Slc13a5	266998
Nphs2	-0.80547	4.987	11.7205	0.00629567	0.0890309	Nphs2	170672
Slc25a17	-0.269678	5.45643	9.4651	0.00632708	0.0893964	Slc25a17	300083
Cep78	0.483411	3.31605	9.45486	0.00635038	0.0895849	Cep78	60347
Prodh1	0.520761	6.55528	11.1224	0.00636066	0.0895849	Prodh1	680409
Cobl	-0.264421	6.12405	9.44951	0.00636258	0.0895849	Cobl	305497
Slc2a2	0.841432	5.94232	12.5427	0.00636271	0.0895849	Slc2a2	25351
Cnpy4	0.504585	3.69962	9.44692	0.00636851	0.0895882	Cnpy4	363886
LOC691083	-0.709131	2.27313	9.42619	0.00641614	0.0900864	LOC691083	691083
RGD1308706	0.340104	4.66776	9.42603	0.00641652	0.0900864	RGD1308706	291925
Myom2	0.804673	2.01397	9.4242	0.00642074	0.0900864	Myom2	306616
Glo1	0.278976	5.43121	9.41332	0.00644592	0.090275	Glo1	294320
Ncoa3	0.284837	6.80186	9.41129	0.00645064	0.090275	Ncoa3	84584
Ddn	-0.516759	4.30757	9.66322	0.00645102	0.090275	Ddn	25113
Csrp2	0.332793	5.71035	9.403	0.00646991	0.090366	Csrp2	29317
Tmod2	-0.562959	3.73257	9.47149	0.00647421	0.090366	Tmod2	58814
Kcnk5	0.549472	6.16631	11.2062	0.00647438	0.090366	Kcnk5	364241
Wnk2	1.49885	0.439244	9.39142	0.00649694	0.0906021	Wnk2	306811
Rpl7	0.211039	8.30709	9.38874	0.00650322	0.0906112	Rpl7	297755
Ifi44	0.704425	4.67941	10.4815	0.00651472	0.0906928	Ifi44	310969
Sulf2	0.386816	6.56509	10.0768	0.00652218	0.0907181	Sulf2	311642
Hs6st2	1.3129	0.584268	9.37649	0.00653199	0.0907656	Hs6st2	302489
Fut4	-0.557478	2.91283	9.37441	0.00653688	0.0907656	Fut4	60670
Creld2	0.484008	4.01915	9.37054	0.006546	0.0908138	Creld2	362978
Tysnd1	-0.332945	5.10028	9.36613	0.00655642	0.0908566	Tysnd1	365571
Cr1l	0.298815	6.23324	9.36207	0.00656603	0.0908566	Cr1l	54243
Pik3cg	-0.415049	4.47799	9.36206	0.00656604	0.0908566	Pik3cg	298947
Rps10	1.07821	5.42546	12.6482	0.00658112	0.0909633	Rps10	81773
Car4	0.356876	5.77362	9.53593	0.0065887	0.0909633	Car4	NA
Rbpjl	0.963796	1.70611	9.35166	0.00659072	0.0909633	Rbpjl	362268
Ube2e1	-0.292147	5.10645	9.34625	0.0066036	0.0909933	Ube2e1	100366017
Tle6	0.578881	3.40456	9.34485	0.00660694	0.0909933	Tle6	299637
Slc7a8	0.535005	7.71245	11.1893	0.00660987	0.0909933	Slc7a8	84551
Nuak2	-0.305347	6.97637	9.40733	0.0066237	0.0911056	Nuak2	289419
Atp1b1	0.264509	11.2719	9.33169	0.00663841	0.09123	Atp1b1	25650
Rassf1	0.427565	4.02123	9.32301	0.00665926	0.0914383	Rassf1	363140
Abca8	0.562974	3.14135	9.29675	0.00672277	0.0922316	Abca8	303637
Mthfd2	1.3713	2.33966	10.2413	0.00675793	0.0924316	Mthfd2	680308
Eln	-0.556089	4.55807	9.87315	0.00675823	0.0924316	Eln	25043
Zbtb40	0.283779	5.00891	9.2817	0.00675946	0.0924316	Zbtb40	362635
Bace2	0.631739	3.44015	9.32475	0.00676034	0.0924316	Bace2	288227
Btaf1	0.235735	6.78529	9.27468	0.00677666	0.092576	Btaf1	368042
Tagln2	-0.215073	6.53829	9.26939	0.00678964	0.0926148	Tagln2	304983
Tmem170a	0.342803	4.61612	9.26883	0.00679102	0.0926148	Tmem170a	498953
Angptl8	-1.06175	1.29657	9.26329	0.00680466	0.0927221	Angptl8	100361444
Bid	0.500094	3.40838	9.26015	0.0068124	0.092749	Bid	64625
Qrich2	-0.659428	2.22485	9.25079	0.00683554	0.0929853	Qrich2	501747
Ankrd13a	-0.352777	7.34722	9.72404	0.00684353	0.0930092	Ankrd13a	360823
Rem1	-0.672353	3.28098	9.33836	0.00684886	0.0930092	Rem1	366232
Fyco1	-0.193131	7.37772	9.23958	0.00686338	0.0931277	Fyco1	301085
Trim2	-0.315424	5.98059	9.2465	0.00687306	0.0931804	Trim2	361970
Atp13a3	-0.48184	4.44885	9.33002	0.00688604	0.0932053	Atp13a3	678704
Tbl1xr1	0.224854	7.49052	9.22856	0.00689086	0.0932053	Tbl1xr1	365755
Hk3	-1.29008	1.52999	9.28949	0.00689228	0.0932053	Hk3	25060
Ccdc32	0.468002	3.95123	9.21358	0.00692842	0.0936152	Ccdc32	296081
Ppdpf	-0.305636	5.79694	9.20617	0.00694708	0.0937885	Ppdpf	296470
Clint1	-0.212668	7.98732	9.19816	0.00696731	0.0939826	Clint1	360515
Extl1	1.2837	0.603377	9.19348	0.00697918	0.0940639	Extl1	313610
Slc12a6	0.289791	6.85805	9.18696	0.00699573	0.094208	Slc12a6	691209
Ppp1r15b	0.247389	7.34864	9.17827	0.00701784	0.0943481	Ppp1r15b	304799
Nqo1	-0.616996	3.32824	9.17776	0.00701916	0.0943481	Nqo1	24314
Pc	0.32833	8.2275	9.44715	0.00702374	0.0943481	Pc	25104
Med16	-0.344527	5.2311	9.16401	0.00705434	0.0946528	Med16	299607
Hes6	-0.280835	5.15108	9.1581	0.00706953	0.0946528	Hes6	316626
Gins2	1.2224	0.739344	9.15616	0.00707452	0.0946528	Gins2	292058
Rpl28	0.240188	7.51538	9.15599	0.00707495	0.0946528	Rpl28	64638
Clcn1	3.04265	-0.441859	9.15451	0.00707877	0.0946528	Clcn1	25688
Zfr	0.199212	7.49919	9.15335	0.00708174	0.0946528	Zfr	365703
Xpnpep3	0.253004	5.65031	9.14004	0.00711616	0.0949147	Xpnpep3	685823
Mrpl52	-0.303802	5.0693	9.13835	0.00712053	0.0949147	Mrpl52	361037
Anapc5	-0.24454	7.36657	9.13701	0.00712401	0.0949147	Anapc5	288671
Aspa	-0.408579	6.56885	10.031	0.00712495	0.0949147	Aspa	79251
Mkrn3	-1.55821	0.539195	9.12848	0.00714616	0.0950362	Mkrn3	292988
Rnase11	-3.40669	-0.923393	9.12735	0.00714912	0.0950362	Rnase11	497651
Bsn	1.13399	2.12277	9.56763	0.0071518	0.0950362	Bsn	29138
Zer1	-0.209837	6.45536	9.12221	0.00716252	0.0951001	Zer1	311842
Cyth3	-0.280501	6.02918	9.11766	0.00717441	0.0951156	Cyth3	116693
Ispd	0.410148	4.24773	9.11723	0.00717552	0.0951156	Ispd	NA
Pex11a	0.762269	5.00884	11.0432	0.00719986	0.0953056	Pex11a	85249
Afm	0.624065	5.35268	10.6912	0.00720171	0.0953056	Afm	282708
Timm10	0.434234	4.19404	9.10225	0.00721483	0.0953725	Timm10	64464
Eif2s2	0.234087	6.15219	9.1008	0.00721863	0.0953725	Eif2s2	296302
Cmc1	-0.556106	2.91808	9.08986	0.0072475	0.0956754	Cmc1	363162
Tmed5	0.354672	4.13629	9.08456	0.00726155	0.0957792	Tmed5	289883
Tars	0.251047	5.79998	9.08239	0.00726729	0.0957792	Tars	294810
Nog	2.59206	-0.632533	9.0577	0.00733314	0.0964092	Nog	25495
Naprt	-0.340666	7.8498	9.4607	0.00733388	0.0964092	Naprt	315085
Crebl2	-0.43334	3.71435	9.05742	0.00733389	0.0964092	Crebl2	362453
Tex14	-0.468025	3.52276	9.05549	0.00733906	0.0964092	Tex14	287603
Fkbp9	-0.278095	7.0356	9.05251	0.00734704	0.0964351	Fkbp9	297123
Olr1593	-4.65541	-1.39084	9.67759	0.00735469	0.0964568	Olr1593	289255
Col4a3	-0.2135	8.41659	9.04378	0.00737054	0.0965859	Col4a3	363265
Spr	-0.387674	3.8359	9.039	0.00738343	0.0966496	Spr	29270
Tcf24	2.08355	1.77503	10.571	0.00738742	0.0966496	Tcf24	680678
Aif1	-0.638547	3.24013	9.03464	0.00739521	0.0966729	Aif1	29427
Tln1	-0.208821	8.82466	9.02575	0.00741932	0.0969092	Tln1	313494
Fblim1	0.43287	4.79245	9.0221	0.00744276	0.0971364	Fblim1	362650
Higd1a	0.336714	4.53604	9.01252	0.00745533	0.0972217	Higd1a	140937
Cd37	-0.585104	2.85671	9.00376	0.00747928	0.0974549	Cd37	29185
Sult1a1	0.501557	4.67097	9.34079	0.00750482	0.0977085	Sult1a1	83783
Mapk12	0.597861	3.25531	8.98891	0.00752009	0.0978281	Mapk12	60352
Atf6	0.217404	7.13303	8.98026	0.007544	0.0980597	Atf6	304962
Acyp2	0.729085	2.44044	8.97654	0.0075543	0.0981123	Acyp2	364224
Tmem177	0.698737	2.58447	8.97229	0.00756607	0.0981123	Tmem177	304735
Dennd1a	0.201307	6.87348	8.97219	0.00756634	0.0981123	Dennd1a	311913
Arsa	-0.252146	6.65504	8.96999	0.00757245	0.0981123	Arsa	315222
Cpne8	0.629826	4.43513	9.83224	0.00758782	0.0982323	Cpne8	362988
Ngfr	1.00445	2.14393	9.05009	0.0076125	0.0984726	Ngfr	24596
Cdh4	-0.541362	3.08018	8.94397	0.00764512	0.098815	Cdh4	114588
Icam2	0.385971	3.73346	8.9406	0.0076546	0.0988581	Icam2	360647
Gpsm1	-0.491929	3.54447	8.93562	0.00766862	0.0989596	Gpsm1	246254
Cipc	0.260622	5.75384	8.92574	0.00769651	0.0992399	Cipc	314330
Enpp5	-0.305993	6.09595	8.92613	0.00774501	0.0997853	Enpp5	316249
Pramef8	-0.531399	3.07026	8.90508	0.00775521	0.0998367	Pramef8	502994
Rarres2	0.435264	5.00772	9.12033	0.0077641	0.0998712	Rarres2	297073
RGD1566006	-4.79011	-1.57379	9.50792	0.00777308	0.0999068	RGD1566006	501828
Il17ra	0.271621	5.46441	8.8821	0.00782108	0.100443	Il17ra	312679
Gprin3	0.341675	4.82572	8.87729	0.00783495	0.100476	Gprin3	502784
Tpcn1	-0.231691	7.32543	8.87689	0.00783612	0.100476	Tpcn1	246215
Ndufaf6	-0.569954	3.05356	8.86683	0.00786521	0.100769	Ndufaf6	297821
Slc34a1	-0.399343	11.1042	9.33608	0.00788061	0.100813	Slc34a1	25548
Samd12	0.729611	2.65266	8.86132	0.00788119	0.100813	Samd12	362910
Atp6v1f	-0.257188	5.69448	8.8573	0.0078929	0.100882	Atp6v1f	116664
Tcn2	0.369557	6.65867	9.44762	0.00793385	0.101325	Tcn2	64365
Tnfrsf14	-0.485682	4.71551	9.1788	0.00794754	0.101419	Tnfrsf14	366518
Oma1	0.327106	4.44697	8.81853	0.00800661	0.102055	Oma1	298282
Mindy1	-0.314942	5.64931	8.81739	0.00801	0.102055	Mindy1	310665
Ipp	0.384836	5.87421	9.33542	0.00802287	0.102118	Ipp	298439
Slc7a7	0.72266	7.1812	11.4321	0.00802772	0.102118	Slc7a7	83509
Cyp2j10	-0.550639	3.1851	8.80917	0.00803435	0.102122	Cyp2j10	313373
Ccdc59	0.436773	3.65499	8.80534	0.00804575	0.102186	Ccdc59	314799
Colec12	0.607977	5.15176	10.0383	0.00805398	0.10221	Colec12	361289
Jakmip1	-4.79679	-1.25978	9.04797	0.00808406	0.102463	Jakmip1	305434
Taz	-0.309408	4.50308	8.79017	0.008091	0.102463	Taz	363521
Dagla	0.366484	3.82914	8.78609	0.00810321	0.102463	Dagla	309207
Gpatch11	0.349852	4.61944	8.78587	0.00810387	0.102463	Gpatch11	362685
Megf6	-3.41767	-0.92437	8.78483	0.008107	0.102463	Megf6	65049
Cxxc1	-0.247869	5.31079	8.78312	0.00811212	0.102463	Cxxc1	291440
Dmxl1	0.207999	8.50277	8.77518	0.00813597	0.102683	Dmxl1	307429
Cars	0.328852	5.02581	8.76716	0.00816015	0.10288	Cars	293638
Agrp	-4.65387	-1.19831	9.01987	0.00816435	0.10288	Agrp	25582
Tmem95	2.59968	-1.28991	8.76346	0.00817135	0.102887	Tmem95	691982
Mettl7b	0.373121	7.30748	9.43457	0.00819053	0.102968	Mettl7b	366792
Slc38a10	-0.233525	6.60511	8.75712	0.00819057	0.102968	Slc38a10	303740
Wdfy4	-0.460103	3.95508	8.74949	0.00821373	0.103179	Wdfy4	498582
Kcnh1	1.08015	1.60233	8.74539	0.00822623	0.103255	Kcnh1	65198
Fbxo21	0.274143	5.50305	8.74294	0.00823369	0.103268	Fbxo21	360818
Car6	0.587948	3.06397	8.73779	0.00824945	0.103296	Car6	NA
Lifr	-0.30801	9.86496	8.74064	0.00825081	0.103296	Lifr	81680
Slco2a1	0.302703	6.99445	8.85447	0.00825522	0.103296	Slco2a1	24546
Ahr	-0.233428	6.47595	8.71947	0.00830568	0.103847	Ahr	25690
Zbtb22	-0.289083	4.61209	8.71598	0.00831642	0.1039	Zbtb22	309630
Slco1a6	-0.33053	8.5923	8.98766	0.00838159	0.104551	Slco1a6	84608
Stard3nl	-0.450131	3.28759	8.69428	0.00838369	0.104551	Stard3nl	291182
Cd300le	1.51068	0.782662	8.69289	0.00838801	0.104551	Cd300le	360655
Mogat2	-3.6863	-1.19695	8.6883	0.00840233	0.104648	Mogat2	681211
Ptprv	-0.776665	2.09649	8.6833	0.00841795	0.104721	Ptprv	64576
Ccdc126	0.338791	4.19901	8.68227	0.00842118	0.104721	Ccdc126	500117
Dnm3	0.605658	4.34067	9.40562	0.00843578	0.104821	Dnm3	171574
Ddx24	-0.287723	5.52827	8.67535	0.00844288	0.104829	Ddx24	373065
Stx18	0.359806	4.95712	8.67082	0.00845709	0.104924	Stx18	360953
Gng4	-4.77312	-1.1119	8.91463	0.0084732	0.105043	Gng4	114118
Carhsp1	-0.243335	5.8075	8.6522	0.00851586	0.105407	Carhsp1	260416
Hsd17b10	-0.494464	7.29474	10.1432	0.00851769	0.105407	Hsd17b10	63864
Ago4	-0.577467	2.64966	8.64839	0.00852796	0.105407	Ago4	298533
Slc7a4	-0.833587	1.6118	8.64813	0.00852877	0.105407	Slc7a4	303787
Atp6v0c	-0.227853	8.75979	8.64548	0.0085372	0.10543	Atp6v0c	170667
Spata20	2.88526	-0.652563	8.64082	0.00855201	0.105532	Spata20	360604
Slc6a19	0.711056	7.12917	11.1535	0.00857649	0.105694	Slc6a19	664630
Adamts5	-0.444168	5.36449	9.19121	0.0085783	0.105694	Adamts5	304135
Pear1	0.265506	6.12278	8.6257	0.00860031	0.105814	Pear1	295293
Ccno	-1.34063	1.08317	8.62542	0.00860123	0.105814	Ccno	499528
Arhgef40	-0.374211	5.00653	8.62113	0.00861497	0.105902	Arhgef40	361034
Arg1	-1.02086	1.44441	8.61879	0.0086225	0.105914	Arg1	29221
Olr324	-1.48466	0.147179	8.61035	0.00864965	0.106093	Olr324	293762
Serpine1	-0.899315	4.23256	10.294	0.00865027	0.106093	Serpine1	24617
Sod1	-0.38945	7.35287	9.3884	0.00867992	0.106315	Sod1	24786
Zfp592	0.219998	6.74248	8.60046	0.00868163	0.106315	Zfp592	293038
Atp6v0a2	0.232666	5.63907	8.5864	0.00872727	0.106793	Atp6v0a2	116455
Pcmtd1	-0.194852	7.73381	8.58243	0.00874024	0.10687	Pcmtd1	366300
Myo5b	0.223139	8.32214	8.57977	0.0087489	0.106895	Myo5b	25132
Gosr2	-0.255869	6.02306	8.56396	0.00880071	0.107446	Gosr2	64154
Psap	-0.24179	9.12261	8.55648	0.00882535	0.107603	Psap	25524
Sik2	0.24468	7.16112	8.55504	0.00883009	0.107603	Sik2	315649
Cyp24a1	-3.31431	6.47856	11.657	0.00883363	0.107603	Cyp24a1	25279
Dimt1	0.559993	3.10654	8.55037	0.00884552	0.107666	Dimt1	294718
Tgfbrap1	0.218777	6.45182	8.54435	0.00886547	0.107827	Tgfbrap1	301373
Ctdsp1	-0.197354	7.54151	8.54028	0.00887898	0.107907	Ctdsp1	363249
Abhd1	-0.363318	4.35606	8.53834	0.00888542	0.107907	Abhd1	313917
Mapre1	-0.257685	5.71652	8.53479	0.00889722	0.107969	Mapre1	114764
Slc5a8	0.356415	6.85545	9.05797	0.00890406	0.10797	Slc5a8	500820
Vim	0.24419	6.70537	8.52263	0.0089378	0.108283	Vim	81818
Tnnc1	-0.802476	2.37442	8.52097	0.00894337	0.108283	Tnnc1	290561
Tmem109	-0.332746	4.84768	8.51662	0.00895792	0.108331	Tmem109	361732
Pou2f2	-0.542327	3.35326	8.51577	0.00896079	0.108331	Pou2f2	117058
Rnf182	-1.24844	0.675104	8.51182	0.00897406	0.108386	Rnf182	498726
Abcg1	-0.773624	5.05512	10.3897	0.00897877	0.108386	Abcg1	85264
Iqcd	-0.563855	3.01102	8.5077	0.00898792	0.108415	Iqcd	498184
Msh5	0.651394	2.47682	8.50327	0.00900284	0.108419	Msh5	294252
Alox5	0.957857	1.77593	8.50155	0.00900864	0.108419	Alox5	25290
Bves	1.96906	-0.339047	8.49982	0.00901448	0.108419	Bves	365603
Sypl1	0.300184	6.14385	8.54488	0.00901583	0.108419	Sypl1	366595
Tmem184b	-0.251717	5.91135	8.49761	0.00902196	0.108419	Tmem184b	362959
Lrpprc	0.223198	7.38844	8.48862	0.00905239	0.108587	Lrpprc	313867
Akap1	0.206386	6.38797	8.48756	0.00905599	0.108587	Akap1	114124
Qrfpr	-2.6199	-0.428299	8.48748	0.00905625	0.108587	Qrfpr	310327
Idua	0.261271	6.75501	8.47982	0.00908233	0.108819	Idua	360904
Casp4	0.539355	3.04867	8.47767	0.00908966	0.108825	Casp4	114555
Emp2	0.489921	4.20048	8.60174	0.00909861	0.108852	Emp2	360468
Col6a6	-0.543626	7.39538	10.1861	0.00913319	0.109184	Col6a6	315979
Nav2	-0.2381	8.58172	8.45455	0.00916887	0.109529	Nav2	171563
Prkaca	-0.222277	6.12875	8.44557	0.00919981	0.109817	Prkaca	25636
Chst2	-0.31927	4.94539	8.4337	0.00924094	0.110176	Chst2	367145
Zdhhc17	0.292712	5.06905	8.43294	0.00924358	0.110176	Zdhhc17	366889
Topbp1	0.283332	4.58732	8.4206	0.00928657	0.110606	Topbp1	315969
Tmem9	-0.313322	4.58722	8.41548	0.00930447	0.110738	Tmem9	289046
Iqsec3	-5.04172	-1.13921	8.64675	0.00932087	0.110851	Iqsec3	404781
Lrp1	0.338358	8.27958	8.81033	0.00933425	0.110928	Lrp1	299858
Dstyk	0.273447	5.49986	8.40388	0.00934517	0.110976	Dstyk	304791
RGD1559960	-1.22689	7.6572	11.3471	0.0093766	0.111267	RGD1559960	501084
Foxk2	0.249608	6.11396	8.39079	0.00939133	0.111359	Foxk2	303753
Glod5	0.55784	4.72968	9.14699	0.00943086	0.111746	Glod5	302554
Il20ra	0.817146	1.73549	8.37286	0.009455	0.111949	Il20ra	308716
Pfkfb4	0.819464	2.30198	8.36264	0.00949149	0.112218	Pfkfb4	54283
Mapk4	0.710353	5.73417	10.5173	0.00949226	0.112218	Mapk4	54268
Mbl1	-2.64764	-0.674918	8.358	0.00950812	0.112218	Mbl1	24548
Flot2	-0.214617	6.19714	8.35718	0.00951106	0.112218	Flot2	83764
Arl8b	0.214788	7.12292	8.35583	0.00951588	0.112218	Arl8b	500282
Utp23	0.524792	3.47357	8.35479	0.00951962	0.112218	Utp23	299900
St6gal1	-0.409016	8.49306	9.21044	0.00955597	0.112564	St6gal1	25197
Slfn2	-0.411667	5.04642	8.42834	0.00956386	0.112575	Slfn2	303380
Prex2	0.275565	5.72438	8.34015	0.00957238	0.112593	Prex2	312912
Tmem120b	0.672489	2.9105	8.3366	0.00958519	0.112661	Tmem120b	690137
Lrrfip1	0.203809	6.93385	8.33142	0.00960397	0.112713	Lrrfip1	367314
Fat1	0.215274	9.77141	8.3293	0.00961165	0.112713	Fat1	83720
Trpv5	-0.421738	4.09958	8.32862	0.00961414	0.112713	Trpv5	116469
Alg11	-0.284509	5.53616	8.32632	0.00962249	0.112713	Alg11	361174
Tapt1	0.294253	5.43953	8.32573	0.00962464	0.112713	Tapt1	305386
Stab2	-3.09885	-1.29124	8.32264	0.00963587	0.112762	Stab2	282580
Krtap11-1	4.58678	-1.73788	8.8586	0.00964769	0.112818	Krtap11-1	100359886
Sh3bp5	0.237761	6.90469	8.31582	0.00966071	0.112889	Sh3bp5	117186
Nrep	-0.457465	3.87673	8.31125	0.00967743	0.113002	Nrep	338475
Hp1bp3	-0.210724	7.40436	8.30504	0.00970019	0.113185	Hp1bp3	313647
Rpl22l1	-0.502657	4.05915	8.42479	0.00970893	0.113205	Rpl22l1	361923
Scn4a	1.51206	0.428258	8.29274	0.00974539	0.113435	Scn4a	25722
RT1-A1	1.83767	7.00891	11.2071	0.00975471	0.113435	RT1-A1	24973
RT1-M3-1	-0.549359	2.84325	8.29012	0.00975505	0.113435	RT1-M3-1	24747
Treml1	-2.69199	-0.718811	8.28788	0.00976332	0.113435	Treml1	501096
Klf15	-0.370037	6.52234	8.8947	0.00976393	0.113435	Klf15	85497
Slc25a21	0.675671	2.49711	8.28336	0.00978005	0.113523	Slc25a21	171151
Aspg	-0.40478	6.00439	8.94363	0.00978557	0.113523	Aspg	246266
Nr1h3	-0.301927	5.05117	8.2757	0.00980843	0.113695	Nr1h3	58852
Herpud1	0.385647	7.61553	9.02547	0.00982224	0.113695	Herpud1	85430
Tfpi	0.235843	5.40216	8.26932	0.00983215	0.113695	Tfpi	29436
Kncn	-4.78894	-1.29278	8.79966	0.0098422	0.113695	Kncn	690105
Olr59	-0.683309	2.16616	8.26628	0.0098435	0.113695	Olr59	170816
LOC689574	-0.280829	6.35246	8.26504	0.00984811	0.113695	LOC689574	689574
Rasl11a	-0.749933	2.24019	8.26455	0.00984994	0.113695	Rasl11a	304268
Synpo2l	-0.994912	2.33976	8.44823	0.00987682	0.113923	Synpo2l	305675
Idnk	0.56973	3.60374	8.33566	0.00988897	0.113982	Idnk	498695
Zbp1	-0.855555	2.3328	8.25173	0.00989791	0.114003	Zbp1	171091
C2cd2l	0.248257	6.35882	8.24904	0.00990803	0.114031	C2cd2l	300666
Pdzrn3	0.376472	4.98804	8.25501	0.00991448	0.114031	Pdzrn3	312607
Adra2b	0.258479	5.70132	8.24339	0.00992927	0.114119	Adra2b	24174
Scand1	-0.228549	6.33578	8.24085	0.00993881	0.114147	Scand1	362252
Zfp281	0.335315	5.22241	8.23841	0.00994804	0.114172	Zfp281	305083
Ppp3cb	0.23468	5.62827	8.22858	0.0099852	0.114516	Ppp3cb	24675

## Sheet: DMC_BN_PvsBN_NP
chr	start	end	width	strand	pvalue	qvalue	meth.diff	annot.seqnames	annot.start	annot.end	annot.width	annot.strand	annot.id	annot.tx_id	annot.gene_id	annot.symbol	annot.type
chrX	22303139	22303139	1	-	2.92e-07	0.251002	23.913	chrX	22302308	22303206	899	*	island:17683	NA	NA	NA	rn6_cpg_islands
chr5	127048373	127048373	1	-	3.03e-06	0.44508	19.4805	chr5	127046718	127048717	2000	*	shelf:10618	NA	NA	NA	rn6_cpg_shelves
chr18	8179849	8179849	1	-	5.17e-06	0.446885	36.7725	chr18	8179719	8181537	1819	-	intron:140324	NM_031333	83501	Cdh2	rn6_genes_introns
chr12	17137437	17137437	1	+	7.95e-06	0.501626	33.4799	chr12	17135500	17137499	2000	*	shore:23992	NA	NA	NA	rn6_cpg_shores
chr13	77783891	77783891	1	+	9.95e-06	0.501626	-41.1585	chr13	77783807	77784806	1000	+	promoter:14107	NM_001162897	100302372	LOC100302372	rn6_genes_promoters
chr13	77783891	77783891	1	+	9.95e-06	0.501626	-41.1585	chr13	77783807	77784806	1000	+	promoter:14108	NM_001162898	100302372	LOC100302372	rn6_genes_promoters
chr7	137999639	137999639	1	-	1.06e-05	0.501626	-23.0769	chr7	137988994	138002504	13511	-	intron:76388	NM_138832	170567	Slc38a1	rn6_genes_introns
chr3	165020488	165020488	1	-	1.92e-05	0.623426	-35.8238	chr3	165020230	165021781	1552	-	exon:46331	NM_001106545	296395	Kcng1	rn6_genes_exons
chr3	165020488	165020488	1	-	1.92e-05	0.623426	-35.8238	chr3	165020230	165021010	781	-	3UTR:4470	NM_001106545	296395	Kcng1	rn6_genes_3UTRs
chr3	165020488	165020488	1	-	1.92e-05	0.623426	-35.8238	chr3	165019247	165021246	2000	*	shore:8486	NA	NA	NA	rn6_cpg_shores
chr3	104100764	104100764	1	+	2.41e-05	0.68155	29.0922	chr3	104042270	104112318	70049	+	intron:32020	NM_001107757	311299	Aven	rn6_genes_introns
chr20	6979614	6979614	1	-	2.64e-05	0.68155	-23.1199	chr20	6791519	7094315	302797	-	intron:149566	NM_022666	24417	Grm4	rn6_genes_introns
chr9	82420019	82420019	1	+	2.67e-05	0.68155	28.0702	chr9	82419271	82420041	771	*	island:10361	NA	NA	NA	rn6_cpg_islands
chr6	7442196	7442196	1	-	2.77e-05	0.68155	31.2057	chr6	7426889	7461372	34484	-	intron:63905	NM_001191769	313865	Thada	rn6_genes_introns
chr2	263863860	263863860	1	-	3.23e-05	0.757599	-15.9091	chr2	263861925	263863924	2000	*	shore:6217	NA	NA	NA	rn6_cpg_shores
chr10	70637390	70637390	1	-	3.9e-05	0.757599	-33.6996	chr10	70636950	70638949	2000	*	shore:21504	NA	NA	NA	rn6_cpg_shores
chr9	7466682	7466682	1	+	3.91e-05	0.757599	-28.2319	chr9	7466567	7467333	767	*	island:9906	NA	NA	NA	rn6_cpg_islands
chr4	7147401	7147401	1	+	3.97e-05	0.757599	-11.7647	chr4	7147351	7147536	186	+	exon:46952	NM_001024317	499971	Iqca1l	rn6_genes_exons
chr4	7147401	7147401	1	+	3.97e-05	0.757599	-11.7647	chr4	7145574	7147573	2000	*	shore:8839	NA	NA	NA	rn6_cpg_shores
chr15	8745979	8745979	1	+	4.66e-05	0.757599	21.2	chr15	8745965	8746590	626	+	exon:141443	NM_147210	259241	Nr1d2	rn6_genes_exons
chr4	99823921	99823921	1	-	5.2e-05	0.757599	-25.1957	chr4	99822930	99823929	1000	-	promoter:6188	NM_001134718	500199	Ptcd3	rn6_genes_promoters
chr4	99823921	99823921	1	-	5.2e-05	0.757599	-25.1957	chr4	99823368	99825367	2000	*	shore:9634	NA	NA	NA	rn6_cpg_shores
chr10	109576380	109576380	1	-	5.77e-05	0.757599	-20.5212	chr10	109574744	109580082	5339	-	intron:104745	NM_080577	140639	Nploc4	rn6_genes_introns
chr19	25672217	25672217	1	-	5.98e-05	0.757599	-26.4878	chr19	25672143	25674142	2000	*	shore:31463	NA	NA	NA	rn6_cpg_shores
chr17	29038205	29038205	1	-	6.35e-05	0.757599	17.1133	chr17	29007275	29139960	132686	-	intron:136718	NM_001013139	306879	Fars2	rn6_genes_introns
chrX	145875424	145875424	1	-	6.5e-05	0.757599	19.5652	chrX	145875309	145876618	1310	*	island:18018	NA	NA	NA	rn6_cpg_islands
chr17	24241789	24241789	1	+	6.53e-05	0.757599	-20.9524	chr17	24241642	24242641	1000	+	promoter:16310	NM_001109117	498726	Rnf182	rn6_genes_promoters
chr17	24241789	24241789	1	+	6.53e-05	0.757599	-20.9524	chr17	24240468	24242467	2000	*	shore:29523	NA	NA	NA	rn6_cpg_shores
chr1	148665209	148665209	1	-	6.61e-05	0.757599	-32.7499	chr1	148663783	148665782	2000	*	shore:2049	NA	NA	NA	rn6_cpg_shores
chr6	27173873	27173873	1	-	6.71e-05	0.757599	-29.3567	chr6	27155940	27189830	33891	-	intron:64749	NM_033376	29553	Kcnk3	rn6_genes_introns
chr1	256370915	256370915	1	-	6.73e-05	0.757599	19.7674	chr1	256369583	256371582	2000	*	shore:3653	NA	NA	NA	rn6_cpg_shores
chr9	12634181	12634181	1	+	7.17e-05	0.757599	-16.801	chr9	12633990	12634187	198	+	5UTR:12027	NM_001109414	680486	Dazl	rn6_genes_5UTRs
chr9	12634181	12634181	1	+	7.17e-05	0.757599	-16.801	chr9	12633990	12634190	201	+	exon:97746	NM_001109414	680486	Dazl	rn6_genes_exons
chr9	12634181	12634181	1	+	7.17e-05	0.757599	-16.801	chr9	12633803	12634688	886	*	island:9991	NA	NA	NA	rn6_cpg_islands
chr11	78460710	78460710	1	-	7.18e-05	0.757599	32.3226	chr11	78457201	78461200	4000	-	1to5kb:13370	NM_001127339	246334	Tp63	rn6_genes_1to5kb
chr11	78460710	78460710	1	-	7.18e-05	0.757599	32.3226	chr11	78457201	78461200	4000	-	1to5kb:13371	NM_019221	246334	Tp63	rn6_genes_1to5kb
chr11	78460710	78460710	1	-	7.18e-05	0.757599	32.3226	chr11	78457201	78461200	4000	-	1to5kb:13373	NM_001127341	246334	Tp63	rn6_genes_1to5kb
chr1	124804524	124804524	1	-	7.19e-05	0.757599	-30.7949	chr1	124804364	124808363	4000	-	1to5kb:1785	NM_001109147	499171	Klf13	rn6_genes_1to5kb
chr1	69959545	69959545	1	-	7.29e-05	0.757599	16.6667	chr1	69959281	69960695	1415	-	intron:11406	NM_001308536	292554	Aurkc	rn6_genes_introns
chr3	152753320	152753320	1	+	7.31e-05	0.757599	-26.7652	chr3	152752208	152790556	38349	+	intron:34093	NM_173145	286930	Dlgap4	rn6_genes_introns
chrX	62797285	62797285	1	+	8e-05	0.782036	-27.2888	chrX	62797268	62802815	5548	+	intron:151718	NM_173151	286936	Pcyt1b	rn6_genes_introns
chr3	104100771	104100771	1	+	8.49e-05	0.793714	20.9039	chr3	104042270	104112318	70049	+	intron:32020	NM_001107757	311299	Aven	rn6_genes_introns
chr20	11764546	11764546	1	-	8.88e-05	0.821777	-22.333	chr20	11763638	11764637	1000	-	promoter:18105	NM_001013238	365548	Pttg1ip	rn6_genes_promoters
chr20	11764546	11764546	1	-	8.88e-05	0.821777	-22.333	chr20	11764067	11766066	2000	*	shore:32632	NA	NA	NA	rn6_cpg_shores
chr10	68473593	68473593	1	-	9.23e-05	0.831834	16.6667	chr10	68343198	69346515	1003318	-	intron:101914	NM_001034014	25364	Asic2	rn6_genes_introns
chr10	68473593	68473593	1	-	9.23e-05	0.831834	16.6667	chr10	68343198	68516856	173659	-	intron:101922	NM_012892	25364	Asic2	rn6_genes_introns
chr3	171012568	171012568	1	-	9.68e-05	0.838995	23	chr3	171011385	171013384	2000	*	shelf:7804	NA	NA	NA	rn6_cpg_shelves
chr9	92290068	92290068	1	+	9.8e-05	0.838995	-33.6077	chr9	92288416	92290415	2000	*	shore:19701	NA	NA	NA	rn6_cpg_shores
chr1	8020424	8020424	1	+	0.000106205	0.85365	25.8414	chr1	8020353	8022352	2000	*	shelf:77	NA	NA	NA	rn6_cpg_shelves
chr10	46572426	46572426	1	-	0.000108072	0.85365	-19.746	chr10	46572396	46572507	112	-	exon:113643	NM_001276708	78968	Srebf1	rn6_genes_exons
chr10	46572426	46572426	1	-	0.000108072	0.85365	-19.746	chr10	46572396	46572507	112	-	exon:113662	NM_001276707	78968	Srebf1	rn6_genes_exons
chr9	82746667	82746667	1	+	0.000109985	0.860124	-16.6667	chr9	82746574	82746722	149	+	exon:100178	NM_017049	24781	Slc4a3	rn6_genes_exons
chr9	82746667	82746667	1	+	0.000109985	0.860124	-16.6667	chr9	82744957	82746956	2000	*	shelf:17888	NA	NA	NA	rn6_cpg_shelves
chr3	2795084	2795084	1	-	0.000114922	0.865067	14.4578	chr3	2795054	2795109	56	-	5UTR:5105	NM_145768	252882	Mamdc4	rn6_genes_5UTRs
chr3	2795084	2795084	1	-	0.000114922	0.865067	14.4578	chr3	2795008	2795109	102	-	exon:40499	NM_145768	252882	Mamdc4	rn6_genes_exons
chr3	2795084	2795084	1	-	0.000114922	0.865067	14.4578	chr3	2794235	2796234	2000	*	shelf:5708	NA	NA	NA	rn6_cpg_shelves
chr10	45616428	45616428	1	-	0.000119196	0.865067	-16.9231	chr10	45607695	45627592	19898	-	intron:100313	NM_001107005	303181	Wnt3a	rn6_genes_introns
chr10	45616428	45616428	1	-	0.000119196	0.865067	-16.9231	chr10	45616390	45618389	2000	*	shore:20856	NA	NA	NA	rn6_cpg_shores
chr7	125411033	125411033	1	-	0.000120337	0.865067	19.9163	chr7	125409369	125411368	2000	*	shelf:14846	NA	NA	NA	rn6_cpg_shelves
chr2	260650685	260650685	1	-	0.000122293	0.865067	16.3934	chr2	260435588	260753646	318059	-	intron:29260	NM_019123	29758	St6galnac3	rn6_genes_introns
chr4	170839614	170839614	1	-	0.000122414	0.865067	14.0351	chr4	170838791	170840853	2063	-	intron:50362	NM_001173509	312806	Art4	rn6_genes_introns
chr7	14177078	14177078	1	-	0.000124258	0.865067	20.7125	chr7	14176971	14177301	331	-	intron:72409	NM_020087	56761	Notch3	rn6_genes_introns
chr7	14177078	14177078	1	-	0.000124258	0.865067	20.7125	chr7	14177009	14179008	2000	*	shore:15057	NA	NA	NA	rn6_cpg_shores
chr1	101856492	101856492	1	+	0.000124988	0.865067	-25.4545	chr1	101854346	101858345	4000	+	1to5kb:469	NM_001017385	361577	Kdelr1	rn6_genes_1to5kb
chr1	101856492	101856492	1	+	0.000124988	0.865067	-25.4545	chr1	101855059	101857058	2000	*	shelf:1423	NA	NA	NA	rn6_cpg_shelves
chrX	122724402	122724402	1	-	0.000127634	0.871135	32.9521	chrX	122723882	122724475	594	*	island:17946	NA	NA	NA	rn6_cpg_islands
chr5	57260495	57260495	1	-	0.000129157	0.871135	15.7895	chr5	57259146	57261180	2035	-	intron:56309	NM_001106647	297994	Bag1	rn6_genes_introns
chr5	57260495	57260495	1	-	0.000129157	0.871135	15.7895	chr5	57259146	57261180	2035	-	intron:56315	NM_001256084	297994	Bag1	rn6_genes_introns
chr11	31700141	31700141	1	+	0.00012962	0.871135	-18.5526	chr11	31694520	31701804	7285	+	intron:105171	NM_001108313	360697	Ifngr2	rn6_genes_introns
chr4	123699700	123699700	1	-	0.00013173	0.871692	-34.2383	chr4	123698807	123713248	14442	-	intron:48706	NM_017206	29464	Slc6a6	rn6_genes_introns
chr9	60059796	60059796	1	+	0.000137055	0.878513	20.339	chr9	60059723	60059803	81	+	exon:99218	NM_001108796	363229	Slc39a10	rn6_genes_exons
chr19	38833835	38833835	1	+	0.000138035	0.878513	34.4578	chr19	38832861	38833906	1046	+	intron:143227	NM_031334	83502	Cdh1	rn6_genes_introns
chr3	27166217	27166217	1	-	0.000138661	0.878513	32.6923	chr3	26995925	27347262	351338	-	intron:36736	NM_001107843	311926	Lrp1b	rn6_genes_introns
chr1	166893519	166893519	1	+	0.000142899	0.882578	16.3265	chr1	166892734	166893733	1000	+	promoter:614	NM_053869	116648	Phox2a	rn6_genes_promoters
chr1	166893519	166893519	1	+	0.000142899	0.882578	16.3265	chr1	166891699	166893698	2000	*	shore:2231	NA	NA	NA	rn6_cpg_shores
chr5	27438507	27438507	1	+	0.00014588	0.882578	17.6471	chr5	27438466	27440018	1553	+	exon:58114	NM_001108657	362489	Runx1t1	rn6_genes_exons
chr1	267053288	267053288	1	-	0.000149819	0.882578	-15.3846	chr1	267053101	267053435	335	-	exon:21885	NM_001107606	309460	Sh3pxd2a	rn6_genes_exons
chr20	6659356	6659356	1	-	0.000152746	0.882578	23.8095	chr20	6517086	6863055	345970	-	intron:149549	NM_001034188	309651	Ppil1	rn6_genes_introns
chr5	145190591	145190591	1	+	0.000168977	0.882578	-23.289	chr5	145190373	145191207	835	+	intron:53812	NM_001271137	100361631	Tmem35b	rn6_genes_introns
chr5	145190591	145190591	1	+	0.000168977	0.882578	-23.289	chr5	145190501	145192500	2000	*	shelf:11046	NA	NA	NA	rn6_cpg_shelves
chr1	11907480	11907480	1	-	0.000182533	0.882578	21.7562	chr1	11906595	11907594	1000	-	promoter:1309	NR_046238	100861534	Rn5-8s	rn6_genes_promoters
chr1	11907480	11907480	1	-	0.000182533	0.882578	21.7562	chr1	11905704	11916838	11135	*	island:48	NA	NA	NA	rn6_cpg_islands
chr17	26966647	26966647	1	-	0.000184073	0.882578	18.9693	chr17	26956900	26968191	11292	-	intron:136673	NM_013107	25644	Bmp6	rn6_genes_introns
chr1	104973295	104973295	1	-	0.000186578	0.882578	-14.5299	chr1	104973282	104973648	367	-	exon:15503	NM_001009644	292934	Dbx1	rn6_genes_exons
chr1	104973295	104973295	1	-	0.000186578	0.882578	-14.5299	chr1	104972546	104974545	2000	*	shore:1689	NA	NA	NA	rn6_cpg_shores
chr2	27361006	27361006	1	+	0.00019132	0.882578	14.5847	chr2	27360148	27364147	4000	+	1to5kb:2619	NM_001108935	365652	Col4a3bp	rn6_genes_1to5kb
chr4	144207432	144207432	1	+	0.00019257	0.882578	27.5581	chr4	144193139	144224869	31731	+	intron:44494	NM_001008562	494021	Lmcd1	rn6_genes_introns
chr9	12634197	12634197	1	+	0.000192686	0.882578	-15.6896	chr9	12634191	12638969	4779	+	intron:86349	NM_001109414	680486	Dazl	rn6_genes_introns
chr9	12634197	12634197	1	+	0.000192686	0.882578	-15.6896	chr9	12633803	12634688	886	*	island:9991	NA	NA	NA	rn6_cpg_islands
chr10	46118579	46118579	1	+	0.000200496	0.882578	22.1078	chr10	46112655	46121865	9211	+	intron:94199	NM_001034022	116504	Mprip	rn6_genes_introns
chr10	46118579	46118579	1	+	0.000200496	0.882578	22.1078	chr10	46112655	46121865	9211	+	intron:94222	NM_053814	116504	Mprip	rn6_genes_introns
chr5	126083976	126083976	1	-	0.000203555	0.882578	-12.5	chr5	126081648	126085647	4000	-	1to5kb:7314	NM_138979	192675	Bsnd	rn6_genes_1to5kb
chr19	10621913	10621913	1	-	0.000205227	0.882578	18.2222	chr19	10621672	10625671	4000	-	1to5kb:17417	NM_057151	117518	Ccl17	rn6_genes_1to5kb
chr10	5710140	5710140	1	+	0.000209921	0.882578	-22.8848	chr10	5710046	5710477	432	+	exon:104898	NM_012573	24409	Grin2a	rn6_genes_exons
chr10	5710140	5710140	1	+	0.000209921	0.882578	-22.8848	chr10	5710100	5710352	253	*	island:10632	NA	NA	NA	rn6_cpg_islands
chr14	79713992	79713992	1	-	0.000213971	0.882578	15.6153	chr14	79711694	79714254	2561	-	exon:139902	NM_001144850	289720	Psapl1	rn6_genes_exons
chr13	106063623	106063623	1	+	0.000215006	0.882578	21.9156	chr13	106063258	106063813	556	*	shore:25779	NA	NA	NA	rn6_cpg_shores
chr7	99522037	99522037	1	-	0.000215538	0.882578	11.9449	chr7	99521846	99522849	1004	*	island:8363	NA	NA	NA	rn6_cpg_islands
chr6	136750176	136750176	1	+	0.000215698	0.882578	-28.4537	chr6	136749963	136752873	2911	+	exon:71955	NM_001170348	314473	Kif26a	rn6_genes_exons
chr18	53236372	53236372	1	-	0.000216856	0.882578	25.6892	chr18	53216468	53252672	36205	-	intron:141169	NM_031826	689008	Fbn2	rn6_genes_introns
chr10	16634897	16634897	1	+	0.000221184	0.882578	22.3242	chr10	16630989	16634988	4000	+	1to5kb:11499	NM_053651	114109	Nkx2-5	rn6_genes_1to5kb
chr10	16634897	16634897	1	+	0.000221184	0.882578	22.3242	chr10	16633226	16635831	2606	*	shore:20468	NA	NA	NA	rn6_cpg_shores
chr6	137653842	137653842	1	+	0.000225702	0.882578	14.2857	chr6	137653587	137653906	320	*	island:7671	NA	NA	NA	rn6_cpg_islands
chr11	12277622	12277622	1	-	0.000229606	0.882578	-14.0845	chr11	12277464	12279463	2000	*	shore:22789	NA	NA	NA	rn6_cpg_shores
chr20	30102707	30102707	1	-	0.00023062	0.882578	22.3864	chr20	30100775	30108066	7292	-	intron:150267	NM_053644	114102	Cdh23	rn6_genes_introns
chr2	125848162	125848162	1	+	0.000236493	0.882578	-15	chr2	125844899	125849248	4350	+	exon:24142	NM_001191705	310341	Fat4	rn6_genes_exons
chr8	47480344	47480344	1	-	0.000238629	0.882578	-25.9785	chr8	47467108	47488424	21317	-	intron:83107	NM_001105745	116544	Pou2f3	rn6_genes_introns
chr20	9578330	9578330	1	+	0.000240726	0.882578	26.958	chr20	9577032	9579031	2000	*	shore:32561	NA	NA	NA	rn6_cpg_shores
chr1	265304255	265304255	1	+	0.000242915	0.882578	29.4664	chr1	265304019	265311922	7904	+	intron:9553	NM_001013905	294004	Dpcd	rn6_genes_introns
chr10	110424673	110424673	1	+	0.000253283	0.882578	-22.0464	chr10	110424604	110425041	438	+	exon:111477	NM_001142562	100216475	Hexdc	rn6_genes_exons
chr4	57978998	57978998	1	-	0.000254251	0.882578	-15.7748	chr4	57974317	57979370	5054	-	intron:47379	NM_001025770	500069	Cep41	rn6_genes_introns
chr7	120110218	120110218	1	+	0.000258892	0.882578	15.6522	chr7	120110206	120110329	124	+	exon:79442	NM_001011994	300066	Gga1	rn6_genes_exons
chr7	99522007	99522007	1	-	0.000259499	0.882578	14.6056	chr7	99521846	99522849	1004	*	island:8363	NA	NA	NA	rn6_cpg_islands
chr9	71444910	71444910	1	+	0.000264064	0.882578	-20.5362	chr9	71443788	71446912	3125	*	island:10305	NA	NA	NA	rn6_cpg_islands
chr7	26176370	26176370	1	+	0.000265503	0.882578	-17.0662	chr7	26176002	26178001	2000	*	shelf:13791	NA	NA	NA	rn6_cpg_shelves
chr20	8011110	8011110	1	-	0.000266881	0.882578	13.8462	chr20	8007284	8015906	8623	-	intron:149644	NM_001012174	361810	Fkbp5	rn6_genes_introns
chr1	48176207	48176207	1	-	0.000281241	0.882578	20.6339	chr1	48175714	48176586	873	*	island:230	NA	NA	NA	rn6_cpg_islands
chr13	107099080	107099080	1	+	0.000290823	0.882578	-25.5882	chr13	107055080	107099508	44429	+	intron:116371	NM_001302219	289369	Ush2a	rn6_genes_introns
chrX	11641469	11641469	1	-	0.000295969	0.882578	16.0714	chrX	11637566	11642006	4441	*	island:17603	NA	NA	NA	rn6_cpg_islands
chr1	80491206	80491206	1	-	0.000300816	0.882578	-19.5015	chr1	80490439	80493972	3534	*	shelf:809	NA	NA	NA	rn6_cpg_shelves
chr17	18059879	18059879	1	+	0.000304006	0.882578	-28.1539	chr17	18059382	18060572	1191	+	exon:151873	NM_199236	364682	Nhlrc1	rn6_genes_exons
chr17	18059879	18059879	1	+	0.000304006	0.882578	-28.1539	chr17	18059136	18059955	820	*	island:15573	NA	NA	NA	rn6_cpg_islands
chr5	153506125	153506125	1	-	0.000305024	0.882578	-29.4547	chr5	153504497	153506496	2000	*	shore:12421	NA	NA	NA	rn6_cpg_shores
chr5	133864415	133864415	1	-	0.000312135	0.882578	-13.1868	chr5	133864111	133865644	1534	*	island:6200	NA	NA	NA	rn6_cpg_islands
chr10	10666566	10666566	1	+	0.000312982	0.882578	33.8362	chr10	10664273	10669691	5419	+	intron:92796	NM_001106976	302934	Ppl	rn6_genes_introns
chr8	128310886	128310886	1	-	0.000320641	0.882578	10.6061	chr8	128309761	128311374	1614	-	intron:85792	NM_017247	29571	Scn10a	rn6_genes_introns
chr10	84992942	84992942	1	+	0.000324228	0.882578	-28.8856	chr10	84992859	84992996	138	+	exon:109532	NM_001107044	303497	Osbpl7	rn6_genes_exons
chr10	84992942	84992942	1	+	0.000324228	0.882578	-28.8856	chr10	84992360	84994359	2000	*	shore:21830	NA	NA	NA	rn6_cpg_shores
chr5	160760431	160760431	1	-	0.000324999	0.882578	-30.4458	chr5	160742479	161035127	292649	-	intron:59625	NM_001014070	313672	Kazn	rn6_genes_introns
chr1	89577332	89577332	1	-	0.000326179	0.882578	11.3402	chr1	89577287	89577371	85	-	exon:14537	NM_001014160	361550	Gramd1a	rn6_genes_exons
chr8	116366051	116366051	1	-	0.000328063	0.882578	16.5253	chr8	116362344	116366343	4000	-	1to5kb:10610	NM_001079942	363142	Sema3b	rn6_genes_1to5kb
chr8	116366051	116366051	1	-	0.000328063	0.882578	16.5253	chr8	116365377	116367376	2000	*	shelf:16655	NA	NA	NA	rn6_cpg_shelves
chr12	28938177	28938177	1	+	0.000329134	0.882578	19.9156	chr12	28913041	28971103	58063	+	intron:110198	NM_001025112	288611	Galnt17	rn6_genes_introns
chr3	111551826	111551826	1	+	0.000330771	0.882578	-26.8091	chr3	111551718	111551934	217	+	exon:36716	NM_031045	81677	Itpka	rn6_genes_exons
chr17	10161718	10161718	1	+	0.000334678	0.882578	-35.3953	chr17	10161557	10161760	204	*	island:15482	NA	NA	NA	rn6_cpg_islands
chr5	158274808	158274808	1	-	0.000335815	0.882578	29.3674	chr5	158259584	158309127	49544	-	intron:59373	NM_001191984	500574	Pax7	rn6_genes_introns
chr5	158580019	158580019	1	-	0.000335975	0.882578	-21.4719	chr5	158552898	158588664	35767	-	intron:59384	NM_001271454	298591	Igsf21	rn6_genes_introns
chr7	99522068	99522068	1	-	0.000336682	0.882578	10.1171	chr7	99521846	99522849	1004	*	island:8363	NA	NA	NA	rn6_cpg_islands
chr19	25672252	25672252	1	-	0.000341707	0.882578	-26.9048	chr19	25672143	25674142	2000	*	shore:31463	NA	NA	NA	rn6_cpg_shores
chr3	11257224	11257224	1	+	0.000344721	0.882578	-12.2807	chr3	11254926	11257441	2516	+	intron:30307	NM_053406	84430	Pomt1	rn6_genes_introns
chr3	11257224	11257224	1	+	0.000344721	0.882578	-12.2807	chr3	11256262	11258261	2000	*	shelf:5979	NA	NA	NA	rn6_cpg_shelves
chr16	85319352	85319352	1	-	0.000344879	0.882578	-16.0068	chr16	85315275	85320273	4999	-	exon:151212	NM_001271072	306630	Abhd13	rn6_genes_exons
chr16	21294500	21294500	1	+	0.000351966	0.882578	-37.0833	chr16	21293005	21295869	2865	+	exon:147421	NM_001107307	306356	Cilp2	rn6_genes_exons
chr16	21294500	21294500	1	+	0.000351966	0.882578	-37.0833	chr16	21292871	21295303	2433	*	island:15092	NA	NA	NA	rn6_cpg_islands
chr10	89081421	89081421	1	+	0.000352477	0.882578	19.2052	chr10	89080201	89082249	2049	*	shelf:20029	NA	NA	NA	rn6_cpg_shelves
chr5	169455704	169455704	1	+	0.0003559	0.882578	-28.2353	chr5	169452715	169457321	4607	+	intron:55134	NM_001034855	619550	Gpr153	rn6_genes_introns
chr5	169455704	169455704	1	+	0.0003559	0.882578	-28.2353	chr5	169454898	169456204	1307	*	shelf:11767	NA	NA	NA	rn6_cpg_shelves
chrX	68562901	68562901	1	+	0.000356582	0.882578	-31.1448	chrX	68562628	68563176	549	*	island:17788	NA	NA	NA	rn6_cpg_islands
chr16	81379412	81379412	1	-	0.000358297	0.882578	-17.2379	chr16	81365990	81382386	16397	-	intron:133603	NM_031574	29372	Rasa3	rn6_genes_introns
chr13	109644879	109644879	1	+	0.000360136	0.882578	-14.7541	chr13	109641455	109645454	4000	+	1to5kb:14245	NM_001109085	498316	LOC498316	rn6_genes_1to5kb
chr4	151379054	151379054	1	+	0.000379357	0.882578	28.1609	chr4	151373041	151396076	23036	+	intron:44995	NM_001191751	312668	Cacna2d4	rn6_genes_introns
chr8	66295649	66295649	1	+	0.000379608	0.882578	-13.6163	chr8	66291883	66295882	4000	+	1to5kb:9918	NM_053400	84424	Tle3	rn6_genes_1to5kb
chr8	66295649	66295649	1	+	0.000379608	0.882578	-13.6163	chr8	66294823	66295827	1005	*	island:9324	NA	NA	NA	rn6_cpg_islands
chr13	35040151	35040151	1	-	0.000382938	0.882578	24.7191	chr13	35038975	35040974	2000	*	shelf:22694	NA	NA	NA	rn6_cpg_shelves
chr7	120944690	120944690	1	+	0.000386556	0.882578	-17.479	chr7	120944247	120944731	485	+	intron:70242	NM_001199315	300077	Gtpbp1	rn6_genes_introns
chrX	139946475	139946475	1	+	0.000387794	0.882578	-23.8889	chrX	139944708	139946707	2000	*	shore:33999	NA	NA	NA	rn6_cpg_shores
chr16	61791023	61791023	1	+	0.000398077	0.882578	-23.9766	chr16	61790544	61794543	4000	+	1to5kb:15869	NM_001106085	290798	Dctn6	rn6_genes_1to5kb
chr12	40212069	40212069	1	+	0.000405404	0.882578	-22.7475	chr12	40210845	40212102	1258	+	intron:110793	NM_001271380	288665	Cux2	rn6_genes_introns
chr12	40212069	40212069	1	+	0.000405404	0.882578	-22.7475	chr12	40212054	40214053	2000	*	shelf:22300	NA	NA	NA	rn6_cpg_shelves
chr10	86490895	86490895	1	-	0.000408551	0.882578	-22.6794	chr10	86481352	86509397	28046	-	intron:102893	NM_001107047	303511	Ikzf3	rn6_genes_introns
chr19	923074	923074	1	+	0.000411973	0.882578	-18.3651	chr19	921466	923750	2285	+	intron:141869	NM_001106166	291824	Tk2	rn6_genes_introns
chr2	248684817	248684817	1	+	0.000413565	0.882578	21.4286	chr2	248682974	248690026	7053	+	intron:24149	NM_001015037	541589	Kyat3	rn6_genes_introns
chr14	7318858	7318858	1	-	0.000422318	0.882578	14.2857	chr14	7293327	7325469	32143	-	intron:122562	NM_001107206	305152	Aff1	rn6_genes_introns
chrX	145875393	145875393	1	-	0.000425702	0.882578	14.8936	chrX	145875309	145876618	1310	*	island:18018	NA	NA	NA	rn6_cpg_islands
chr6	132239878	132239878	1	-	0.000427298	0.882578	-29.1045	chr6	132239819	132240347	529	*	island:7580	NA	NA	NA	rn6_cpg_islands
chr1	256370956	256370956	1	-	0.000427476	0.882578	28.2609	chr1	256369583	256371582	2000	*	shore:3653	NA	NA	NA	rn6_cpg_shores
chr3	13840422	13840422	1	-	0.000427512	0.882578	22.1232	chr3	13839081	13841080	2000	*	shore:6703	NA	NA	NA	rn6_cpg_shores
chr5	168761346	168761346	1	-	0.000430635	0.882578	-25.3476	chr5	168734294	168985429	251136	-	intron:60068	NM_001195559	362665	Camta1	rn6_genes_introns
chr10	105910442	105910442	1	+	0.000433389	0.882578	-22.9598	chr10	105910432	105910565	134	+	exon:111094	NM_001107068	303693	Mgat5b	rn6_genes_exons
chr10	45853838	45853838	1	+	0.000436561	0.882578	33.2779	chr10	45852579	45854578	2000	*	shore:20867	NA	NA	NA	rn6_cpg_shores
chr2	225067167	225067167	1	-	0.000445921	0.882578	-30.2548	chr2	225063948	225067275	3328	-	intron:28493	NM_001013914	295417	Slc44a3	rn6_genes_introns
chr2	258854699	258854699	1	-	0.000448656	0.882578	16.6667	chr2	258052833	259149490	1096658	-	intron:29093	NM_001271361	365984	St6galnac5	rn6_genes_introns
chr2	258854699	258854699	1	-	0.000448656	0.882578	16.6667	chr2	258843909	258868021	24113	-	intron:29116	NM_134408	171447	Adgrl2	rn6_genes_introns
chr2	258854699	258854699	1	-	0.000448656	0.882578	16.6667	chr2	258843909	258868021	24113	-	intron:29138	NM_001190475	171447	Adgrl2	rn6_genes_introns
chr2	258854699	258854699	1	-	0.000448656	0.882578	16.6667	chr2	258843909	258868021	24113	-	intron:29161	NM_001302208	171447	Adgrl2	rn6_genes_introns
chr2	258854699	258854699	1	-	0.000448656	0.882578	16.6667	chr2	258843909	258868021	24113	-	intron:29183	NM_001302209	171447	Adgrl2	rn6_genes_introns
chr2	258854699	258854699	1	-	0.000448656	0.882578	16.6667	chr2	258843909	258868021	24113	-	intron:29205	NM_001302210	171447	Adgrl2	rn6_genes_introns
chr2	258854699	258854699	1	-	0.000448656	0.882578	16.6667	chr2	258843909	258868021	24113	-	intron:29227	NM_001302211	171447	Adgrl2	rn6_genes_introns
chr2	258854699	258854699	1	-	0.000448656	0.882578	16.6667	chr2	258843909	258868021	24113	-	intron:29248	NM_001302212	171447	Adgrl2	rn6_genes_introns
chr16	20142472	20142472	1	-	0.000449828	0.882578	11.7647	chr16	20142450	20142542	93	-	5UTR:18274	NM_001106069	290639	Fcho1	rn6_genes_5UTRs
chr16	20142472	20142472	1	-	0.000449828	0.882578	11.7647	chr16	20142450	20142542	93	-	exon:149571	NM_001106069	290639	Fcho1	rn6_genes_exons
chr16	74782247	74782247	1	+	0.000466084	0.882578	24.8221	chr16	74781611	74783610	2000	*	shore:28958	NA	NA	NA	rn6_cpg_shores
chr20	13831090	13831090	1	+	0.000466356	0.882578	-36.8182	chr20	13831032	13835031	4000	+	1to5kb:17821	NM_053575	94165	Cabin1	rn6_genes_1to5kb
chr5	151824769	151824769	1	-	0.000467461	0.882578	-27.9146	chr5	151824596	151826595	2000	*	shore:12350	NA	NA	NA	rn6_cpg_shores
chr16	72017504	72017504	1	+	0.000468217	0.882578	-12.3077	chr16	72017255	72018393	1139	+	intron:131247	NM_020303	498654	Adam5	rn6_genes_introns
chr12	328839	328839	1	+	0.00047124	0.882578	13.3377	chr12	327530	329529	2000	*	shore:23618	NA	NA	NA	rn6_cpg_shores
chr8	46819361	46819361	1	-	0.000479056	0.882578	-22.1781	chr8	46810185	46822810	12626	-	intron:83025	NM_012572	24406	Grik4	rn6_genes_introns
chr20	50398967	50398967	1	-	0.000491148	0.882578	-34.8718	chr20	50397144	50399143	2000	*	shelf:30076	NA	NA	NA	rn6_cpg_shelves
chr6	2277294	2277294	1	+	0.000494642	0.882578	25.0976	chr6	2275503	2280260	4758	+	intron:60438	NM_001037200	313840	Rmdn2	rn6_genes_introns
chrX	22303098	22303098	1	-	0.000499165	0.882578	17.4147	chrX	22302308	22303206	899	*	island:17683	NA	NA	NA	rn6_cpg_islands
chr1	4649265	4649265	1	+	0.000511306	0.882578	-12.5	chr1	4648856	4650855	2000	*	shelf:35	NA	NA	NA	rn6_cpg_shelves
chr1	165043149	165043149	1	+	0.000511569	0.882578	-10.9756	chr1	165042916	165043162	247	*	island:1174	NA	NA	NA	rn6_cpg_islands
chrX	22303148	22303148	1	-	0.000513777	0.882578	18.6141	chrX	22302308	22303206	899	*	island:17683	NA	NA	NA	rn6_cpg_islands
chr12	47141668	47141668	1	+	0.000519881	0.882578	-22.3392	chr12	47140719	47142560	1842	*	shore:24712	NA	NA	NA	rn6_cpg_shores
chr6	108306390	108306390	1	+	0.000521799	0.882578	-15.6505	chr6	108306353	108308585	2233	+	exon:70894	NM_001169128	171360	Vsx2	rn6_genes_exons
chr6	108306390	108306390	1	+	0.000521799	0.882578	-15.6505	chr6	108305482	108307481	2000	*	shelf:12885	NA	NA	NA	rn6_cpg_shelves
chr19	51398299	51398299	1	+	0.00052375	0.882578	-17.7589	chr19	51317746	51407593	89848	+	intron:143593	NM_138889	192248	Cdh13	rn6_genes_introns
chr19	51398299	51398299	1	+	0.00052375	0.882578	-17.7589	chr19	51398169	51398578	410	*	island:16880	NA	NA	NA	rn6_cpg_islands
chr20	47896696	47896696	1	-	0.000524601	0.882578	-26.6234	chr20	47896657	47910279	13623	-	intron:150756	NM_001104640	309860	Sobp	rn6_genes_introns
chr5	153857893	153857893	1	+	0.00053494	0.882578	27.9609	chr5	153857566	153863973	6408	+	intron:54292	NM_001025772	500566	Stpg1	rn6_genes_introns
chr1	84138874	84138874	1	-	0.000535213	0.882578	33.1579	chr1	84138798	84138923	126	-	exon:13955	NM_001170336	292734	Ltbp4	rn6_genes_exons
chr1	84138874	84138874	1	-	0.000535213	0.882578	33.1579	chr1	84138814	84139098	285	*	island:568	NA	NA	NA	rn6_cpg_islands
chr1	256677125	256677125	1	-	0.00053879	0.882578	13.253	chr1	256677077	256679698	2622	-	intron:18591	NM_001354115	309499	Myof	rn6_genes_introns
chr4	138438216	138438216	1	+	0.00053903	0.882578	-32.2374	chr4	138269334	138441398	172065	+	intron:44255	NM_053879	116658	Cntn4	rn6_genes_introns
chr7	11310061	11310061	1	-	0.00054584	0.882578	19.5652	chr7	11309856	11310061	206	*	island:7807	NA	NA	NA	rn6_cpg_islands
chrX	22303120	22303120	1	-	0.000551256	0.882578	11.6279	chrX	22302308	22303206	899	*	island:17683	NA	NA	NA	rn6_cpg_islands
chr10	108188972	108188972	1	-	0.00055613	0.882578	14.2857	chr10	108188827	108190826	2000	*	shore:22609	NA	NA	NA	rn6_cpg_shores
chr19	49948902	49948902	1	+	0.000558744	0.882578	21.4119	chr19	49927703	49952349	24647	+	intron:143537	NM_001163273	292051	Cmip	rn6_genes_introns
chr1	265497744	265497744	1	+	0.000559189	0.882578	33.9015	chr1	265496570	265498569	2000	*	shore:3885	NA	NA	NA	rn6_cpg_shores
chr5	58617989	58617989	1	+	0.000559681	0.882578	-11.7243	chr5	58614956	58618107	3152	+	intron:51578	NM_001042579	64830	Unc13b	rn6_genes_introns
chr20	29055187	29055187	1	-	0.000566605	0.882578	-15.7895	chr20	29054313	29055329	1017	-	intron:150204	NM_001106398	294560	Mcu	rn6_genes_introns
chr5	60850125	60850125	1	+	0.000566765	0.882578	-35.1389	chr5	60849844	60850843	1000	+	promoter:6632	NM_001013090	298081	Trmt10b	rn6_genes_promoters
chr6	43703435	43703435	1	+	0.000574333	0.882578	25.4658	chr6	43682269	43707997	25729	+	intron:61427	NM_001191107	690450	Taf1b	rn6_genes_introns
chr13	34873541	34873541	1	-	0.000574417	0.882578	11.5257	chr13	34862570	34885378	22809	-	intron:116668	NM_001107169	304729	Gli2	rn6_genes_introns
chr3	11790316	11790316	1	+	0.000581241	0.882578	29.2572	chr3	11790218	11791173	956	+	intron:30410	NM_001108579	362111	Sh2d3c	rn6_genes_introns
chr11	74100207	74100207	1	-	0.0005833	0.882578	12.987	chr11	74099228	74101227	2000	*	shore:23326	NA	NA	NA	rn6_cpg_shores
chr12	41556434	41556434	1	+	0.000594967	0.882578	-24.6614	chr12	41556139	41557672	1534	+	intron:110987	NM_139332	246215	Tpcn1	rn6_genes_introns
chrX	69780829	69780829	1	+	0.000607956	0.882578	-36.63	chrX	69730813	70131312	400500	+	intron:151805	NM_001305243	302424	Eda	rn6_genes_introns
chrX	107761693	107761693	1	+	0.000608188	0.882578	28.3392	chrX	107760617	107762616	2000	*	shore:33826	NA	NA	NA	rn6_cpg_shores
chr3	152800534	152800534	1	+	0.000608947	0.882578	-26.7735	chr3	152800526	152833755	33230	+	intron:34098	NM_173145	286930	Dlgap4	rn6_genes_introns
chr5	171266121	171266121	1	+	0.000616106	0.882578	-27.4648	chr5	171265937	171267909	1973	+	intron:55225	NM_145082	246295	Cep104	rn6_genes_introns
chr5	171266121	171266121	1	+	0.000616106	0.882578	-27.4648	chr5	171264412	171266411	2000	*	shelf:11806	NA	NA	NA	rn6_cpg_shelves
chr19	25672208	25672208	1	-	0.000617309	0.882578	-22.327	chr19	25672143	25674142	2000	*	shore:31463	NA	NA	NA	rn6_cpg_shores
chr3	146486643	146486643	1	-	0.000622872	0.882578	14.2857	chr3	146486059	146487235	1177	-	intron:39839	NM_001109546	689704	Vsx1	rn6_genes_introns
chr13	106063576	106063576	1	+	0.000630126	0.882578	16.2266	chr13	106063258	106063813	556	*	shore:25779	NA	NA	NA	rn6_cpg_shores
chr9	115953477	115953477	1	+	0.00063266	0.882578	-21.3675	chr9	115939265	115959941	20677	+	intron:89435	NM_001108237	316758	Lama1	rn6_genes_introns
chr9	115953477	115953477	1	+	0.00063266	0.882578	-21.3675	chr9	115952786	115954785	2000	*	shore:19984	NA	NA	NA	rn6_cpg_shores
chr16	35254389	35254389	1	+	0.000633579	0.882578	-17.1867	chr16	35116594	35573118	456525	+	intron:130570	NM_001135756	361142	Galntl6	rn6_genes_introns
chr9	30863105	30863105	1	-	0.000633845	0.882578	-15.3582	chr9	30862351	30864350	2000	*	shore:19135	NA	NA	NA	rn6_cpg_shores
chr20	4068807	4068807	1	-	0.000636356	0.882578	-22.4316	chr20	4067902	4070579	2678	-	intron:148918	NM_001008831	309621	RT1-Ba	rn6_genes_introns
chr18	29973943	29973943	1	+	0.000646979	0.882578	-27.1194	chr18	29972808	29975192	2385	+	exon:156968	NM_053933	116741	Pcdha4	rn6_genes_exons
chr18	29973943	29973943	1	+	0.000646979	0.882578	-27.1194	chr18	29953482	30185395	231914	+	intron:138970	NM_199503	393085	Pcdha1	rn6_genes_introns
chr18	29973943	29973943	1	+	0.000646979	0.882578	-27.1194	chr18	29962460	30185395	222936	+	intron:138973	NM_199504	393086	Pcdha2	rn6_genes_introns
chr18	29973943	29973943	1	+	0.000646979	0.882578	-27.1194	chr18	29968615	30185395	216781	+	intron:138976	NM_053941	116780	Pcdha3	rn6_genes_introns
chr18	29973943	29973943	1	+	0.000646979	0.882578	-27.1194	chr18	29972107	29974106	2000	*	shore:30544	NA	NA	NA	rn6_cpg_shores
chr10	97669682	97669682	1	+	0.000647516	0.882578	21.517	chr10	97649964	97676029	26066	+	intron:97825	NM_001013119	303634	Gna13	rn6_genes_introns
chr12	40666459	40666459	1	-	0.000652558	0.882578	-13.6438	chr12	40665374	40667290	1917	-	intron:113293	NM_001047900	360811	Naa25	rn6_genes_introns
chr5	172219182	172219182	1	-	0.000669243	0.882578	-33.3847	chr5	172219065	172221064	2000	*	shore:12963	NA	NA	NA	rn6_cpg_shores
chr7	99522011	99522011	1	-	0.000671494	0.882578	10.3764	chr7	99521846	99522849	1004	*	island:8363	NA	NA	NA	rn6_cpg_islands
chr7	124946640	124946640	1	+	0.000673262	0.882578	19.9534	chr7	124946130	124948129	2000	*	shore:16311	NA	NA	NA	rn6_cpg_shores
chr12	41569506	41569506	1	-	0.000676223	0.882578	-31.6558	chr12	41569497	41569564	68	-	exon:128268	NM_001017488	498185	Slc8b1	rn6_genes_exons
chr5	133702185	133702185	1	-	0.000684619	0.882578	24.9265	chr5	133700997	133702996	2000	*	shore:11733	NA	NA	NA	rn6_cpg_shores
chr9	28662926	28662926	1	-	0.000687703	0.882578	-22.3494	chr9	28660093	28663917	3825	-	intron:90349	NM_052829	84556	Rims1	rn6_genes_introns
chr9	28662926	28662926	1	-	0.000687703	0.882578	-22.3494	chr9	28662042	28664041	2000	*	shelf:17388	NA	NA	NA	rn6_cpg_shelves
chr10	66945187	66945187	1	-	0.000698547	0.882578	14.375	chr10	66944733	66946732	2000	*	shelf:19518	NA	NA	NA	rn6_cpg_shelves
chr7	12167480	12167480	1	+	0.00069922	0.882578	12.2807	chr7	12166185	12170184	4000	+	1to5kb:8491	NM_001126097	690848	Uqcr11	rn6_genes_1to5kb
chr7	12167480	12167480	1	+	0.00069922	0.882578	12.2807	chr7	12166185	12170184	4000	+	1to5kb:8492	NM_001287109	690848	Uqcr11	rn6_genes_1to5kb
chr7	12167480	12167480	1	+	0.00069922	0.882578	12.2807	chr7	12167368	12167594	227	+	exon:76595	NM_001035237	171046	Tcf3	rn6_genes_exons
chr7	12167480	12167480	1	+	0.00069922	0.882578	12.2807	chr7	12164755	12167726	2972	+	intron:67599	NM_133524	171046	Tcf3	rn6_genes_introns
chr7	12167480	12167480	1	+	0.00069922	0.882578	12.2807	chr7	12167413	12167830	418	*	island:7875	NA	NA	NA	rn6_cpg_islands
chr10	66942848	66942848	1	-	0.000701223	0.882578	16.2494	chr10	66942733	66944732	2000	*	shore:21441	NA	NA	NA	rn6_cpg_shores
chr8	128170735	128170735	1	-	0.000702089	0.882578	17.1875	chr8	128169191	128172619	3429	-	exon:97087	NM_001160162	25665	Scn5a	rn6_genes_exons
chr8	128170735	128170735	1	-	0.000702089	0.882578	17.1875	chr8	128169191	128172619	3429	-	exon:97115	NM_013125	25665	Scn5a	rn6_genes_exons
chr8	128170735	128170735	1	-	0.000702089	0.882578	17.1875	chr8	128169191	128171378	2188	-	3UTR:9343	NM_001160162	25665	Scn5a	rn6_genes_3UTRs
chr8	128170735	128170735	1	-	0.000702089	0.882578	17.1875	chr8	128169191	128171378	2188	-	3UTR:9344	NM_013125	25665	Scn5a	rn6_genes_3UTRs
chr8	128170735	128170735	1	-	0.000702089	0.882578	17.1875	chr8	128169243	128171242	2000	*	shore:18571	NA	NA	NA	rn6_cpg_shores
chr2	29771547	29771547	1	-	0.000708299	0.882578	-12.5	chr2	29769751	29773750	4000	-	1to5kb:3242	NM_019217	29456	Map1b	rn6_genes_1to5kb
chr2	29771547	29771547	1	-	0.000708299	0.882578	-12.5	chr2	29770793	29772792	2000	*	shelf:3905	NA	NA	NA	rn6_cpg_shelves
chr5	138470445	138470445	1	-	0.000721804	0.882578	20.0608	chr5	138469735	138470734	1000	-	promoter:7395	NM_001039010	298490	Ppcs	rn6_genes_promoters
chr5	138470445	138470445	1	-	0.000721804	0.882578	20.0608	chr5	138469834	138471833	2000	*	shore:11903	NA	NA	NA	rn6_cpg_shores
chr4	22734996	22734996	1	+	0.000724842	0.882578	-25.5784	chr4	22663487	22898526	235040	+	intron:41633	NM_001191748	312046	Dbf4	rn6_genes_introns
chr14	91869063	91869063	1	+	0.000731583	0.882578	19.4734	chr14	91868746	91870745	2000	*	shelf:24473	NA	NA	NA	rn6_cpg_shelves
chr3	162188367	162188367	1	+	0.000732173	0.882578	-12.5	chr3	162182275	162188422	6148	+	intron:34628	NM_001108963	366251	Slc2a10	rn6_genes_introns
chr17	87622361	87622361	1	+	0.000733862	0.882578	-11.6667	chr17	87620504	87622503	2000	*	shore:30119	NA	NA	NA	rn6_cpg_shores
chr1	214898399	214898399	1	-	0.000741527	0.882578	-24.2903	chr1	214897845	214899844	2000	*	shore:2955	NA	NA	NA	rn6_cpg_shores
chr5	57141822	57141822	1	-	0.00074295	0.882578	-13.1148	chr5	57139327	57167977	28651	-	intron:56305	NM_053287	24390	B4galt1	rn6_genes_introns
chr20	6754772	6754772	1	-	0.000746059	0.882578	24.9424	chr20	6754313	6755248	936	-	exon:168937	NM_022666	24417	Grm4	rn6_genes_exons
chr20	6754772	6754772	1	-	0.000746059	0.882578	24.9424	chr20	6517086	6863055	345970	-	intron:149549	NM_001034188	309651	Ppil1	rn6_genes_introns
chr20	6754772	6754772	1	-	0.000746059	0.882578	24.9424	chr20	6754240	6755069	830	*	island:17186	NA	NA	NA	rn6_cpg_islands
chr8	22810504	22810504	1	-	0.000747337	0.882578	-18.1818	chr8	22805237	22817186	11950	-	intron:82413	NM_001270413	100361376	Kank2	rn6_genes_introns
chr14	86152933	86152933	1	+	0.000750259	0.882578	-29.9656	chr14	86152834	86154833	2000	*	shelf:24412	NA	NA	NA	rn6_cpg_shelves
chr1	165680311	165680311	1	-	0.000752436	0.882578	24.6088	chr1	165680177	165681176	1000	-	promoter:1907	NM_172033	64471	Plekhb1	rn6_genes_promoters
chr12	49336411	49336411	1	+	0.00075614	0.882578	-33.8525	chr12	49329606	49347882	18277	+	intron:111274	NM_001105937	288743	Sgsm1	rn6_genes_introns
chr15	36822174	36822174	1	+	0.000756613	0.882578	-30.3175	chr15	36822100	36822322	223	*	island:14578	NA	NA	NA	rn6_cpg_islands
chr13	100553399	100553399	1	+	0.000759847	0.882578	10.7843	chr13	100551532	100555845	4314	+	intron:116192	NM_001126095	690345	Srp9	rn6_genes_introns
chr13	100553399	100553399	1	+	0.000759847	0.882578	10.7843	chr13	100551807	100553806	2000	*	shore:25699	NA	NA	NA	rn6_cpg_shores
chr5	119958188	119958188	1	+	0.00076215	0.882578	-27.0807	chr5	119957617	119962551	4935	+	intron:52593	NM_001191867	362551	Raver2	rn6_genes_introns
chr6	43719958	43719958	1	+	0.000763731	0.882578	-10.9589	chr6	43719621	43720132	512	+	intron:61432	NM_001191107	690450	Taf1b	rn6_genes_introns
chr10	105664373	105664373	1	-	0.000765373	0.882578	18.8378	chr10	105660677	105664607	3931	-	intron:104586	NM_001031652	303692	St6galnac2	rn6_genes_introns
chr10	105664373	105664373	1	-	0.000765373	0.882578	18.8378	chr10	105664290	105666289	2000	*	shelf:20440	NA	NA	NA	rn6_cpg_shelves
chrX	73390583	73390583	1	+	0.00077072	0.882578	-26.7652	chrX	73388835	73390834	2000	*	shore:33649	NA	NA	NA	rn6_cpg_shores
chr4	115106266	115106266	1	-	0.000771515	0.882578	-16.2791	chr4	115106005	115106328	324	*	island:5168	NA	NA	NA	rn6_cpg_islands
chr20	29136984	29136984	1	-	0.000784268	0.882578	-17.2158	chr20	29078896	29199067	120172	-	intron:150206	NM_001106398	294560	Mcu	rn6_genes_introns
chr5	161013596	161013596	1	-	0.000790948	0.882578	17.5491	chr5	160742479	161035127	292649	-	intron:59625	NM_001014070	313672	Kazn	rn6_genes_introns
chr20	29860595	29860595	1	-	0.000791265	0.882578	25.0978	chr20	29860527	29861256	730	-	intron:150217	NM_053644	114102	Cdh23	rn6_genes_introns
chr6	135769864	135769864	1	-	0.000802848	0.882578	-12.6984	chr6	135769082	135770463	1382	-	intron:66843	NM_053620	113960	Cdc42bpb	rn6_genes_introns
chr4	152808062	152808062	1	-	0.000807047	0.882578	-11.9403	chr4	152766641	152835013	68373	-	intron:49443	NM_001191976	500306	B4galnt3	rn6_genes_introns
chr10	63551693	63551693	1	-	0.000810946	0.882578	18.8414	chr10	63549805	63551804	2000	*	shore:21328	NA	NA	NA	rn6_cpg_shores
chr20	6754752	6754752	1	-	0.000818333	0.882578	28.2886	chr20	6754313	6755248	936	-	exon:168937	NM_022666	24417	Grm4	rn6_genes_exons
chr20	6754752	6754752	1	-	0.000818333	0.882578	28.2886	chr20	6517086	6863055	345970	-	intron:149549	NM_001034188	309651	Ppil1	rn6_genes_introns
chr20	6754752	6754752	1	-	0.000818333	0.882578	28.2886	chr20	6754240	6755069	830	*	island:17186	NA	NA	NA	rn6_cpg_islands
chr6	8284966	8284966	1	+	0.000821303	0.882578	-28.4144	chr6	8284937	8284974	38	+	5UTR:8598	NM_017216	29484	Slc3a1	rn6_genes_5UTRs
chr6	8284966	8284966	1	+	0.000821303	0.882578	-28.4144	chr6	8284937	8285395	459	+	exon:68662	NM_017216	29484	Slc3a1	rn6_genes_exons
chr8	118332863	118332863	1	-	0.00082709	0.882578	27.4306	chr8	118331104	118333103	2000	*	shore:18410	NA	NA	NA	rn6_cpg_shores
chr5	147409247	147409247	1	-	0.000827975	0.882578	-20.3704	chr5	147409209	147409322	114	-	exon:66546	NM_001134629	500552	RGD1561149	rn6_genes_exons
chr5	147409247	147409247	1	-	0.000827975	0.882578	-20.3704	chr5	147409118	147411117	2000	*	shore:12174	NA	NA	NA	rn6_cpg_shores
chr13	71110884	71110884	1	+	0.000828072	0.882578	-25.7943	chr13	71110090	71112426	2337	+	intron:115233	NM_019344	54297	Rgs8	rn6_genes_introns
chr9	15270697	15270697	1	-	0.000836784	0.882578	17.8571	chr9	15268780	15270810	2031	-	intron:89983	NM_133284	24864	Pgc	rn6_genes_introns
chr1	211779215	211779215	1	+	0.000840964	0.882578	17.7693	chr1	211732827	211794310	61484	+	intron:6740	NM_001108923	365382	Inpp5a	rn6_genes_introns
chr1	219984416	219984416	1	+	0.000842273	0.882578	-10.6061	chr1	219984023	219984584	562	+	intron:7552	NM_019167	29211	Sptbn2	rn6_genes_introns
chr17	10573218	10573218	1	+	0.000847111	0.882578	-19.1453	chr17	10573068	10575067	2000	*	shore:29308	NA	NA	NA	rn6_cpg_shores
chr5	136950518	136950518	1	-	0.000852181	0.882578	-10.4478	chr5	136940445	136965139	24695	-	intron:58149	NM_031697	64445	St3gal3	rn6_genes_introns
chr6	10596786	10596786	1	+	0.000854285	0.882578	15.1399	chr6	10596733	10596798	66	+	exon:68736	NM_019907	56725	Cript	rn6_genes_exons
chr6	10596786	10596786	1	+	0.000854285	0.882578	15.1399	chr6	10596119	10598118	2000	*	shelf:12016	NA	NA	NA	rn6_cpg_shelves
chr9	38535968	38535968	1	+	0.000854505	0.882578	24.256	chr9	38535599	38536924	1326	+	intron:87083	NM_001024762	301323	Prim2	rn6_genes_introns
chr1	123015559	123015559	1	+	0.000858388	0.882578	12.3748	chr1	123015552	123015855	304	*	island:941	NA	NA	NA	rn6_cpg_islands
chr3	168393361	168393361	1	+	0.000860517	0.882578	11	chr3	168345436	168411619	66184	+	intron:34765	NM_001109344	502694	Dok5	rn6_genes_introns
chr19	53043477	53043477	1	+	0.000864628	0.882578	23.0128	chr19	53043379	53044378	1000	+	promoter:17347	NM_001101680	171356	Foxc2	rn6_genes_promoters
chr19	53043477	53043477	1	+	0.000864628	0.882578	23.0128	chr19	53042386	53044385	2000	*	shore:31929	NA	NA	NA	rn6_cpg_shores
chr10	71160031	71160031	1	-	0.000888479	0.882578	12.5	chr10	71158116	71160115	2000	*	shore:21516	NA	NA	NA	rn6_cpg_shores
chr3	162450318	162450318	1	+	0.000890885	0.882578	-26.5329	chr3	162446111	162459936	13826	+	intron:34640	NM_130427	156826	Eya2	rn6_genes_introns
chr9	16934288	16934288	1	-	0.000891564	0.882578	14.9893	chr9	16934273	16934367	95	-	exon:101966	NM_001109303	501100	Crip3	rn6_genes_exons
chr11	86518135	86518135	1	-	0.000898153	0.882578	27.8879	chr11	86516705	86519148	2444	*	shore:23486	NA	NA	NA	rn6_cpg_shores
chr4	168360220	168360220	1	-	0.000910258	0.882578	15.5172	chr4	168359648	168361647	2000	*	shelf:9483	NA	NA	NA	rn6_cpg_shelves
chr20	7301888	7301888	1	-	0.000914714	0.882578	-27.8579	chr20	7299259	7306939	7681	-	intron:149596	NM_001109530	689210	Spdef	rn6_genes_introns
chr1	242655134	242655134	1	-	0.000918775	0.882578	24.3106	chr1	242648706	242716556	67851	-	intron:18291	NM_001191953	679990	Pgm5	rn6_genes_introns
chr10	49499175	49499175	1	+	0.000919435	0.882578	12.3596	chr10	49499022	49499176	155	+	exon:106877	NM_001024739	287392	Tekt3	rn6_genes_exons
chr8	128239596	128239596	1	-	0.000923261	0.882578	-21.3428	chr8	128236913	128246198	9286	-	intron:85758	NM_001160162	25665	Scn5a	rn6_genes_introns
chr8	128239596	128239596	1	-	0.000923261	0.882578	-21.3428	chr8	128236913	128246198	9286	-	intron:85785	NM_013125	25665	Scn5a	rn6_genes_introns
chr12	44029445	44029445	1	+	0.000928233	0.882578	10.2273	chr12	44029030	44029446	417	*	island:13031	NA	NA	NA	rn6_cpg_islands
chr13	89744211	89744211	1	-	0.000934576	0.882578	22.148	chr13	89743559	89744392	834	-	intron:118738	NM_001108350	360878	Klhdc9	rn6_genes_introns
chr13	89744211	89744211	1	-	0.000934576	0.882578	22.148	chr13	89743051	89745050	2000	*	shore:25519	NA	NA	NA	rn6_cpg_shores
chr10	15910629	15910629	1	-	0.000943371	0.882578	-28.6608	chr10	15909790	15927038	17249	-	intron:99493	NM_001034152	497878	Nsg2	rn6_genes_introns
chr17	10161681	10161681	1	+	0.000944786	0.882578	-32.8798	chr17	10161557	10161760	204	*	island:15482	NA	NA	NA	rn6_cpg_islands
chr3	122576983	122576983	1	+	0.000947396	0.882578	16.092	chr3	122576915	122577072	158	+	exon:37508	NM_001108959	366189	Tgm3	rn6_genes_exons
chr3	159606567	159606567	1	+	0.000956801	0.882578	-14.7541	chr3	159569495	159614593	45099	+	intron:34422	NM_199392	311615	Tox2	rn6_genes_introns
chr4	11956647	11956647	1	-	0.000959871	0.882578	-12.5	chr4	11610518	12012262	401745	-	intron:46445	NM_053621	113970	Magi2	rn6_genes_introns
chr15	46583068	46583068	1	-	0.000960646	0.882578	20.6122	chr15	46570291	46593219	22929	-	intron:128492	NM_001025751	364403	Blk	rn6_genes_introns
chr12	328885	328885	1	+	0.000961105	0.882578	13.3491	chr12	327530	329529	2000	*	shore:23618	NA	NA	NA	rn6_cpg_shores
chrX	71437123	71437123	1	+	0.000969384	0.882578	-17.4786	chrX	71431252	71440924	9673	+	intron:151968	NM_001191723	317256	Taf1	rn6_genes_introns
chr1	225186259	225186259	1	-	0.00096982	0.882578	13.9535	chr1	225185559	225187558	2000	*	shore:3362	NA	NA	NA	rn6_cpg_shores
chr20	46476428	46476428	1	+	0.000971829	0.882578	-24.588	chr20	46430005	46505731	75727	+	intron:148414	NM_001106395	294515	Foxo3	rn6_genes_introns
chr17	9957830	9957830	1	-	0.000998565	0.882578	19.555	chr17	9953899	9957898	4000	-	1to5kb:16513	NM_001107337	306764	Nsd1	rn6_genes_1to5kb
chr17	9957830	9957830	1	-	0.000998565	0.882578	19.555	chr17	9957128	9959127	2000	*	shelf:26628	NA	NA	NA	rn6_cpg_shelves

## Sheet: DMC_CD_PvsCD_NP
chr	start	end	width	strand	pvalue	qvalue	meth.diff	annot.seqnames	annot.start	annot.end	annot.width	annot.strand	annot.id	annot.tx_id	annot.gene_id	annot.symbol	annot.type
chr19	1025752	1025752	1	-	4.17e-35	2.8e-29	85.3333	chr19	1025122	1025797	676	-	exon:162806	NM_001107407	307618	Cdh5	rn6_genes_exons
chr18	63128531	63128531	1	-	3.61e-30	6.06e-25	-83.1169	chr18	63128501	63130500	2000	*	shore:30898	NA	NA	NA	rn6_cpg_shores
chr3	7035645	7035645	1	+	2.69e-22	1.39e-17	71.4129	chr3	7034506	7036505	2000	*	shelf:5812	NA	NA	NA	rn6_cpg_shelves
chr17	29641561	29641561	1	-	5.42e-21	1.66e-16	64.2857	chr17	29640929	29642928	2000	*	shelf:26906	NA	NA	NA	rn6_cpg_shelves
chr17	79652640	79652640	1	-	1.09e-20	3.06e-16	-68.1844	chr17	79644807	79675428	30622	-	intron:137973	NM_001173972	364786	Itga8	rn6_genes_introns
chr1	148428189	148428189	1	-	1.75e-19	4.05e-15	-44.3299	chr1	148428086	148432269	4184	*	island:1100	NA	NA	NA	rn6_cpg_islands
chr2	178509569	178509569	1	-	1.59e-18	3.06e-14	55.9906	chr2	178479372	178520017	40646	-	intron:26767	NM_201417	295144	Rxfp1	rn6_genes_introns
chr1	192463676	192463676	1	+	4.5e-18	8.17e-14	57.1516	chr1	192409607	192465805	56199	+	intron:5890	NM_012713	25023	Prkcb	rn6_genes_introns
chr1	192463676	192463676	1	+	4.5e-18	8.17e-14	57.1516	chr1	192409607	192465805	56199	+	intron:5907	NM_001172305	25023	Prkcb	rn6_genes_introns
chr20	7906061	7906061	1	+	2.18e-17	3.57e-13	-45.3333	chr20	7903309	7907308	4000	+	1to5kb:17770	NM_031065	81729	Rpl10a	rn6_genes_1to5kb
chr20	7906061	7906061	1	+	2.18e-17	3.57e-13	-45.3333	chr20	7905830	7906142	313	+	exon:166160	NM_001191718	309643	Fance	rn6_genes_exons
chr20	7906061	7906061	1	+	2.18e-17	3.57e-13	-45.3333	chr20	7905932	7906142	211	+	3UTR:15846	NM_001191718	309643	Fance	rn6_genes_3UTRs
chr20	7906061	7906061	1	+	2.18e-17	3.57e-13	-45.3333	chr20	7904166	7906165	2000	*	shelf:29481	NA	NA	NA	rn6_cpg_shelves
chr10	21886126	21886126	1	-	3.55e-17	5.55e-13	62.6667	chr10	21791770	21995645	203876	-	intron:99665	NM_020088	117242	Tenm2	rn6_genes_introns
chr8	119090948	119090948	1	+	4.17e-17	6.36e-13	59.0678	chr8	119087408	119097482	10075	+	intron:81282	NM_001109298	501060	Prss44	rn6_genes_introns
chr20	7843647	7843647	1	+	3.09e-16	4.07e-12	-53.125	chr20	7822581	7869957	47377	+	intron:147126	NM_013141	25682	Ppard	rn6_genes_introns
chr3	119058251	119058251	1	-	8.94e-16	1.09e-11	-45.7831	chr3	119058094	119058544	451	-	exon:44491	NM_017016	24443	Hdc	rn6_genes_exons
chr3	5958052	5958052	1	-	2.36e-15	2.65e-11	-77.5667	chr3	5937710	5975565	37856	-	intron:35998	NM_001106563	296603	Vav2	rn6_genes_introns
chr8	111603824	111603824	1	+	2.9e-15	3.19e-11	68.9127	chr8	111603077	111605076	2000	*	shelf:16562	NA	NA	NA	rn6_cpg_shelves
chr3	121547676	121547676	1	+	4.04e-15	4.3e-11	63.8057	chr3	121547276	121547693	418	+	intron:32939	NM_001107772	311415	Zc3h6	rn6_genes_introns
chr13	70546884	70546884	1	+	1.16e-14	1.18e-10	61.6597	chr13	70532391	70556173	23783	+	intron:115219	NM_001048042	289095	Nmnat2	rn6_genes_introns
chr10	89568628	89568628	1	-	1.89e-14	1.84e-10	-42.3034	chr10	89568016	89570015	2000	*	shore:22057	NA	NA	NA	rn6_cpg_shores
chr13	52858609	52858609	1	+	3.52e-14	3.24e-10	54.0625	chr13	52855689	52860320	4632	+	intron:114870	NM_001105953	289046	Tmem9	rn6_genes_introns
chr13	52858609	52858609	1	+	3.52e-14	3.24e-10	54.0625	chr13	52855689	52860320	4632	+	intron:114875	NM_001277263	289046	Tmem9	rn6_genes_introns
chr18	76627231	76627231	1	+	1.59e-13	1.31e-09	-52.9053	chr18	76626990	76627843	854	+	exon:158136	NM_001100973	307237	Pard6g	rn6_genes_exons
chr18	76627231	76627231	1	+	1.59e-13	1.31e-09	-52.9053	chr18	76626904	76627306	403	*	island:16433	NA	NA	NA	rn6_cpg_islands
chr1	148428188	148428188	1	+	2.16e-13	1.69e-09	-63.6364	chr1	148428086	148432269	4184	*	island:1100	NA	NA	NA	rn6_cpg_islands
chr11	74099102	74099102	1	+	2.43e-13	1.86e-09	-55.8214	chr11	74099016	74099227	212	*	island:12329	NA	NA	NA	rn6_cpg_islands
chr15	42672134	42672134	1	-	5.74e-13	4.08e-09	-56	chr15	42671219	42672149	931	-	exon:145015	NM_022220	60671	Gulo	rn6_genes_exons
chr1	205913097	205913097	1	+	1.04e-12	6.76e-09	-50.5066	chr1	205911990	205922908	10919	+	intron:6586	NM_001008347	309071	Fank1	rn6_genes_introns
chr6	135716988	135716988	1	+	1.9e-12	1.18e-08	74.6053	chr6	135714504	135717458	2955	+	exon:71771	NM_001108724	362788	Traf3	rn6_genes_exons
chr6	135716988	135716988	1	+	1.9e-12	1.18e-08	74.6053	chr6	135715076	135717458	2383	+	3UTR:6951	NM_001108724	362788	Traf3	rn6_genes_3UTRs
chr14	104585878	104585878	1	-	2.33e-12	1.4e-08	-43.544	chr14	104583512	104586124	2613	-	intron:124751	NM_198763	305540	Slc1a4	rn6_genes_introns
chr8	111565909	111565909	1	+	2.38e-12	1.41e-08	54.7511	chr8	111565730	111567239	1510	+	intron:80302	NM_022667	24546	Slco2a1	rn6_genes_introns
chr10	7130555	7130555	1	-	2.63e-12	1.54e-08	-45.2582	chr10	7127559	7130594	3036	-	intron:98788	NM_031003	81632	Abat	rn6_genes_introns
chr14	28544224	28544224	1	-	2.68e-12	1.55e-08	-30.9524	chr14	28536254	28609567	73314	-	intron:123141	NM_130822	170641	Adgrl3	rn6_genes_introns
chr14	28544224	28544224	1	-	2.68e-12	1.55e-08	-30.9524	chr14	28543185	28545184	2000	*	shore:26226	NA	NA	NA	rn6_cpg_shores
chr12	45115471	45115471	1	-	4.55e-12	2.42e-08	-46.4167	chr12	45111352	45116376	5025	-	intron:113489	NM_001024254	304530	Taok3	rn6_genes_introns
chr11	71350369	71350369	1	-	4.63e-12	2.42e-08	58.3119	chr11	71349538	71350860	1323	-	intron:108158	NM_001008336	303882	Tnk2	rn6_genes_introns
chr13	70543544	70543544	1	+	4.65e-12	2.42e-08	58.356	chr13	70532391	70556173	23783	+	intron:115219	NM_001048042	289095	Nmnat2	rn6_genes_introns
chr9	15402712	15402712	1	+	5.75e-12	2.95e-08	-58.0392	chr9	15402575	15403212	638	+	exon:97809	NM_182674	359727	Bysl	rn6_genes_exons
chr4	44796953	44796953	1	+	6.33e-12	3.22e-08	52.8302	chr4	44796889	44797080	192	+	exon:47809	NM_031517	24553	Met	rn6_genes_exons
chr4	112648038	112648038	1	-	8.37e-12	4.2e-08	60.8796	chr4	112646316	112650315	4000	-	1to5kb:6203	NR_102358	100911370	LOC100911370	rn6_genes_1to5kb
chr6	72362042	72362042	1	+	9.16e-12	4.49e-08	-27.381	chr6	72361988	72362144	157	+	exon:70052	NM_001108710	362735	Coch	rn6_genes_exons
chr6	72362042	72362042	1	+	9.16e-12	4.49e-08	-27.381	chr6	72360376	72362375	2000	*	shore:13677	NA	NA	NA	rn6_cpg_shores
chr3	173660655	173660655	1	+	1.14e-11	5.53e-08	55.2326	chr3	173660002	173662001	2000	*	shore:8634	NA	NA	NA	rn6_cpg_shores
chr7	120873612	120873612	1	-	1.82e-11	8.59e-08	-47.5104	chr7	120872832	120873624	793	-	intron:75657	NM_001130581	300074	Fam227a	rn6_genes_introns
chr1	90824808	90824808	1	+	1.99e-11	9.23e-08	-58.2888	chr1	90820699	90829418	8720	+	intron:2988	NM_001009641	292808	Pepd	rn6_genes_introns
chr1	90824808	90824808	1	+	1.99e-11	9.23e-08	-58.2888	chr1	90822903	90824902	2000	*	shelf:1176	NA	NA	NA	rn6_cpg_shelves
chr1	277670100	277670100	1	+	2.19e-11	9.99e-08	57.9587	chr1	277669900	277670436	537	+	intron:10008	NM_001106202	292129	Tdrd1	rn6_genes_introns
chr4	112648044	112648044	1	-	2.45e-11	1.1e-07	58.8268	chr4	112646316	112650315	4000	-	1to5kb:6203	NR_102358	100911370	LOC100911370	rn6_genes_1to5kb
chr4	176824337	176824337	1	-	2.74e-11	1.22e-07	43.9161	chr4	176822315	176830199	7885	-	intron:50538	NM_013040	25560	Abcc9	rn6_genes_introns
chr4	112648029	112648029	1	-	3.59e-11	1.55e-07	58.7542	chr4	112646316	112650315	4000	-	1to5kb:6203	NR_102358	100911370	LOC100911370	rn6_genes_1to5kb
chr13	72439021	72439021	1	+	6.4e-11	2.6e-07	56.6102	chr13	72438987	72439238	252	*	island:13381	NA	NA	NA	rn6_cpg_islands
chr17	29641560	29641560	1	+	6.47e-11	2.62e-07	57.8175	chr17	29641395	29642796	1402	+	intron:134618	NM_001013055	291071	Rpp40	rn6_genes_introns
chr17	29641560	29641560	1	+	6.47e-11	2.62e-07	57.8175	chr17	29640929	29642928	2000	*	shelf:26906	NA	NA	NA	rn6_cpg_shelves
chr4	112647995	112647995	1	-	9.16e-11	3.52e-07	58.184	chr4	112646316	112650315	4000	-	1to5kb:6203	NR_102358	100911370	LOC100911370	rn6_genes_1to5kb
chr1	218001178	218001178	1	+	1.18e-10	4.46e-07	57.9365	chr1	217998018	218002017	4000	+	1to5kb:940	NM_130817	170633	Fgf3	rn6_genes_1to5kb
chr1	218001178	218001178	1	+	1.18e-10	4.46e-07	57.9365	chr1	218000182	218002181	2000	*	shore:3018	NA	NA	NA	rn6_cpg_shores
chr2	178695250	178695250	1	+	2e-10	7.23e-07	53.9853	chr2	178681587	178699061	17475	+	intron:21727	NM_199105	310540	Fam198b	rn6_genes_introns
chr15	89443371	89443371	1	+	2.09e-10	7.46e-07	-61.0101	chr15	89441791	89445197	3407	+	intron:126649	NM_001108390	361089	Ndfip2	rn6_genes_introns
chr4	176793745	176793745	1	-	2.3e-10	8.14e-07	48.2759	chr4	176790144	176794143	4000	-	1to5kb:6506	NM_017099	25472	Kcnj8	rn6_genes_1to5kb
chr10	45330230	45330230	1	+	2.37e-10	8.34e-07	27.6923	chr10	45326595	45332211	5617	+	intron:94157	NM_001108276	360534	Trim11	rn6_genes_introns
chr3	8955569	8955569	1	-	4.02e-10	1.37e-06	-46.2041	chr3	8954156	8956155	2000	*	shelf:5889	NA	NA	NA	rn6_cpg_shelves
chr7	22453089	22453089	1	-	4.57e-10	1.53e-06	-23.7167	chr7	22452824	22453229	406	*	island:8013	NA	NA	NA	rn6_cpg_islands
chr1	277760315	277760315	1	-	4.93e-10	1.63e-06	56.4224	chr1	277755245	277761249	6005	-	intron:19479	NM_001305184	292130	Afap1l2	rn6_genes_introns
chr4	174856171	174856171	1	+	5.58e-10	1.81e-06	48.0392	chr4	174831378	174862196	30819	+	intron:45910	NM_001106626	297705	Aebp2	rn6_genes_introns
chr14	28544205	28544205	1	-	7.24e-10	2.32e-06	-28.4772	chr14	28536254	28609567	73314	-	intron:123141	NM_130822	170641	Adgrl3	rn6_genes_introns
chr14	28544205	28544205	1	-	7.24e-10	2.32e-06	-28.4772	chr14	28543185	28545184	2000	*	shore:26226	NA	NA	NA	rn6_cpg_shores
chr10	55848849	55848849	1	+	7.8e-10	2.47e-06	30.7913	chr10	55847789	55849788	2000	*	shore:21072	NA	NA	NA	rn6_cpg_shores
chr16	77665079	77665079	1	+	8.23e-10	2.58e-06	47.8802	chr16	77664995	77665107	113	+	exon:148506	NM_001037327	364634	Csmd1	rn6_genes_exons
chr4	112648012	112648012	1	-	1.07e-09	3.28e-06	54.1259	chr4	112646316	112650315	4000	-	1to5kb:6203	NR_102358	100911370	LOC100911370	rn6_genes_1to5kb
chr3	165710736	165710736	1	-	1.12e-09	3.43e-06	-40.0717	chr3	165709459	165711458	2000	*	shelf:7734	NA	NA	NA	rn6_cpg_shelves
chr17	36130761	36130761	1	-	1.36e-09	4.06e-06	-58.642	chr17	36121326	36177176	55851	-	intron:136836	NM_001109120	498741	Mboat1	rn6_genes_introns
chr12	19310078	19310078	1	-	1.58e-09	4.68e-06	-44.6336	chr12	19308424	19312423	4000	-	1to5kb:13786	NR_031829	100314004	Mir25	rn6_genes_1to5kb
chr12	19310078	19310078	1	-	1.58e-09	4.68e-06	-44.6336	chr12	19308630	19312629	4000	-	1to5kb:13787	NR_031853	100314154	Mir93	rn6_genes_1to5kb
chr12	19310078	19310078	1	-	1.58e-09	4.68e-06	-44.6336	chr12	19308834	19312833	4000	-	1to5kb:13788	NR_031862	100314235	Mir106b	rn6_genes_1to5kb
chr12	19310078	19310078	1	-	1.58e-09	4.68e-06	-44.6336	chr12	19310024	19310104	81	-	intron:112314	NM_001004203	288532	Mcm7	rn6_genes_introns
chr12	19310078	19310078	1	-	1.58e-09	4.68e-06	-44.6336	chr12	19309016	19311015	2000	*	shelf:21859	NA	NA	NA	rn6_cpg_shelves
chr1	192509377	192509377	1	+	1.64e-09	4.78e-06	-48.5552	chr1	192508271	192523788	15518	+	intron:5895	NM_012713	25023	Prkcb	rn6_genes_introns
chr1	192509377	192509377	1	+	1.64e-09	4.78e-06	-48.5552	chr1	192508271	192523788	15518	+	intron:5912	NM_001172305	25023	Prkcb	rn6_genes_introns
chr9	83179397	83179397	1	-	2.15e-09	6.09e-06	-46.6667	chr9	83169506	83187424	17919	-	intron:91757	NM_001162411	316539	Epha4	rn6_genes_introns
chr1	81036983	81036983	1	-	2.33e-09	6.54e-06	35.7983	chr1	81035711	81038064	2354	-	exon:13611	NM_133323	170849	Zfp111	rn6_genes_exons
chr5	168363509	168363509	1	-	2.38e-09	6.64e-06	38.3721	chr5	168246117	168382384	136268	-	intron:60063	NM_001195559	362665	Camta1	rn6_genes_introns
chr10	109002236	109002236	1	+	2.94e-09	8.07e-06	44.3913	chr10	108982578	109005894	23317	+	intron:98315	NM_001134499	287871	Rptor	rn6_genes_introns
chr8	111565886	111565886	1	+	3.33e-09	9e-06	-41.5411	chr8	111565730	111567239	1510	+	intron:80302	NM_022667	24546	Slco2a1	rn6_genes_introns
chr4	112648059	112648059	1	-	3.95e-09	1.04e-05	52.0022	chr4	112646316	112650315	4000	-	1to5kb:6203	NR_102358	100911370	LOC100911370	rn6_genes_1to5kb
chr19	10585537	10585537	1	+	4.06e-09	1.07e-05	41.7618	chr19	10583945	10585944	2000	*	shelf:28343	NA	NA	NA	rn6_cpg_shelves
chr8	91518401	91518401	1	+	4.16e-09	1.08e-05	31.2821	chr8	91512790	91524642	11853	+	intron:79875	NM_019267	29711	Bckdhb	rn6_genes_introns
chr20	10087399	10087399	1	+	4.49e-09	1.16e-05	45.8562	chr20	10086725	10087690	966	+	exon:166294	NM_001011944	294321	Slc37a1	rn6_genes_exons
chr20	10087399	10087399	1	+	4.49e-09	1.16e-05	45.8562	chr20	10086741	10087690	950	+	3UTR:15857	NM_001011944	294321	Slc37a1	rn6_genes_3UTRs
chr7	22453099	22453099	1	-	4.61e-09	1.19e-05	-21.6851	chr7	22452824	22453229	406	*	island:8013	NA	NA	NA	rn6_cpg_islands
chr7	22453104	22453104	1	-	4.96e-09	1.26e-05	-20.0585	chr7	22452824	22453229	406	*	island:8013	NA	NA	NA	rn6_cpg_islands
chr6	138001849	138001849	1	-	5.32e-09	1.34e-05	-38	chr6	138000340	138002339	2000	*	shelf:13292	NA	NA	NA	rn6_cpg_shelves
chr7	22453092	22453092	1	-	6.7e-09	1.66e-05	-19.8153	chr7	22452824	22453229	406	*	island:8013	NA	NA	NA	rn6_cpg_islands
chr4	112647928	112647928	1	-	7.86e-09	1.93e-05	46.3203	chr4	112646316	112650315	4000	-	1to5kb:6203	NR_102358	100911370	LOC100911370	rn6_genes_1to5kb
chr12	45129947	45129947	1	-	8.55e-09	2.07e-05	-43.9933	chr12	45116594	45182956	66363	-	intron:113490	NM_001024254	304530	Taok3	rn6_genes_introns
chr14	7699846	7699846	1	-	1.14e-08	2.7e-05	-48.4371	chr14	7698883	7701519	2637	-	intron:122568	NM_001100789	498331	Ptpn13	rn6_genes_introns
chr6	135780821	135780821	1	-	1.37e-08	3.2e-05	-39.826	chr6	135780477	135786659	6183	-	intron:66856	NM_053620	113960	Cdc42bpb	rn6_genes_introns
chr11	86960361	86960361	1	+	1.46e-08	3.4e-05	-34.8846	chr11	86958688	86960687	2000	*	shelf:21368	NA	NA	NA	rn6_cpg_shelves
chr9	7466948	7466948	1	-	1.5e-08	3.46e-05	-33.3724	chr9	7466567	7467333	767	*	island:9906	NA	NA	NA	rn6_cpg_islands
chr3	52027729	52027729	1	+	1.81e-08	4.12e-05	-44.2159	chr3	51995519	52102864	107346	+	intron:30893	NM_001271225	311093	Csrnp3	rn6_genes_introns
chr9	7466964	7466964	1	-	1.83e-08	4.15e-05	-32.7657	chr9	7466567	7467333	767	*	island:9906	NA	NA	NA	rn6_cpg_islands
chr14	104380449	104380449	1	-	2.01e-08	4.44e-05	44.1409	chr14	104376649	104380648	4000	-	1to5kb:15105	NM_001009268	289820	Actr2	rn6_genes_1to5kb
chr1	147721810	147721810	1	-	2.07e-08	4.51e-05	-18.6446	chr1	147423416	147934395	510980	-	intron:14322	NM_017158	29298	Cyp2c7	rn6_genes_introns
chr7	141903792	141903792	1	+	2.58e-08	5.57e-05	-44.0476	chr7	141889626	141905463	15838	+	intron:71225	NM_001100895	315305	Atf1	rn6_genes_introns
chr6	44122653	44122653	1	+	3.13e-08	6.68e-05	-34.3264	chr6	44122091	44125232	3142	+	intron:61453	NM_001108016	313997	Mboat2	rn6_genes_introns
chr9	7466960	7466960	1	-	3.67e-08	7.66e-05	-32.119	chr9	7466567	7467333	767	*	island:9906	NA	NA	NA	rn6_cpg_islands
chr9	77360450	77360450	1	+	3.76e-08	7.82e-05	-49.5272	chr9	77320869	77372199	51331	+	intron:88148	NM_001134728	501158	Spag16	rn6_genes_introns
chr4	9625941	9625941	1	+	4.68e-08	9.52e-05	32.6802	chr4	9625895	9626626	732	+	intron:41373	NM_080394	24718	Reln	rn6_genes_introns
chr5	74136467	74136467	1	-	5.81e-08	0.000115498	-44.2695	chr5	74131797	74147559	15763	-	intron:56865	NM_001127565	500464	Epb41l4b	rn6_genes_introns
chr13	71655532	71655532	1	+	6.02e-08	0.000118568	33.0757	chr13	71655421	71657420	2000	*	shore:25312	NA	NA	NA	rn6_cpg_shores
chr19	39258657	39258657	1	+	6.44e-08	0.000126125	-46.5204	chr19	39258159	39258745	587	+	intron:143267	NM_138847	192180	Nip7	rn6_genes_introns
chr19	39258657	39258657	1	+	6.44e-08	0.000126125	-46.5204	chr19	39257798	39259797	2000	*	shore:31714	NA	NA	NA	rn6_cpg_shores
chr3	63409155	63409155	1	+	8.37e-08	0.000160205	28.4965	chr3	63409130	63411343	2214	+	intron:31269	NM_001107735	311129	Osbpl6	rn6_genes_introns
chr18	60638546	60638546	1	+	8.64e-08	0.000164855	-54.3561	chr18	60578302	60639859	61558	+	intron:139612	NM_001008300	291553	Nedd4l	rn6_genes_introns
chr3	91197946	91197946	1	+	9.39e-08	0.000177157	35.3366	chr3	91196779	91200134	3356	+	exon:36093	NM_001100528	295953	Rag2	rn6_genes_exons
chr16	60944800	60944800	1	+	9.78e-08	0.000184035	-31.3725	chr16	60925761	60951548	25788	+	intron:130842	NM_001106084	290794	Tnks	rn6_genes_introns
chr3	162137975	162137975	1	-	1.18e-07	0.000216307	-37.0315	chr3	162124527	162147259	22733	-	intron:40559	NM_022866	64846	Slc13a3	rn6_genes_introns
chr7	22454137	22454137	1	-	1.22e-07	0.000223212	-10.6074	chr7	22453230	22454185	956	*	shore:15145	NA	NA	NA	rn6_cpg_shores
chr3	9734874	9734874	1	-	1.27e-07	0.000231374	44.8914	chr3	9728410	9736226	7817	-	intron:36198	NM_021583	59103	Ptges	rn6_genes_introns
chr6	106942184	106942184	1	-	1.4e-07	0.000251565	-42.3062	chr6	106815490	106971196	155707	-	intron:66046	NM_001191818	299186	Dpf3	rn6_genes_introns
chr1	264782504	264782504	1	-	1.58e-07	0.000281905	-46.0616	chr1	264782343	264782518	176	-	exon:21707	NM_001106362	293996	Pdzd7	rn6_genes_exons
chr19	55692968	55692968	1	+	1.67e-07	0.000295958	22.1239	chr19	55692841	55693320	480	*	island:16949	NA	NA	NA	rn6_cpg_islands
chr14	3660601	3660601	1	+	2.01e-07	0.000348531	33.871	chr14	3658809	3668336	9528	+	intron:119712	NM_017256	29610	Tgfbr3	rn6_genes_introns
chr7	22453084	22453084	1	-	2.11e-07	0.000362441	-17.7638	chr7	22452824	22453229	406	*	island:8013	NA	NA	NA	rn6_cpg_islands
chr1	142148062	142148062	1	-	2.12e-07	0.000362441	31.3776	chr1	142145935	142148739	2805	-	intron:14092	NM_001107527	308757	Man2a2	rn6_genes_introns
chr2	78063366	78063366	1	+	2.22e-07	0.000375853	46.9848	chr2	78063178	78063385	208	+	exon:23440	NM_001107657	310178	Myo10	rn6_genes_exons
chr19	55692991	55692991	1	+	2.35e-07	0.00039367	22.3214	chr19	55692841	55693320	480	*	island:16949	NA	NA	NA	rn6_cpg_islands
chr9	14496430	14496430	1	-	3.1e-07	0.000501701	-36.4619	chr9	14494510	14497710	3201	-	intron:89943	NM_001106882	301225	Unc5cl	rn6_genes_introns
chr16	19367342	19367342	1	-	3.34e-07	0.000536049	-35.0832	chr16	19366517	19369062	2546	-	intron:132297	NM_053998	117103	Rab8a	rn6_genes_introns
chr11	81769791	81769791	1	+	3.5e-07	0.000556583	45.7824	chr11	81769294	81771726	2433	+	intron:106252	NM_001012016	303830	Tbccd1	rn6_genes_introns
chr9	118904554	118904554	1	+	4.29e-07	0.000667787	41.2754	chr9	118843863	118920874	77012	+	intron:89521	NM_022946	65040	Dlgap1	rn6_genes_introns
chr9	118904554	118904554	1	+	4.29e-07	0.000667787	41.2754	chr9	118849403	118920874	71472	+	intron:89531	NM_001304287	65040	Dlgap1	rn6_genes_introns
chr9	118904554	118904554	1	+	4.29e-07	0.000667787	41.2754	chr9	118902938	118904937	2000	*	shelf:18226	NA	NA	NA	rn6_cpg_shelves
chrX	36468319	36468319	1	-	4.52e-07	0.000699409	31.0011	chrX	35987327	36849365	862039	-	intron:153841	NM_001190994	678739	Phka2	rn6_genes_introns
chr16	18823818	18823818	1	+	4.6e-07	0.000708103	35.3846	chr16	18821869	18823868	2000	*	shore:28298	NA	NA	NA	rn6_cpg_shores
chr3	13970818	13970818	1	-	4.9e-07	0.000749454	43.0769	chr3	13970684	13975291	4608	-	intron:36480	NM_001106570	296653	Phf19	rn6_genes_introns
chr4	148805134	148805134	1	-	5.25e-07	0.000796577	-25.9692	chr4	148804989	148808988	4000	-	1to5kb:6323	NM_001024275	362423	Rassf4	rn6_genes_1to5kb
chr4	148805134	148805134	1	-	5.25e-07	0.000796577	-25.9692	chr4	148804120	148806119	2000	*	shore:10173	NA	NA	NA	rn6_cpg_shores
chr3	151483144	151483144	1	-	5.28e-07	0.000797762	35.9907	chr3	151481742	151483741	2000	*	shore:8142	NA	NA	NA	rn6_cpg_shores
chr19	55693000	55693000	1	+	8e-07	0.00116371	20.7547	chr19	55692841	55693320	480	*	island:16949	NA	NA	NA	rn6_cpg_islands
chr18	48267989	48267989	1	+	8.71e-07	0.00124501	-28.0702	chr18	48202193	48288301	86109	+	intron:139284	NM_001008364	361328	Snx24	rn6_genes_introns
chr1	260846083	260846083	1	-	8.81e-07	0.00125635	40.9295	chr1	260845590	260846672	1083	-	intron:18760	NM_022953	65047	Slit1	rn6_genes_introns
chr14	54670933	54670933	1	-	9.9e-07	0.00139962	25.2747	chr14	54653337	54869610	216274	-	intron:123531	NM_001004087	360942	Pcdh7	rn6_genes_introns
chr10	55577688	55577688	1	-	9.9e-07	0.00139962	21.4286	chr10	55577573	55577753	181	-	exon:114118	NM_001105791	287420	Pfas	rn6_genes_exons
chr7	22454124	22454124	1	-	9.96e-07	0.00140544	-10.5573	chr7	22453230	22454185	956	*	shore:15145	NA	NA	NA	rn6_cpg_shores
chr19	25605689	25605689	1	+	1.05e-06	0.00146645	-32.0661	chr19	25574836	25623761	48926	+	intron:142557	NM_012918	25398	Cacna1a	rn6_genes_introns
chr7	22453116	22453116	1	-	1.27e-06	0.00174599	-18.2871	chr7	22452824	22453229	406	*	island:8013	NA	NA	NA	rn6_cpg_islands
chr9	45205604	45205604	1	-	1.3e-06	0.00178092	-14.4144	chr9	45205507	45205627	121	-	exon:102611	NM_001191887	363220	Aff3	rn6_genes_exons
chr10	109478090	109478090	1	+	1.35e-06	0.00184117	26.3158	chr10	109478039	109480038	2000	*	shore:22667	NA	NA	NA	rn6_cpg_shores
chrX	34313968	34313968	1	-	1.36e-06	0.00185258	-34.8346	chrX	34313181	34314608	1428	*	island:17716	NA	NA	NA	rn6_cpg_islands
chr9	1433801	1433801	1	+	1.45e-06	0.00195975	35.2209	chr9	1363363	1442053	78691	+	intron:85951	NM_001134762	501088	Tbc1d5	rn6_genes_introns
chr9	1433801	1433801	1	+	1.45e-06	0.00195975	35.2209	chr9	1433685	1435684	2000	*	shelf:17027	NA	NA	NA	rn6_cpg_shelves
chr7	22454345	22454345	1	+	1.55e-06	0.00208252	-12.0301	chr7	22454186	22454679	494	*	island:8014	NA	NA	NA	rn6_cpg_islands
chr14	20021737	20021737	1	+	1.69e-06	0.00224217	27.7778	chr14	19972487	20025645	53159	+	intron:120278	NM_001107212	305253	Adamts3	rn6_genes_introns
chr15	33248902	33248902	1	+	1.72e-06	0.00227351	-22.4302	chr15	33248207	33250206	2000	*	shore:27500	NA	NA	NA	rn6_cpg_shores
chr9	14542240	14542240	1	+	1.8e-06	0.00235605	-34.1195	chr9	14538899	14542351	3453	+	intron:86368	NM_001106883	301226	Apobec2	rn6_genes_introns
chr19	55693070	55693070	1	+	1.83e-06	0.00238977	31.4815	chr19	55692841	55693320	480	*	island:16949	NA	NA	NA	rn6_cpg_islands
chr6	102265319	102265319	1	-	2.28e-06	0.00290432	34.8694	chr6	102265203	102266195	993	-	intron:65921	NM_001108714	362756	Pigh	rn6_genes_introns
chr1	85353683	85353683	1	+	2.4e-06	0.00302459	-43.7271	chr1	85353560	85353799	240	+	exon:2917	NM_001107498	308473	Samd4b	rn6_genes_exons
chr7	116959638	116959638	1	-	2.47e-06	0.00309847	22.7273	chr7	116956151	116960150	4000	-	1to5kb:9343	NM_001011993	300035	Pycr3	rn6_genes_1to5kb
chr7	116959638	116959638	1	-	2.47e-06	0.00309847	22.7273	chr7	116959582	116959833	252	-	intron:74662	NM_001127455	300036	Tsta3	rn6_genes_introns
chr7	116959638	116959638	1	-	2.47e-06	0.00309847	22.7273	chr7	116959582	116959833	252	-	intron:74672	NM_001270789	300036	Tsta3	rn6_genes_introns
chr7	116959638	116959638	1	-	2.47e-06	0.00309847	22.7273	chr7	116959582	116959833	252	-	intron:74682	NM_001270790	300036	Tsta3	rn6_genes_introns
chr6	73983296	73983296	1	+	2.61e-06	0.00326451	-30.5729	chr6	73980909	73984311	3403	+	exon:70086	NM_022618	64553	Akap6	rn6_genes_exons
chr10	43147002	43147002	1	+	2.74e-06	0.00341261	35.2441	chr10	43146992	43158348	11357	+	intron:94078	NM_130742	170501	Galnt10	rn6_genes_introns
chr14	89250647	89250647	1	-	3.13e-06	0.00384864	-34.7293	chr14	89248893	89250892	2000	*	shelf:24462	NA	NA	NA	rn6_cpg_shelves
chr4	78714005	78714005	1	+	3.15e-06	0.00387437	30.0977	chr4	78711821	78714576	2756	+	intron:42932	NM_133298	113955	Gpnmb	rn6_genes_introns
chr7	99523056	99523056	1	+	3.3e-06	0.00402163	-17.8397	chr7	99522850	99524514	1665	*	shore:15817	NA	NA	NA	rn6_cpg_shores
chr10	45627729	45627729	1	-	3.33e-06	0.00404385	-41.5397	chr10	45627593	45627834	242	-	exon:113562	NM_001107005	303181	Wnt3a	rn6_genes_exons
chr13	90751258	90751258	1	+	3.35e-06	0.00406386	-34.5017	chr13	90723211	90751277	28067	+	intron:115894	NM_031602	29718	Kcnj10	rn6_genes_introns
chr18	76785754	76785754	1	+	3.4e-06	0.00410714	30.7692	chr18	76785373	76796221	10849	+	intron:139999	NM_001013189	361352	Pqlc1	rn6_genes_introns
chr2	77973254	77973254	1	+	3.44e-06	0.00414911	34.9561	chr2	77962785	77976118	13334	+	intron:20559	NM_001107657	310178	Myo10	rn6_genes_introns
chr10	5768512	5768512	1	+	3.57e-06	0.00426734	30.9831	chr10	5710478	5930382	219905	+	intron:92724	NM_012573	24409	Grin2a	rn6_genes_introns
chr2	200086334	200086334	1	+	3.66e-06	0.00435213	43.4124	chr2	200082512	200088141	5630	+	intron:22853	NM_001025686	310710	Sec22b	rn6_genes_introns
chr7	22453138	22453138	1	-	3.81e-06	0.00449508	-19.3424	chr7	22452824	22453229	406	*	island:8013	NA	NA	NA	rn6_cpg_islands
chr2	128816571	128816571	1	-	4.05e-06	0.00473715	-31.118	chr2	128814898	128816897	2000	*	shore:4967	NA	NA	NA	rn6_cpg_shores
chr20	6609988	6609988	1	-	4.15e-06	0.00482634	-17	chr20	6517086	6863055	345970	-	intron:149549	NM_001034188	309651	Ppil1	rn6_genes_introns
chr10	89568676	89568676	1	-	4.19e-06	0.00486234	-35.5065	chr10	89568016	89570015	2000	*	shore:22057	NA	NA	NA	rn6_cpg_shores
chr19	10585538	10585538	1	-	4.22e-06	0.00489123	36.4444	chr19	10582843	10586842	4000	-	1to5kb:17415	NM_001012473	361365	Polr2c	rn6_genes_1to5kb
chr19	10585538	10585538	1	-	4.22e-06	0.00489123	36.4444	chr19	10585469	10585624	156	-	exon:163015	NM_001035257	498909	Coq9	rn6_genes_exons
chr19	10585538	10585538	1	-	4.22e-06	0.00489123	36.4444	chr19	10583945	10585944	2000	*	shelf:28343	NA	NA	NA	rn6_cpg_shelves
chr5	147306906	147306906	1	+	5.54e-06	0.00627081	-35.9359	chr5	147306083	147308082	2000	*	shore:12170	NA	NA	NA	rn6_cpg_shores
chr2	45665097	45665097	1	+	5.88e-06	0.0066401	24.9524	chr2	45664722	45666721	2000	*	shelf:4024	NA	NA	NA	rn6_cpg_shelves
chr9	2273876	2273876	1	+	6.22e-06	0.00692865	35.0151	chr9	2273697	2274631	935	+	exon:97332	NM_001012129	316164	Satb1	rn6_genes_exons
chr1	198651959	198651959	1	-	6.26e-06	0.00696496	-23.0769	chr1	198651713	198652674	962	-	exon:18160	NM_001108921	365372	Tbc1d10b	rn6_genes_exons
chr1	198651959	198651959	1	-	6.26e-06	0.00696496	-23.0769	chr1	198650185	198652184	2000	*	shore:2629	NA	NA	NA	rn6_cpg_shores
chr3	141413150	141413150	1	+	6.39e-06	0.00706223	-16.6667	chr3	141412889	141413151	263	*	island:4194	NA	NA	NA	rn6_cpg_islands
chr16	20849982	20849982	1	+	6.63e-06	0.00723232	-36.6898	chr16	20849114	20851113	2000	*	shelf:25899	NA	NA	NA	rn6_cpg_shelves
chr12	23890526	23890526	1	-	6.74e-06	0.00732785	24.3131	chr12	23890497	23894381	3885	-	intron:112556	NM_001277394	685890	Srrm3	rn6_genes_introns
chr12	23890526	23890526	1	-	6.74e-06	0.00732785	24.3131	chr12	23890427	23892426	2000	*	shelf:21966	NA	NA	NA	rn6_cpg_shelves
chr10	45666152	45666152	1	+	6.9e-06	0.00748407	23.4568	chr10	45659238	45680161	20924	+	intron:94169	NM_001105783	287357	Wnt9a	rn6_genes_introns
chr8	50578256	50578256	1	+	7.8e-06	0.00835753	-33.4936	chr8	50577989	50578759	771	+	exon:88956	NM_001025277	300687	Bud13	rn6_genes_exons
chr1	135984254	135984254	1	-	8.05e-06	0.00854919	-30.4029	chr1	135871551	136017016	145466	-	intron:13884	NM_177481	140915	Slco3a1	rn6_genes_introns
chr4	9574423	9574423	1	+	8.06e-06	0.00854919	38.9514	chr4	9566983	9584650	17668	+	intron:41367	NM_080394	24718	Reln	rn6_genes_introns
chr3	161801675	161801675	1	-	8.17e-06	0.00865592	-37.2727	chr3	161801197	161801908	712	-	exon:46117	NM_001107803	311637	Slc35c2	rn6_genes_exons
chr3	161801675	161801675	1	-	8.17e-06	0.00865592	-37.2727	chr3	161587452	161870537	283086	-	intron:40510	NM_019161	29182	Cdh22	rn6_genes_introns
chr3	161801675	161801675	1	-	8.17e-06	0.00865592	-37.2727	chr3	161801197	161801780	584	-	3UTR:4453	NM_001107803	311637	Slc35c2	rn6_genes_3UTRs
chr5	168518752	168518752	1	+	8.33e-06	0.008797	26.9489	chr5	168518171	168520170	2000	*	shelf:11730	NA	NA	NA	rn6_cpg_shelves
chr2	251927673	251927673	1	+	9.41e-06	0.0097428	-39.6518	chr2	251925532	251929531	4000	+	1to5kb:3165	NM_001012059	308022	Mcoln3	rn6_genes_1to5kb
chr20	7145413	7145413	1	-	9.96e-06	0.0102498	-14.8148	chr20	7143214	7147213	4000	-	1to5kb:18072	NM_001106377	294291	Smim29	rn6_genes_1to5kb
chr20	7145413	7145413	1	-	9.96e-06	0.0102498	-14.8148	chr20	7144505	7146504	2000	*	shelf:29441	NA	NA	NA	rn6_cpg_shelves
chr5	78372610	78372610	1	-	1.01e-05	0.0103227	-18.2927	chr5	78372589	78372685	97	-	exon:64683	NM_012899	25374	Alad	rn6_genes_exons
chr9	7466934	7466934	1	-	1.02e-05	0.0103821	-26.3326	chr9	7466567	7467333	767	*	island:9906	NA	NA	NA	rn6_cpg_islands
chr20	5453586	5453586	1	-	1.03e-05	0.0104302	34.0981	chr20	5453149	5454466	1318	-	intron:149441	NM_212491	309628	Wdr46	rn6_genes_introns
chr20	5453586	5453586	1	-	1.03e-05	0.0104302	34.0981	chr20	5453169	5455168	2000	*	shore:32377	NA	NA	NA	rn6_cpg_shores
chr9	115469397	115469397	1	-	1.03e-05	0.0104507	18.1818	chr9	115382448	115555144	172697	-	intron:92398	NM_001168632	29616	Ptprm	rn6_genes_introns
chr5	150462551	150462551	1	+	1.08e-05	0.0108775	-40.6488	chr5	150459821	150467729	7909	+	intron:54093	NM_001115036	682902	Taf12	rn6_genes_introns
chr14	104276984	104276984	1	-	1.09e-05	0.0110308	31.5013	chr14	104275358	104277357	2000	*	shore:26989	NA	NA	NA	rn6_cpg_shores
chr1	85013605	85013605	1	+	1.1e-05	0.0110346	-30.8775	chr1	85013030	85016668	3639	+	intron:2460	NM_001164657	100303643	Fcgbp	rn6_genes_introns
chr12	50237258	50237258	1	-	1.13e-05	0.0113325	-36.9825	chr12	50236655	50238654	2000	*	shore:24819	NA	NA	NA	rn6_cpg_shores
chr19	52315264	52315264	1	+	1.17e-05	0.011671	-28.9111	chr19	52314198	52324360	10163	+	intron:143641	NM_133581	171112	Wfdc1	rn6_genes_introns
chr1	221856150	221856150	1	-	1.3e-05	0.0127859	19.5194	chr1	221856049	221858048	2000	*	shore:3254	NA	NA	NA	rn6_cpg_shores
chr18	15663770	15663770	1	-	1.35e-05	0.0132152	30.7561	chr18	15663762	15663989	228	-	exon:158625	NM_001191079	291752	Dsg3	rn6_genes_exons
chr7	99522498	99522498	1	+	1.37e-05	0.0133906	-11.1627	chr7	99521846	99522849	1004	*	island:8363	NA	NA	NA	rn6_cpg_islands
chr1	11971776	11971776	1	-	1.38e-05	0.0133986	-24.7789	chr1	11970905	11972904	2000	*	shore:95	NA	NA	NA	rn6_cpg_shores
chr19	54585160	54585160	1	+	1.39e-05	0.0135015	-34.3085	chr19	54575412	54604160	28749	+	intron:143734	NM_001107437	307916	Jph3	rn6_genes_introns
chr19	55693034	55693034	1	+	1.46e-05	0.0140688	19.7674	chr19	55692841	55693320	480	*	island:16949	NA	NA	NA	rn6_cpg_islands
chr13	90473806	90473806	1	+	1.97e-05	0.0183707	-27.9679	chr13	90472443	90474183	1741	+	intron:115828	NM_001134540	304978	Copa	rn6_genes_introns
chr19	59873331	59873331	1	-	2.16e-05	0.0199389	-16.4179	chr19	59873302	59873411	110	-	5UTR:20144	NM_152935	266601	Tomm20	rn6_genes_5UTRs
chr19	59873331	59873331	1	-	2.16e-05	0.0199389	-16.4179	chr19	59873181	59873411	231	-	exon:164839	NM_152935	266601	Tomm20	rn6_genes_exons
chr19	59873331	59873331	1	-	2.16e-05	0.0199389	-16.4179	chr19	59873081	59873614	534	*	island:17011	NA	NA	NA	rn6_cpg_islands
chr5	169142757	169142757	1	+	2.18e-05	0.0200265	-37.8061	chr5	169142548	169143278	731	+	intron:55072	NM_001108694	362666	Dnajc11	rn6_genes_introns
chr12	329531	329531	1	+	2.2e-05	0.0202414	-24.6302	chr12	329530	329817	288	*	island:12489	NA	NA	NA	rn6_cpg_islands
chr8	118206781	118206781	1	+	2.22e-05	0.0203719	28.1034	chr8	118206703	118206788	86	+	5UTR:11368	NM_001106861	301020	Smarcc1	rn6_genes_5UTRs
chr8	118206781	118206781	1	+	2.22e-05	0.0203719	28.1034	chr8	118206703	118206980	278	+	exon:91905	NM_001106861	301020	Smarcc1	rn6_genes_exons
chr8	118206781	118206781	1	+	2.22e-05	0.0203719	28.1034	chr8	118206328	118207261	934	*	island:9730	NA	NA	NA	rn6_cpg_islands
chr13	50231389	50231389	1	+	2.28e-05	0.0208217	24.6528	chr13	50231196	50231523	328	+	exon:129684	NM_001047902	360845	Zc3h11a	rn6_genes_exons
chr7	138113366	138113366	1	-	2.36e-05	0.0214566	-15.5556	chr7	138111965	138113964	2000	*	shore:16541	NA	NA	NA	rn6_cpg_shores
chr19	57176856	57176856	1	-	2.37e-05	0.0215176	-30.0897	chr19	57142929	57191813	48885	-	intron:145929	NM_001106198	292098	Pgbd5	rn6_genes_introns
chr4	79354663	79354663	1	-	2.39e-05	0.0216606	-20.5929	chr4	79350906	79354905	4000	-	1to5kb:6135	NM_001106931	302244	RGD1564712	rn6_genes_1to5kb
chrX	11640175	11640175	1	-	2.55e-05	0.0229042	-21.0294	chrX	11637566	11642006	4441	*	island:17603	NA	NA	NA	rn6_cpg_islands
chr12	37900999	37900999	1	-	2.66e-05	0.0237542	-25.6708	chr12	37900991	37901281	291	*	island:12914	NA	NA	NA	rn6_cpg_islands
chr6	109030387	109030387	1	-	2.68e-05	0.0238649	24.8677	chr6	109030190	109030411	222	*	island:7461	NA	NA	NA	rn6_cpg_islands
chr8	32284415	32284415	1	-	2.9e-05	0.0255289	-14.2857	chr8	32281814	32285813	4000	-	1to5kb:10288	NM_053635	114093	St14	rn6_genes_1to5kb
chr8	32284415	32284415	1	-	2.9e-05	0.0255289	-14.2857	chr8	32282980	32284979	2000	*	shelf:15630	NA	NA	NA	rn6_cpg_shelves
chr15	34191820	34191820	1	+	2.94e-05	0.0257435	-28.0702	chr15	34191784	34192015	232	+	intron:125664	NM_001191113	691478	Cpne6	rn6_genes_introns
chr7	30061903	30061903	1	-	2.99e-05	0.0260484	-38.6154	chr7	30005612	30069083	63472	-	intron:73014	NM_021745	60351	Nr1h4	rn6_genes_introns
chr4	125909674	125909674	1	-	2.99e-05	0.0260484	-36.7843	chr4	125830206	125957970	127765	-	intron:48788	NM_001030045	500261	Magi1	rn6_genes_introns
chr17	15761691	15761691	1	+	3.21e-05	0.0276459	-26.6172	chr17	15750025	15762028	12004	+	intron:134307	NM_001108409	361223	Fgd3	rn6_genes_introns
chr11	69139634	69139634	1	-	3.27e-05	0.0281573	23.2036	chr11	69138017	69147557	9541	-	intron:108067	NM_001105874	288057	Mylk	rn6_genes_introns
chr10	104564372	104564372	1	-	3.28e-05	0.0281749	-15.6863	chr10	104564308	104564499	192	-	exon:118111	NM_001008282	287835	Galk1	rn6_genes_exons
chr10	104564372	104564372	1	-	3.28e-05	0.0281749	-15.6863	chr10	104564074	104564586	513	*	island:11865	NA	NA	NA	rn6_cpg_islands
chr17	12132875	12132875	1	-	3.39e-05	0.0290681	-18.9655	chr17	12132318	12132885	568	*	island:15514	NA	NA	NA	rn6_cpg_islands
chr7	57670203	57670203	1	-	3.39e-05	0.0290796	27.5555	chr7	57663034	57679727	16694	-	intron:73399	NM_001108991	366894	Trhde	rn6_genes_introns
chr2	549649	549649	1	+	3.54e-05	0.030209	-37.1731	chr2	548099	550098	2000	*	shore:4137	NA	NA	NA	rn6_cpg_shores
chr20	9016329	9016329	1	-	3.61e-05	0.0307091	15.1515	chr20	8985116	9019750	34635	-	intron:149669	NM_001013073	294318	Btbd9	rn6_genes_introns
chr9	110233166	110233166	1	-	3.71e-05	0.0313442	33.6765	chr9	110101906	110329524	227619	-	intron:92280	NM_053903	116683	Efna5	rn6_genes_introns
chr17	9659804	9659804	1	+	3.72e-05	0.0313608	14.4444	chr17	9659774	9660722	949	+	intron:134122	NM_173125	286908	Pdlim7	rn6_genes_introns
chr7	116693234	116693234	1	-	3.79e-05	0.0318884	-14.5161	chr7	116689599	116695395	5797	-	intron:74612	NM_001002798	300029	Top1mt	rn6_genes_introns
chr7	99523089	99523089	1	+	3.96e-05	0.0331291	-18.7008	chr7	99522850	99524514	1665	*	shore:15817	NA	NA	NA	rn6_cpg_shores
chr12	17672975	17672975	1	+	3.99e-05	0.0332957	28	chr12	17668352	17679824	11473	+	intron:109654	NM_001033679	25521	Prkar1b	rn6_genes_introns
chr1	278516865	278516865	1	+	4.02e-05	0.0333866	-30.915	chr1	278516683	278516958	276	*	island:2180	NA	NA	NA	rn6_cpg_islands
chr1	265787744	265787744	1	-	4.14e-05	0.0342986	34.7115	chr1	265787663	265787785	123	-	exon:21794	NM_001107601	309447	Ldb1	rn6_genes_exons
chr14	7004896	7004896	1	+	4.24e-05	0.0349364	-27.0019	chr14	6994598	7008685	14088	+	intron:119798	NM_012946	25434	Sparcl1	rn6_genes_introns
chr10	21029729	21029729	1	-	4.27e-05	0.0350938	18.1349	chr10	21005635	21041233	35599	-	intron:99658	NM_020088	117242	Tenm2	rn6_genes_introns
chr7	99523090	99523090	1	-	4.29e-05	0.035176	-15.2189	chr7	99522850	99524514	1665	*	shore:15817	NA	NA	NA	rn6_cpg_shores
chr19	53729686	53729686	1	+	4.36e-05	0.0356613	-26.5625	chr19	53728635	53729824	1190	+	intron:143714	NM_001107436	307907	RGD1304884	rn6_genes_introns
chr2	128816597	128816597	1	-	4.42e-05	0.0360129	-26.2963	chr2	128814898	128816897	2000	*	shore:4967	NA	NA	NA	rn6_cpg_shores
chr16	9118962	9118962	1	+	4.42e-05	0.0360262	-27.5594	chr16	9116949	9124151	7203	+	intron:129814	NM_001029920	361112	Vstm4	rn6_genes_introns
chr10	5711801	5711801	1	-	4.54e-05	0.0368556	-33.8462	chr10	5710353	5712352	2000	*	shore:20133	NA	NA	NA	rn6_cpg_shores
chr19	59873325	59873325	1	-	4.78e-05	0.0383737	-15.942	chr19	59873302	59873411	110	-	5UTR:20144	NM_152935	266601	Tomm20	rn6_genes_5UTRs
chr19	59873325	59873325	1	-	4.78e-05	0.0383737	-15.942	chr19	59873181	59873411	231	-	exon:164839	NM_152935	266601	Tomm20	rn6_genes_exons
chr19	59873325	59873325	1	-	4.78e-05	0.0383737	-15.942	chr19	59873081	59873614	534	*	island:17011	NA	NA	NA	rn6_cpg_islands
chr8	36695484	36695484	1	+	4.9e-05	0.0392587	-34.5203	chr8	36695461	36707667	12207	+	intron:78010	NM_017358	50938	Cdon	rn6_genes_introns
chr7	41306845	41306845	1	-	5.07e-05	0.0405143	-35.0725	chr7	41305032	41307031	2000	*	shore:15354	NA	NA	NA	rn6_cpg_shores
chr19	59873319	59873319	1	-	5.17e-05	0.0411602	-16.1765	chr19	59873302	59873411	110	-	5UTR:20144	NM_152935	266601	Tomm20	rn6_genes_5UTRs
chr19	59873319	59873319	1	-	5.17e-05	0.0411602	-16.1765	chr19	59873181	59873411	231	-	exon:164839	NM_152935	266601	Tomm20	rn6_genes_exons
chr19	59873319	59873319	1	-	5.17e-05	0.0411602	-16.1765	chr19	59873081	59873614	534	*	island:17011	NA	NA	NA	rn6_cpg_islands
chr11	32851702	32851702	1	-	5.2e-05	0.0413749	-23.3002	chr11	32832389	32852317	19929	-	intron:107284	NM_017325	50662	Runx1	rn6_genes_introns
chr11	32851702	32851702	1	-	5.2e-05	0.0413749	-23.3002	chr11	32850301	32852300	2000	*	shore:22916	NA	NA	NA	rn6_cpg_shores
chr7	143959228	143959228	1	-	5.66e-05	0.0443842	-21.1332	chr7	143957669	143961668	4000	-	1to5kb:9572	NM_001106795	300259	Aaas	rn6_genes_1to5kb
chr7	143959228	143959228	1	-	5.66e-05	0.0443842	-21.1332	chr7	143958858	143960123	1266	-	exon:87219	NM_181374	300260	Sp7	rn6_genes_exons
chr7	143959228	143959228	1	-	5.66e-05	0.0443842	-21.1332	chr7	143958858	143960123	1266	-	exon:87221	NM_001037632	300260	Sp7	rn6_genes_exons
chr7	143959228	143959228	1	-	5.66e-05	0.0443842	-21.1332	chr7	143958920	143959257	338	*	island:8877	NA	NA	NA	rn6_cpg_islands
chr1	257488655	257488655	1	-	5.72e-05	0.0446631	-15.2273	chr1	257488486	257488677	192	-	intron:18629	NM_001108523	361753	Noc3l	rn6_genes_introns
chr13	47154408	47154408	1	-	5.79e-05	0.0451268	-37.2222	chr13	47153522	47154521	1000	-	promoter:14293	NM_022269	64036	Cd55	rn6_genes_promoters
chr13	47154408	47154408	1	-	5.79e-05	0.0451268	-37.2222	chr13	47153347	47155346	2000	*	shore:25062	NA	NA	NA	rn6_cpg_shores
chr15	4551939	4551939	1	+	6.25e-05	0.0484466	-20.2778	chr15	4549603	4553602	4000	+	1to5kb:15154	NM_001039516	364241	Kcnk5	rn6_genes_1to5kb
chr15	4551939	4551939	1	+	6.25e-05	0.0484466	-20.2778	chr15	4550350	4552349	2000	*	shelf:24740	NA	NA	NA	rn6_cpg_shelves
chr9	7466959	7466959	1	+	6.48e-05	0.0500017	-16.3588	chr9	7466567	7467333	767	*	island:9906	NA	NA	NA	rn6_cpg_islands
chr19	59873324	59873324	1	+	6.59e-05	0.0506724	-17.6471	chr19	59873081	59873614	534	*	island:17011	NA	NA	NA	rn6_cpg_islands
chr3	13282164	13282164	1	-	6.6e-05	0.0506878	-35.3571	chr3	13277602	13288373	10772	-	intron:36443	NM_001107834	311876	Pbx3	rn6_genes_introns
chr2	112928959	112928959	1	+	6.69e-05	0.0512495	33.3333	chr2	112914411	112929382	14972	+	intron:20901	NM_001127524	294930	Nceh1	rn6_genes_introns
chr10	104564362	104564362	1	-	6.98e-05	0.0530882	-14.8936	chr10	104564308	104564499	192	-	exon:118111	NM_001008282	287835	Galk1	rn6_genes_exons
chr10	104564362	104564362	1	-	6.98e-05	0.0530882	-14.8936	chr10	104564074	104564586	513	*	island:11865	NA	NA	NA	rn6_cpg_islands
chr18	28653780	28653780	1	-	7.01e-05	0.0532645	29.7441	chr18	28651168	28654320	3153	*	shore:30474	NA	NA	NA	rn6_cpg_shores
chr19	37179944	37179944	1	-	7.2e-05	0.0545523	14.0845	chr19	37179691	37180040	350	*	island:16738	NA	NA	NA	rn6_cpg_islands
chr19	37179943	37179943	1	+	7.38e-05	0.0556842	14.2857	chr19	37179850	37180045	196	+	5UTR:19754	NM_139040	207123	RGD621098	rn6_genes_5UTRs
chr19	37179943	37179943	1	+	7.38e-05	0.0556842	14.2857	chr19	37179850	37180109	260	+	exon:161436	NM_139040	207123	RGD621098	rn6_genes_exons
chr19	37179943	37179943	1	+	7.38e-05	0.0556842	14.2857	chr19	37179691	37180040	350	*	island:16738	NA	NA	NA	rn6_cpg_islands
chr2	125755495	125755495	1	-	7.39e-05	0.0557438	14.5455	chr2	125753514	125755513	2000	*	shore:4942	NA	NA	NA	rn6_cpg_shores
chr14	6891998	6891998	1	-	7.59e-05	0.0567869	-23.1481	chr14	6889851	6892328	2478	-	exon:138451	NM_203493	25312	Dmp1	rn6_genes_exons
chr12	329487	329487	1	+	7.7e-05	0.0573477	-23.0156	chr12	327530	329529	2000	*	shore:23618	NA	NA	NA	rn6_cpg_shores
chr7	130500035	130500035	1	-	7.77e-05	0.0577737	-33.7645	chr7	130498721	130500720	2000	*	shore:16452	NA	NA	NA	rn6_cpg_shores
chr7	1678550	1678550	1	-	7.97e-05	0.0590713	-12.6113	chr7	1678086	1680085	2000	*	shore:14640	NA	NA	NA	rn6_cpg_shores
chr1	84135548	84135548	1	+	8.06e-05	0.0595585	13.5135	chr1	84134814	84136813	2000	*	shelf:946	NA	NA	NA	rn6_cpg_shelves
chr7	73883628	73883628	1	+	8.09e-05	0.0596887	-19.0933	chr7	73883354	73883839	486	*	island:8272	NA	NA	NA	rn6_cpg_islands
chr9	10450499	10450499	1	-	8.09e-05	0.0596887	-28.7179	chr9	10450216	10450530	315	-	exon:101654	NM_022394	64196	Safb	rn6_genes_exons
chr9	10450499	10450499	1	-	8.09e-05	0.0596887	-28.7179	chr9	10448995	10450994	2000	*	shelf:17122	NA	NA	NA	rn6_cpg_shelves
chr19	37179954	37179954	1	-	8.34e-05	0.0612219	14.0845	chr19	37179691	37180040	350	*	island:16738	NA	NA	NA	rn6_cpg_islands
chr13	48022857	48022857	1	-	8.35e-05	0.0612219	-35.2992	chr13	48022334	48023333	1000	-	promoter:14306	NM_019365	54355	Rassf5	rn6_genes_promoters
chr13	48022857	48022857	1	-	8.35e-05	0.0612219	-35.2992	chr13	48022621	48024620	2000	*	shore:25081	NA	NA	NA	rn6_cpg_shores
chr1	164274934	164274934	1	+	8.44e-05	0.061748	-16.6667	chr1	164273972	164290941	16970	+	intron:4790	NM_017204	29457	Map6	rn6_genes_introns
chr3	122147761	122147761	1	+	8.46e-05	0.0618695	37.7433	chr3	122141404	122148132	6729	+	intron:32978	NM_013016	25528	Sirpa	rn6_genes_introns
chr18	48267947	48267947	1	+	8.52e-05	0.0621623	25.4608	chr18	48202193	48288301	86109	+	intron:139284	NM_001008364	361328	Snx24	rn6_genes_introns
chr19	37179935	37179935	1	+	8.53e-05	0.0621849	13.7931	chr19	37179850	37180045	196	+	5UTR:19754	NM_139040	207123	RGD621098	rn6_genes_5UTRs
chr19	37179935	37179935	1	+	8.53e-05	0.0621849	13.7931	chr19	37179850	37180109	260	+	exon:161436	NM_139040	207123	RGD621098	rn6_genes_exons
chr19	37179935	37179935	1	+	8.53e-05	0.0621849	13.7931	chr19	37179691	37180040	350	*	island:16738	NA	NA	NA	rn6_cpg_islands
chr10	104564350	104564350	1	-	8.73e-05	0.0635514	-14.2857	chr10	104564308	104564499	192	-	exon:118111	NM_001008282	287835	Galk1	rn6_genes_exons
chr10	104564350	104564350	1	-	8.73e-05	0.0635514	-14.2857	chr10	104564074	104564586	513	*	island:11865	NA	NA	NA	rn6_cpg_islands
chr8	118206761	118206761	1	+	8.86e-05	0.0641644	26.0101	chr8	118206703	118206788	86	+	5UTR:11368	NM_001106861	301020	Smarcc1	rn6_genes_5UTRs
chr8	118206761	118206761	1	+	8.86e-05	0.0641644	26.0101	chr8	118206703	118206980	278	+	exon:91905	NM_001106861	301020	Smarcc1	rn6_genes_exons
chr8	118206761	118206761	1	+	8.86e-05	0.0641644	26.0101	chr8	118206328	118207261	934	*	island:9730	NA	NA	NA	rn6_cpg_islands
chr3	8820944	8820944	1	-	8.94e-05	0.0646296	-34.7539	chr3	8819945	8821944	2000	*	shore:6504	NA	NA	NA	rn6_cpg_shores
chr9	7467020	7467020	1	+	8.96e-05	0.0646296	-22.9575	chr9	7466567	7467333	767	*	island:9906	NA	NA	NA	rn6_cpg_islands
chr1	11971782	11971782	1	-	9.03e-05	0.0650471	-22.0932	chr1	11970905	11972904	2000	*	shore:95	NA	NA	NA	rn6_cpg_shores
chr13	89224861	89224861	1	-	9.03e-05	0.0650471	-27.3333	chr13	89220697	89225472	4776	-	intron:118629	NM_001107196	304962	Atf6	rn6_genes_introns
chrX	156901047	156901047	1	+	9.11e-05	0.0654835	33.6694	chrX	156899067	156901066	2000	*	shore:34112	NA	NA	NA	rn6_cpg_shores
chr19	40922883	40922883	1	-	9.12e-05	0.0654835	27.8539	chr19	40921661	40925585	3925	-	intron:145354	NM_001191558	307845	Mtss1l	rn6_genes_introns
chr19	40922883	40922883	1	-	9.12e-05	0.0654835	27.8539	chr19	40921495	40923494	2000	*	shelf:28810	NA	NA	NA	rn6_cpg_shelves
chr9	65763516	65763516	1	+	9.34e-05	0.0666676	17.7778	chr9	65763437	65763707	271	+	5UTR:12265	NM_001109307	501146	Stradb	rn6_genes_5UTRs
chr9	65763516	65763516	1	+	9.34e-05	0.0666676	17.7778	chr9	65763437	65763707	271	+	exon:99488	NM_001109307	501146	Stradb	rn6_genes_exons
chr9	65763516	65763516	1	+	9.34e-05	0.0666676	17.7778	chr9	65762979	65763922	944	*	island:10274	NA	NA	NA	rn6_cpg_islands
chr5	62342715	62342715	1	-	9.53e-05	0.0678484	-10.5882	chr5	62341307	62351242	9936	-	intron:56657	NM_031802	83633	Gabbr2	rn6_genes_introns
chr14	104849994	104849994	1	+	9.53e-05	0.0678484	-30.1646	chr14	104821371	104884848	63478	+	intron:121969	NM_001024903	498423	Sertad2	rn6_genes_introns
chr1	88826661	88826661	1	-	9.56e-05	0.0678583	-24.8485	chr1	88825918	88829917	4000	-	1to5kb:1628	NM_001107502	308495	Lrfn3	rn6_genes_1to5kb
chr1	88826661	88826661	1	-	9.56e-05	0.0678583	-24.8485	chr1	88824906	88826757	1852	*	shore:1273	NA	NA	NA	rn6_cpg_shores
chr1	181770460	181770460	1	+	9.7e-05	0.068831	-15.625	chr1	181770402	181770733	332	*	island:1291	NA	NA	NA	rn6_cpg_islands
chr7	34071910	34071910	1	+	9.77e-05	0.0692225	-25.6432	chr7	34071191	34073731	2541	+	intron:68281	NM_001108082	314743	Cdk17	rn6_genes_introns
chr1	148428169	148428169	1	-	0.0001	0.0704844	26.5943	chr1	148428086	148432269	4184	*	island:1100	NA	NA	NA	rn6_cpg_islands
chr3	153229063	153229063	1	-	0.000100824	0.0709228	30.5643	chr3	153226144	153230078	3935	-	intron:40261	NM_001191743	311580	Samhd1	rn6_genes_introns
chr7	126460949	126460949	1	+	0.000101153	0.0710802	-16.6667	chr7	126460360	126462210	1851	*	island:8650	NA	NA	NA	rn6_cpg_islands
chr3	59981909	59981909	1	-	0.000103821	0.0723492	-16.3636	chr3	59981642	59981941	300	*	island:3735	NA	NA	NA	rn6_cpg_islands
chr11	83497523	83497523	1	-	0.000105476	0.0731988	-12.2807	chr11	83495575	83497574	2000	*	shelf:21290	NA	NA	NA	rn6_cpg_shelves
chr1	11971757	11971757	1	-	0.000106781	0.0740283	-22.2492	chr1	11970905	11972904	2000	*	shore:95	NA	NA	NA	rn6_cpg_shores
chr19	52470943	52470943	1	-	0.000107827	0.0744459	-33.8315	chr19	52466209	52480772	14564	-	intron:145676	NM_001108452	361422	Cotl1	rn6_genes_introns
chr1	198651890	198651890	1	+	0.000110081	0.0757683	-21.8524	chr1	198650835	198654834	4000	+	1to5kb:802	NM_012605	24584	Mylpf	rn6_genes_1to5kb
chr1	198651890	198651890	1	+	0.000110081	0.0757683	-21.8524	chr1	198650185	198652184	2000	*	shore:2629	NA	NA	NA	rn6_cpg_shores
chr9	88131802	88131802	1	+	0.000111297	0.0765271	-32.9069	chr9	88128884	88132883	4000	+	1to5kb:10961	NM_001024891	316557	Rhbdd1	rn6_genes_1to5kb
chr13	25209830	25209830	1	-	0.000112163	0.0769654	19.7593	chr13	25191142	25260869	69728	-	intron:116587	NM_001106305	293561	Rnf152	rn6_genes_introns
chr13	102789679	102789679	1	-	0.000112946	0.0774235	-32.2793	chr13	102783270	102790306	7037	-	intron:119262	NM_001100857	360894	RGD1310587	rn6_genes_introns
chr13	102789679	102789679	1	-	0.000112946	0.0774235	-32.2793	chr13	102788019	102790018	2000	*	shore:25746	NA	NA	NA	rn6_cpg_shores
chr15	25078018	25078018	1	-	0.000113843	0.0776865	24.0569	chr15	25077679	25079678	2000	*	shelf:24932	NA	NA	NA	rn6_cpg_shelves
chr12	40023636	40023636	1	+	0.000114289	0.0777097	-30.766	chr12	40023158	40141573	118416	+	intron:110776	NM_001271380	288665	Cux2	rn6_genes_introns
chr10	104564375	104564375	1	-	0.000114497	0.0777721	-14	chr10	104564308	104564499	192	-	exon:118111	NM_001008282	287835	Galk1	rn6_genes_exons
chr10	104564375	104564375	1	-	0.000114497	0.0777721	-14	chr10	104564074	104564586	513	*	island:11865	NA	NA	NA	rn6_cpg_islands
chr8	107630070	107630070	1	-	0.000114751	0.0777878	28.7495	chr8	107629028	107632066	3039	-	exon:96054	NM_012981	25482	Mras	rn6_genes_exons
chr8	107630070	107630070	1	-	0.000114751	0.0777878	28.7495	chr8	107629028	107631966	2939	-	3UTR:9254	NM_012981	25482	Mras	rn6_genes_3UTRs
chr1	181770471	181770471	1	+	0.00011497	0.0778572	-15.625	chr1	181770402	181770733	332	*	island:1291	NA	NA	NA	rn6_cpg_islands
chr15	43910825	43910825	1	+	0.000115166	0.0779118	-21.4286	chr15	43910758	43911150	393	+	intron:126106	NM_001108383	361060	Ebf2	rn6_genes_introns
chr15	43910825	43910825	1	+	0.000115166	0.0779118	-21.4286	chr15	43909588	43911587	2000	*	shelf:25202	NA	NA	NA	rn6_cpg_shelves
chr19	55692870	55692870	1	+	0.000115509	0.0780651	22.6651	chr19	55692841	55693320	480	*	island:16949	NA	NA	NA	rn6_cpg_islands
chr20	4391429	4391429	1	+	0.000117399	0.0788711	16.9599	chr20	4387626	4391625	4000	+	1to5kb:17701	NM_001032285	406167	Prrt1	rn6_genes_1to5kb
chr20	4391429	4391429	1	+	0.000117399	0.0788711	16.9599	chr20	4389876	4391875	2000	*	shelf:29290	NA	NA	NA	rn6_cpg_shelves
chr18	15663769	15663769	1	+	0.000118134	0.0792019	29.3103	chr18	14931908	15743014	811107	+	intron:138464	NM_001101000	679221	Mapre2	rn6_genes_introns
chr12	31342581	31342581	1	+	0.000118823	0.0793334	-23.5714	chr12	31335455	31344848	9394	+	intron:110258	NM_012748	25130	Stx2	rn6_genes_introns
chr18	60639971	60639971	1	+	0.000119007	0.0793334	24.0293	chr18	60639911	60651430	11520	+	intron:139613	NM_001008300	291553	Nedd4l	rn6_genes_introns
chr4	166662796	166662796	1	+	0.000119039	0.0793334	-16.4375	chr4	166660961	166662960	2000	*	shore:10413	NA	NA	NA	rn6_cpg_shores
chr4	11199849	11199849	1	-	0.000120055	0.0798519	21.8658	chr4	11167013	11226652	59640	-	intron:46437	NM_053621	113970	Magi2	rn6_genes_introns
chr3	1841258	1841258	1	-	0.000120731	0.0802223	-32.1872	chr3	1840803	1841594	792	-	exon:40103	NM_147141	257648	Cacna1b	rn6_genes_exons
chr3	1841258	1841258	1	-	0.000120731	0.0802223	-32.1872	chr3	1840803	1841591	789	-	exon:40150	NM_001195199	257648	Cacna1b	rn6_genes_exons
chr3	1841258	1841258	1	-	0.000120731	0.0802223	-32.1872	chr3	1840949	1841484	536	*	island:3313	NA	NA	NA	rn6_cpg_islands
chr20	10056335	10056335	1	+	0.000121728	0.0806453	35.8135	chr20	10056112	10058326	2215	+	intron:147250	NM_001011944	294321	Slc37a1	rn6_genes_introns
chr16	20413264	20413264	1	+	0.000124707	0.0823755	-29.4633	chr16	20411432	20415431	4000	+	1to5kb:15801	NM_022185	29741	Pik3r2	rn6_genes_1to5kb
chr16	20413264	20413264	1	+	0.000124707	0.0823755	-29.4633	chr16	20412912	20414767	1856	+	exon:147236	NM_001134796	688540	Mast3	rn6_genes_exons
chr16	20413264	20413264	1	+	0.000124707	0.0823755	-29.4633	chr16	20413014	20413379	366	*	island:15039	NA	NA	NA	rn6_cpg_islands
chr7	29899362	29899362	1	-	0.000127357	0.0838782	-31.4979	chr7	29701552	30024176	322625	-	intron:73012	NM_001106778	299714	Ano4	rn6_genes_introns
chr1	198652051	198652051	1	+	0.000128878	0.0847138	-21.9697	chr1	198650835	198654834	4000	+	1to5kb:802	NM_012605	24584	Mylpf	rn6_genes_1to5kb
chr1	198652051	198652051	1	+	0.000128878	0.0847138	-21.9697	chr1	198650185	198652184	2000	*	shore:2629	NA	NA	NA	rn6_cpg_shores
chr1	11966736	11966736	1	+	0.000129255	0.0848784	-22.9199	chr1	11965091	11969090	4000	+	1to5kb:20	NR_046238	100861534	Rn5-8s	rn6_genes_1to5kb
chr1	11966736	11966736	1	+	0.000129255	0.0848784	-22.9199	chr1	11961296	11970904	9609	*	island:49	NA	NA	NA	rn6_cpg_islands
chr7	142209790	142209790	1	-	0.000129466	0.0849344	-25.9093	chr7	142209326	142209893	568	-	intron:76792	NM_001105746	116545	Pou6f1	rn6_genes_introns
chr7	2623219	2623219	1	-	0.000129624	0.0849528	-15.5556	chr7	2621960	2623347	1388	-	exon:81085	NM_001037765	288772	Spryd4	rn6_genes_exons
chr3	7497414	7497414	1	+	0.000129747	0.0849528	15.8537	chr3	7495997	7497996	2000	*	shore:6441	NA	NA	NA	rn6_cpg_shores
chr19	25817380	25817380	1	+	0.000129977	0.0850203	-19.2144	chr19	25817258	25818074	817	+	exon:161075	NM_001007677	304663	Lyl1	rn6_genes_exons
chr19	25817380	25817380	1	+	0.000129977	0.0850203	-19.2144	chr19	25817280	25817685	406	*	island:16664	NA	NA	NA	rn6_cpg_islands
chr7	12587412	12587412	1	-	0.000131474	0.0859158	-19.6721	chr7	12541808	12728015	186208	-	intron:72168	NM_001108067	314618	Arhgap45	rn6_genes_introns
chr7	12587412	12587412	1	-	0.000131474	0.0859158	-19.6721	chr7	12582390	12596463	14074	-	intron:72204	NM_001108066	314616	Arid3a	rn6_genes_introns
chr7	12587412	12587412	1	-	0.000131474	0.0859158	-19.6721	chr7	12587268	12589267	2000	*	shelf:13610	NA	NA	NA	rn6_cpg_shelves
chr19	37179939	37179939	1	+	0.000131884	0.0861001	13.253	chr19	37179850	37180045	196	+	5UTR:19754	NM_139040	207123	RGD621098	rn6_genes_5UTRs
chr19	37179939	37179939	1	+	0.000131884	0.0861001	13.253	chr19	37179850	37180109	260	+	exon:161436	NM_139040	207123	RGD621098	rn6_genes_exons
chr19	37179939	37179939	1	+	0.000131884	0.0861001	13.253	chr19	37179691	37180040	350	*	island:16738	NA	NA	NA	rn6_cpg_islands
chr1	221086308	221086308	1	-	0.000133649	0.0869987	-21.6092	chr1	221085392	221089391	4000	-	1to5kb:2332	NM_001025117	309169	Ehbp1l1	rn6_genes_1to5kb
chr1	221086308	221086308	1	-	0.000133649	0.0869987	-21.6092	chr1	221085392	221089391	4000	-	1to5kb:2333	NM_001270704	309169	Ehbp1l1	rn6_genes_1to5kb
chr1	221086308	221086308	1	-	0.000133649	0.0869987	-21.6092	chr1	221085392	221089391	4000	-	1to5kb:2334	NM_001270705	309169	Ehbp1l1	rn6_genes_1to5kb
chr1	221086308	221086308	1	-	0.000133649	0.0869987	-21.6092	chr1	221085389	221089388	4000	-	1to5kb:2335	NM_001129997	309169	Ehbp1l1	rn6_genes_1to5kb
chr1	221086308	221086308	1	-	0.000133649	0.0869987	-21.6092	chr1	221085894	221086676	783	-	exon:19819	NM_001015013	309170	Fam89b	rn6_genes_exons
chr1	221086308	221086308	1	-	0.000133649	0.0869987	-21.6092	chr1	221085894	221086397	504	-	3UTR:1941	NM_001015013	309170	Fam89b	rn6_genes_3UTRs
chr1	221086308	221086308	1	-	0.000133649	0.0869987	-21.6092	chr1	221084587	221087020	2434	*	shore:3190	NA	NA	NA	rn6_cpg_shores
chr7	125465274	125465274	1	-	0.000134283	0.0872275	18.0526	chr7	125464103	125466102	2000	*	shore:16327	NA	NA	NA	rn6_cpg_shores
chr7	22452619	22452619	1	+	0.000135531	0.0877987	-12.5026	chr7	22450824	22452823	2000	*	shore:15144	NA	NA	NA	rn6_cpg_shores
chr14	77715240	77715240	1	-	0.000136174	0.0881131	-20.6991	chr14	77714865	77715277	413	*	island:14057	NA	NA	NA	rn6_cpg_islands
chr5	165770582	165770582	1	+	0.000141264	0.0908988	29.6919	chr5	165768717	165770716	2000	*	shore:12761	NA	NA	NA	rn6_cpg_shores
chr5	167114555	167114555	1	+	0.000142426	0.0915587	-25.2308	chr5	167110311	167120928	10618	+	intron:54996	NM_001012107	313725	Gpr157	rn6_genes_introns
chr5	156227508	156227508	1	+	0.000143182	0.0919567	-25.9259	chr5	156215533	156264106	48574	+	intron:54427	NM_053596	94204	Ece1	rn6_genes_introns
chr1	102258696	102258696	1	+	0.000144488	0.0926187	-32.1252	chr1	102258674	102258734	61	+	exon:4046	NM_001106262	292918	Otog	rn6_genes_exons
chr10	38318667	38318667	1	+	0.000145518	0.0931009	-24.026	chr10	38155376	38343667	188292	+	intron:93865	NM_001107000	303130	Fstl4	rn6_genes_introns
chr4	84600880	84600880	1	-	0.000145792	0.0931408	14.2857	chr4	84599682	84601681	2000	*	shelf:8637	NA	NA	NA	rn6_cpg_shelves
chr17	10829103	10829103	1	-	0.00014755	0.0940428	-16.2873	chr17	10828670	10830669	2000	*	shore:29319	NA	NA	NA	rn6_cpg_shores
chr7	99523108	99523108	1	-	0.000149394	0.095038	-15.9928	chr7	99522850	99524514	1665	*	shore:15817	NA	NA	NA	rn6_cpg_shores
chr3	160000271	160000271	1	+	0.000153376	0.0969934	-25.1938	chr3	160000167	160000629	463	+	exon:39173	NM_001106537	296349	Ttpal	rn6_genes_exons
chr6	7046642	7046642	1	-	0.000155565	0.0981269	-19.5139	chr6	7046311	7047456	1146	-	intron:63896	NM_020076	56823	Haao	rn6_genes_introns
chr19	55692856	55692856	1	+	0.000159306	0.100017	21.8228	chr19	55692841	55693320	480	*	island:16949	NA	NA	NA	rn6_cpg_islands
chr4	114957366	114957366	1	+	0.000163194	0.102172	-17.1875	chr4	114957298	114957393	96	+	exon:49718	NM_212512	297386	Slc4a5	rn6_genes_exons
[truncated: 424 more rows]

## Sheet: DMC_BN_NPvsCD_NP
chr	start	end	width	strand	pvalue	qvalue	meth.diff	annot.seqnames	annot.start	annot.end	annot.width	annot.strand	annot.id	annot.tx_id	annot.gene_id	annot.symbol	annot.type
[truncated: 2,117 more rows]

[truncated: 1 more sheets: DMC_BN_PvsCD_P]
