# Supplementary material for: Renal functional, transcriptome, and methylome adaptations in pregnant Sprague Dawley and Brown Norway rats
Source: PLoS One. 2022 Jun 16;17(6):e0269792. doi: 10.1371/journal.pone.0269792 (PMC9202892; doi:10.1371/journal.pone.0269792)
Supplement: S5 Table — (XLSX) [file pone.0269792.s010.xlsx]

## Sheet: CP CD P vs NP
© 2000-2020 QIAGEN. All rights reserved.
Ingenuity Canonical Pathways (CD P18/NP)	-log(p-value)	Ratio	z-score	Molecules
Role of Pattern Recognition Receptors in Recognition of Bacteria and Viruses	7.38	0.0844	2.121	C1QA,C1QB,C1QC,EIF2AK2,IFIH1,IL1B,IRF7,OAS1,Oas1b,OAS2,OAS3,TLR7,TLR8
Interferon Signaling	5.42	0.167	2.236	IFI35,IFIT3,IRF9,ISG15,MX1,OAS1
Circadian Rhythm Signaling	4.39	0.152		ARNTL,CRY1,NR1D1,PER1,PER2
Complement System	4.14	0.135		C1QA,C1QB,C1QC,C6,C7
Role of PKR in Interferon Induction and Antiviral Response	4.1	0.0684	0.447	COLEC12,EIF2AK2,HSPA5,IFIH1,IL1B,IRF9,MSR1,SCARA5
Activation of IRF by Cytosolic Pattern Recognition Receptors	3.99	0.0952	0	ADAR,DHX58,IFIH1,IRF7,IRF9,ISG15
STAT3 Pathway	2.93	0.0519	0.447	HGF,IGF1,IL1B,IL1RL1,IL2RA,IL31RA,SOCS3
Hepatic Fibrosis / Hepatic Stellate Cell Activation	2.75	0.043		COL13A1,COL5A3,COL6A5,HGF,IGF1,IL1B,IL1RL1,MMP2
Role of RIG1-like Receptors in Antiviral Innate Immunity	2.74	0.0909	1	DHX58,IFIH1,IRF7,TRIM25
Toll-like Receptor Signaling	2.67	0.0658	1	EIF2AK2,IL1B,IL1RL1,TLR7,TLR8
Allograft Rejection Signaling	2.44	0.0581		CD28,H2-M1/H2-M9,H2-T24,HLA-E,RT1-A3 (includes others)
Communication between Innate and Adaptive Immune Cells	2.24	0.0521		CD28,HLA-E,IL1B,TLR7,TLR8
Systemic Lupus Erythematosus In B Cell Signaling Pathway	2.24	0.0327	2.333	CD22,IFIH1,IFIT3,IL1B,IRF7,IRF9,ISG15,TLR7,TLR8
Glycine Betaine Degradation	2.23	0.2		BHMT,SDS
Systemic Lupus Erythematosus Signaling	2.2	0.0349		C6,C7,CD22,CD28,HLA-E,IL1B,KLK1,TLR7
Nicotine Degradation II	2.13	0.0615	1	CYP1B1,FMO2,Fmo6,UGT2B11
Neuroinflammation Signaling Pathway	2.01	0.0301	0.378	HLA-E,IL1B,IRF7,KCNJ5,KLK1,PLA2G2A,SLC6A13,TLR7,TLR8
Bile Acid Biosynthesis, Neutral Pathway	2	0.154		AKR1C1/AKR1C2,AKR1C4
Asparagine Biosynthesis I	1.92	1		ASNS
TREM1 Signaling	1.91	0.0533	1	IL1B,IL1RL1,TLR7,TLR8
Estrogen Biosynthesis	1.9	0.0732		AKR1C4,CYP1B1,HSD17B2
Choline Biosynthesis III	1.88	0.133		PLD1,PLD4
Atherosclerosis Signaling	1.75	0.0394		COL5A3,IL1B,LYZ,MSR1,PLA2G2A
Graft-versus-Host Disease Signaling	1.71	0.0625		CD28,HLA-E,IL1B
Cell Cycle: G2/M DNA Damage Checkpoint Regulation	1.69	0.0612		CDK1,TOP2A,WEE1
Altered T Cell and B Cell Signaling in Rheumatoid Arthritis	1.65	0.0444		CD28,IL1B,TLR7,TLR8
OX40 Signaling Pathway	1.65	0.0444		H2-M1/H2-M9,H2-T24,HLA-E,RT1-A3 (includes others)
Death Receptor Signaling	1.63	0.044	2	PARP12,PARP14,PARP9,TNFRSF21
Choline Degradation I	1.63	0.5		CHDH
Putrescine Biosynthesis III	1.63	0.5		ODC1
Iron homeostasis signaling pathway	1.62	0.0365		ALAS2,CP,HEPH,HIF3A,HJV
D-myo-inositol (1,4,5,6)-Tetrakisphosphate Biosynthesis	1.56	0.0352	1	CILP,MINPP1,NOCT,PPP1R1B,SOCS3
D-myo-inositol (3,4,5,6)-tetrakisphosphate Biosynthesis	1.56	0.0352	1	CILP,MINPP1,NOCT,PPP1R1B,SOCS3
Salvage Pathways of Pyrimidine Ribonucleotides	1.53	0.0408	2	AK4,CDK1,EIF2AK2,MAP3K6
Retinoic acid Mediated Apoptosis Signaling	1.46	0.05		PARP12,PARP14,PARP9
Proline Degradation	1.45	0.333		LOC102724788/PRODH
Methionine Salvage II (Mammalian)	1.45	0.333		BHMT
L-serine Degradation	1.45	0.333		SDS
3-phosphoinositide Degradation	1.41	0.0321	1	CILP,MINPP1,NOCT,PPP1R1B,SOCS3
D-myo-inositol-5-phosphate Metabolism	1.4	0.0318	1	CILP,MINPP1,NOCT,PPP1R1B,SOCS3
Phospholipases	1.39	0.0469		PLA2G2A,PLD1,PLD4
Type I Diabetes Mellitus Signaling	1.36	0.036		CD28,HLA-E,IL1B,SOCS3
Mitotic Roles of Polo-Like Kinase	1.36	0.0455		CDK1,PLK3,WEE1
Pyridoxal 5'-phosphate Salvage Pathway	1.36	0.0455		CDK1,EIF2AK2,MAP3K6
3-phosphoinositide Biosynthesis	1.32	0.0301	1	CILP,MINPP1,NOCT,PPP1R1B,SOCS3
IL-10 Signaling	1.31	0.0435		IL1B,IL1RL1,SOCS3
Cdc42 Signaling	1.31	0.0299		H2-M1/H2-M9,H2-T24,HLA-E,IQGAP3,RT1-A3 (includes others)

## Sheet: CP BN P vs NP
© 2000-2020 QIAGEN. All rights reserved.
Ingenuity Canonical Pathways (BN P18/NP)	-log(p-value)	Ratio	z-score	Molecules
Activation of IRF by Cytosolic Pattern Recognition Receptors	7.75	0.127	0.707	ADAR,DHX58,IFIH1,IFIT2,IRF7,IRF9,ISG15,ZBP1
Role of Pattern Recognition Receptors in Recognition of Bacteria and Viruses	6.71	0.0649	2.646	C1QA,C1QC,EIF2AK2,IFIH1,IRF7,OAS1,OAS2,OAS3,TLR7,TLR9
Interferon Signaling	6.66	0.167	2.236	IFIT3,IRF9,ISG15,MX1,OAS1,TAP1
Superpathway of Cholesterol Biosynthesis	4.26	0.138	2	CYP51A1,HMGCS1,IDI1,SQLE
Antigen Presentation Pathway	3.74	0.103		HLA-A,HLA-E,PSMB9,TAP1
Systemic Lupus Erythematosus In B Cell Signaling Pathway	3.73	0.0327	3	FOXG1,IFIH1,IFIT2,IFIT3,IRF7,IRF9,ISG15,TLR7,TLR9
Protein Ubiquitination Pathway	3.05	0.0293		BIRC3,BRCA1,HLA-A,HLA-E,PSMB9,TAP1,UBE2L6,USP18
Necroptosis Signaling Pathway	2.99	0.0382	2.449	BIRC3,CAPNS1,EIF2AK2,IRF9,PLA2G2A,ZBP1
Role of PKR in Interferon Induction and Antiviral Response	2.78	0.0427	2.236	ATF3,EIF2AK2,IFIH1,IRF9,TLR9
LXR/RXR Activation	2.72	0.0413	-1	APOB,APOC2,CYP51A1,LDLR,LYZ
Complement System	2.61	0.0811		C1QA,C1QC,C7
Allograft Rejection Signaling	2.45	0.0465		H2-T22,H2-T24,HLA-A,HLA-E
Cholesterol Biosynthesis I	2.41	0.154		CYP51A1,SQLE
Cholesterol Biosynthesis II (via 24,25-dihydrolanosterol)	2.41	0.154		CYP51A1,SQLE
Cholesterol Biosynthesis III (via Desmosterol)	2.41	0.154		CYP51A1,SQLE
Role of RIG1-like Receptors in Antiviral Innate Immunity	2.4	0.0682		DHX58,IFIH1,IRF7
Crosstalk between Dendritic Cells and Natural Killer Cells	2.39	0.0449		HLA-A,HLA-E,TLR7,TLR9
Altered T Cell and B Cell Signaling in Rheumatoid Arthritis	2.38	0.0444		HLA-A,RELB,TLR7,TLR9
OX40 Signaling Pathway	2.38	0.0444		H2-T22,H2-T24,HLA-A,HLA-E
Death Receptor Signaling	2.36	0.044	1	BIRC3,PARP12,PARP14,PARP9
Mevalonate Pathway I	2.35	0.143		HMGCS1,IDI1
Role of Oct4 in Mammalian Embryonic Stem Cell Pluripotency	2.34	0.0652		BRCA1,CCNF,Tdh
Communication between Innate and Adaptive Immune Cells	2.28	0.0417		HLA-A,HLA-E,TLR7,TLR9
Neuroinflammation Signaling Pathway	2.2	0.0234	1.633	BIRC3,HLA-A,HLA-E,IRF7,PLA2G2A,TLR7,TLR9
Superpathway of Geranylgeranyldiphosphate Biosynthesis I (via Mevalonate)	2.13	0.111		HMGCS1,IDI1
Cdc42 Signaling	2.12	0.0299		H2-T22,H2-T24,HLA-A,HLA-E,IQGAP3
Maturity Onset Diabetes of Young (MODY) Signaling	2.04	0.0508		APOB,APOC2,SLC2A2
Retinoic acid Mediated Apoptosis Signaling	2.02	0.05		PARP12,PARP14,PARP9
Clathrin-mediated Endocytosis Signaling	1.87	0.0259		APOB,APOC2,F2,LDLR,LYZ
Atherosclerosis Signaling	1.86	0.0315		APOB,APOC2,LYZ,PLA2G2A
Bupropion Degradation	1.85	0.08		CYP1B1,CYP51A1
Epoxysqualene Biosynthesis	1.84	0.5		SQLE
Threonine Degradation II	1.84	0.5		Tdh
Toll-like Receptor Signaling	1.75	0.0395		EIF2AK2,TLR7,TLR9
Acetone Degradation I (to Methylglyoxal)	1.67	0.0645		CYP1B1,CYP51A1
1,25-dihydroxyvitamin D3 Biosynthesis	1.67	0.333		CYP27B1
Cytotoxic T Lymphocyte-mediated Apoptosis of Target Cells	1.6	0.0588		HLA-A,HLA-E
Systemic Lupus Erythematosus Signaling	1.59	0.0218		C7,HLA-A,HLA-E,TLR7,TLR9
Coagulation System	1.58	0.0571		F2,SERPINE1
Amyotrophic Lateral Sclerosis Signaling	1.47	0.0309		BIRC3,CAPNS1,GRIA3
UVA-Induced MAPK Signaling	1.46	0.0306		PARP12,PARP14,PARP9
Estrogen Biosynthesis	1.45	0.0488		CYP1B1,CYP51A1
α-tocopherol Degradation	1.45	0.2		CYP4F2
Trans, trans-farnesyl Diphosphate Biosynthesis	1.45	0.2		IDI1
Acute Phase Response Signaling	1.38	0.0223		APCS,F2,SERPINE1,SOCS3
NF-κB Signaling	1.38	0.0223	2	EIF2AK2,RELB,TLR7,TLR9
PD-1, PD-L1 cancer immunotherapy pathway	1.38	0.0283		HLA-A,HLA-E,IL2RA
Zymosterol Biosynthesis	1.37	0.167		CYP51A1
Dendritic Cell Maturation	1.35	0.0219		HLA-A,HLA-E,RELB,TLR9
Type I Diabetes Mellitus Signaling	1.33	0.027		HLA-A,HLA-E,SOCS3
Graft-versus-Host Disease Signaling	1.32	0.0417		HLA-A,HLA-E
Autoimmune Thyroid Disease Signaling	1.31	0.0408		HLA-A,HLA-E
Cell Cycle: G2/M DNA Damage Checkpoint Regulation	1.31	0.0408		BRCA1,TOP2A

## Sheet: UR CD P vs NP
© 2000-2020 QIAGEN. All rights reserved.
Upstream Regulator	Expr Fold Change	Molecule Type	Predicted Activation State	Activation z-score	Flags	p-value of overlap	Target Molecules in Dataset	Mechanistic Network
PNPT1		enzyme	Inhibited	-4.583	bias	1.44e-27	Apol9a/Apol9b,Bst2,EIF2AK2,IFI44,IFIH1,IFIT3,IRF7,Irgm1,ISG15,LGALS3BP,OAS1,Oas1b,Oasl2,PARP12,PARP14,PARP9,RNF213,RTP4,UBE2L6,USP18,XAF1	86 (9)
IFNG		cytokine	Activated	6.041		4.4e-26	ASNS,Bst2,C1QA,C1QB,C1QC,CALHM6,CDK1,CEBPD,CLEC10A,CP,CTSS,DEPP1,DTX3L,DUSP4,DUSP9,EIF2AK2,FABP5,FBLN1,FKBP5,GBP1,GRM8,HERC6,HLA-E,HSPA5,IFI35,IFI44,IFI44L,IFIH1,IFIT3,IGF1,IL1B,IL1RL1,IL2RA,IL31RA,IRF7,IRF9,Irgm1,ISG15,LGALS3BP,LGALS9B,MMP2,MRC1,MSR1,MX1,NAMPT,NR1D1,OAS1,Oas1b,OAS2,OAS3,OASL,ODC1,PARP14,PARP9,PLA2G2A,PLD1,PML,PPP1R1B,RGCC,RTP4,S100A9,SAMD9,SLC28A1,SLC28A2,Slfn2,SOCS3,TAPBPL,TLR7…	115 (20)
IRF7	3.79	transcription regulator	Activated	4.867	bias	1.68e-23	ADAR,CALHM6,DHX58,GBP1,IFI35,IFI44,IFI44L,IFIH1,IFIT3,IRF7,IRF9,Irgm1,ISG15,MX1,NAMPT,OAS1,OAS2,OAS3,OASL,Oasl2,PARP12,PARP14,PLAC8,RTP4,TLR8,UBE2L6,USP18,XAF1	71 (12)
IFNL1		cytokine	Activated	4.614	bias	2.81e-23	EIF2AK2,GBP1,HERC6,IFI35,IFI44,IFI44L,IFIH1,IFIT3,IRF9,ISG15,LGALS3BP,MX1,OAS1,OAS2,OAS3,OASL,PML,RTP4,SAMD9,UBE2L6,USP18,XAF1	114 (18)
lipopolysaccharide		chemical drug	Activated	5.773	bias	2.4e-22	Abcb1b,ADAR,AK4,APCS,C1QA,C1QC,CD22,CD28,CEBPD,COL5A3,CP,DHX58,DUSP4,EIF2AK2,FABP5,FOXL1,Fpr3,GBP1,H2-T24,HGF,HSH2D,HSPA5,IFI35,IFI44,IFI44L,IFIH1,IFIT3,IGF1,IL1B,IL2RA,IRF7,IRF9,Irgm1,ISG15,LGALS3BP,LYZ,MKI67,MMP2,MRC1,MSR1,MX1,NAMPT,NOCT,NPHS2,OAS1,Oas1b,OAS2,OAS3,OASL,ODC1,PARP12,PARP14,PARP9,PLA2G2A,PLD1,PLD4,PLK3,PML,RASGEF1B,RGCC,S100A9,SECTM1,SERPINI1,SIGLEC1,SLC28A1,SLC28A2,Slfn2,SOCS3,ST…	139 (18)
poly rI:rC-RNA		biologic drug	Activated	4.841	bias	2.36e-21	ADAR,Apol9a/Apol9b,Bst2,BTC,CDK1,CEBPD,CENPF,DHX58,EIF2AK2,GBP1,H2-T24,HLA-E,HSPA5,IFI44,IFIH1,IFIT3,IGF1,IL1B,IL2RA,IRF7,IRF9,ISG15,LGALS9B,LYZ,MKI67,MMP2,MSR1,MX1,NAMPT,OAS1,Oas1b,OAS2,OAS3,OASL,Oasl2,PARP14,RT1-A3 (includes others),Slfn2,SOCS3,TET2,TNFRSF21,TOP2A,TRIM25,TRIM6-TRIM34,USP18	102 (17)
STAT1		transcription regulator	Activated	3.533	bias	3.48e-21	ALAS2,CALHM6,CEBPD,CTSS,EIF2AK2,GBP1,HERC6,HLA-E,IFI35,IFI44,IFI44L,IFIH1,IFIT3,IGF1,IL1B,IL31RA,IRF7,IRF9,Irgm1,ISG15,MX1,OAS1,OAS2,OAS3,OASL,Oasl2,PARP9,RNF213,RTP4,Slfn2,SOCS3,TAPBPL,TLR8,USP18,XAF1	108 (14)
Interferon alpha		group	Activated	5.355	bias	7.14e-21	ADAR,Bst2,DHX58,EIF2AK2,GBP1,HERC6,Ifi27,IFI35,IFI44,IFI44L,IFIH1,IFIT3,IL1B,IL2RA,IRF7,IRF9,ISG15,MX1,OAS1,Oas1b,OAS2,OAS3,Oasl2,PARP12,PARP14,PARP9,PML,RNF213,RTP4,S100A9,SAMD9,SIGLEC1,Slfn2,SOCS3,TLR7,TLR8,UBE2L6,USP18	72 (12)
IFNA2		cytokine	Activated	4.891	bias	2.1e-20	CD28,EIF2AK2,GBP1,HERC6,HLA-E,HSH2D,IFI35,IFI44,IFI44L,IFIH1,IFIT3,IL1B,IL2RA,IRF7,IRF9,ISG15,LGALS3BP,MX1,OAS1,OAS2,OAS3,PARP12,PARP9,PML,SAMD9,SOCS3,UBE2L6,USP18,XAF1	104 (18)
PRL		cytokine	Activated	4.589	bias	1.38e-19	ADAR,AKR1C4,CEBPD,CTSS,DHX58,DTX3L,EIF2AK2,HERC6,IFI35,IFI44,IFI44L,IFIH1,IFIT3,IL2RA,IRF7,IRF9,ISG15,OAS1,OAS2,OAS3,ODC1,PARP12,PARP14,SAMD9,SFRP2,SOCS3,TRIM25,USP18,XAF1,XDH	103 (16)
IRF3		transcription regulator	Activated	4.676	bias	3.52e-19	ADAR,Bst2,CALHM6,DHX58,EIF2AK2,GBP1,IFI44,IFI44L,IFIH1,IFIT3,IL1B,IRF7,Irgm1,ISG15,OAS1,OAS2,OAS3,OASL,Oasl2,PARP12,PARP14,PLAC8,Pmaip1,PML,UBE2L6,USP18	75 (13)
TRIM24		transcription regulator	Inhibited	-4.141	bias	3.8e-19	Apol9a/Apol9b,Bst2,CALHM6,DHX58,HERC6,IFI35,IFI44,IFIH1,IFIT3,IRF7,IRF9,Irgm1,ISG15,LGALS3BP,OAS1,OASL,PARP12,PLAC8,RTP4,TRIM6-TRIM34,USP18	71 (10)
Ifnar		group	Activated	4.052	bias	5.57e-18	Bst2,EIF2AK2,HLA-E,IFI35,IFIH1,IFIT3,IL1B,IRF7,IRF9,Irgm1,ISG15,OAS1,OAS2,OASL,RNF213,TLR7,UBE2L6,USP18,XAF1	110 (17)
IL1RN		cytokine	Inhibited	-3.36	bias	7.9e-18	CTSS,GBP1,HERC6,IFI44,IFI44L,IFIH1,IFIT3,IGF1,IL1B,IRF7,IRF9,MX1,OAS1,OAS2,OAS3,OASL,PML,RTP4,S100A9,SAMD9,USP18	121 (19)
ACKR2		G-protein coupled receptor	Inhibited	-3.207	bias	6.56e-17	ADAR,DHX58,EIF2AK2,IFI44,IFIT3,IL1B,IRF7,ISG15,OAS1,OAS2,OAS3,OASL,Oasl2,USP18	83 (7)
MAPK1		kinase	Inhibited	-3.434		1.08e-16	ADAR,EIF2AK2,GBP1,GRAMD1B,HLA-E,HSD17B2,IFI35,IFI44,IFIH1,IFIT3,IL1B,IL1RL1,IL2RA,IRF7,IRF9,ISG15,LGALS3BP,MKI67,MMP2,OAS1,OAS2,OAS3,OASL,PARP12,PLD1,PML,SECTM1,SFRP2,TRIM25,UBE2L6,USP18	108 (19)
SIRT1		transcription regulator	Inhibited	-3.415		1.16e-16	ADAR,CLEC10A,DHX58,HGF,IFI44,IFIT3,IGF1,IL1B,IRF7,Irgm1,LGALS3BP,MMP2,Ms4a6b,MTHFD1L,NR1D1,OAS1,OAS2,Oasl2,PARP12,PARP14,PER1,Pmaip1,PML,RNF213,RTP4,SDS,Sectm1b,SFRP2,SLC43A3,Slfn2,SOCS3,USP18	126 (19)
RNY3		other	Activated	3.464	bias	1.25e-16	IFI44,IFI44L,IFIT3,ISG15,MX1,OAS1,OAS2,OAS3,OASL,RTP4,SIGLEC1,XAF1
IFNAR1		transmembrane receptor	Activated	3.538	bias	4.22e-16	Apol9a/Apol9b,EIF2AK2,HSH2D,IFI44,IFIH1,IFIT3,IL1B,IRF7,ISG15,OAS1,OAS2,OAS3,OASL,Oasl2,PARP12,RTP4,SOCS3,TAPBPL,TLR7,USP18,XAF1	94 (14)
MAVS		other	Activated	2.699	bias	5.26e-15	ADAR,DHX58,IFIT3,IL1B,IRF7,ISG15,OAS1,OAS2,OASL,Oasl2,PARP12,SOCS3,TLR7,UBE2L6,USP18	63 (11)
IFNB1		cytokine	Activated	4.16	bias	2.94e-14	Bst2,DHX58,EIF2AK2,IFIH1,IFIT3,IL1B,IRF7,IRF9,Irgm1,ISG15,MMP2,MX1,NOCT,OAS1,Oas1b,OAS2,Oasl2,PARP12,PARP14,PML,TLR7,TLR8,TRIM6-TRIM34,USP18,XAF1	92 (14)
RNASEH2A		enzyme				4.89e-14	ADAR,IFI35,IFI44,IFIH1,IFIT3,IRF7,IRF9,ISG15,OAS1,OASL,PARP9,USP18
DNASE2		enzyme	Inhibited	-2.416	bias	1.61e-13	Apol9a/Apol9b,CP,DHX58,IFIT3,IRF7,ISG15,OAS1,OAS3,Oasl2,RTP4,USP18
STAT3		transcription regulator		1.208	bias	2.69e-13	ALAS2,CALHM6,CDK1,CEBPD,EIF2AK2,HERC6,HGF,IFI35,IFI44,IFIH1,IFIT3,IL1B,IL2RA,IRF7,IRF9,Irgm1,ISG15,LYZ,MMP2,MX1,NAMPT,OAS1,OAS2,OAS3,OASL,PLA2G2A,PML,S100A9,SLC28A2,Slfn2,SOCS3,TRPM3,USP18,XAF1	102 (18)
STAT2		transcription regulator	Activated	2.387	bias	3.06e-13	GBP1,IFI35,IFIT3,IRF7,IRF9,ISG15,MX1,OAS1,OAS2,Oasl2,RTP4,SOCS3,USP18	93 (17)
IRF1		transcription regulator	Activated	3.435	bias	1.9e-12	CTSS,EIF2AK2,IFI35,IFI44,IFI44L,IFIH1,IFIT3,IL1B,IRF7,IRF9,ISG15,MX1,OAS1,OAS2,OAS3,OASL,ODC1,PML,XAF1	107 (16)
CNOT7		transcription regulator				2.18e-12	HERC6,IFI35,IFI44L,ISG15,LGALS3BP,OAS1,OAS2,OAS3,PARP12,UBE2L6	61 (7)
IFN Beta		group	Activated	4.012	bias	2.87e-12	EIF2AK2,IFI35,IFI44,IFIH1,IFIT3,IL1B,IRF7,IRF9,ISG15,MX1,OAS1,Oas1b,OAS2,OAS3,OASL,USP18,XAF1	94 (17)
STAT6		transcription regulator	Inhibited	-2.091		3.05e-12	Bst2,CTSS,DHX58,EIF2AK2,FAM126A,FKBP5,IFI44,IFI44L,IFIH1,IFIT3,IGF1,IL1B,IL2RA,IL31RA,IRF7,IRF9,Irgm1,ISG15,LGALS3BP,MMP2,OAS3,OASL,PLD1,PSTPIP1,RNF213,SLC25A25,USP2	115 (19)
PTGER4		G-protein coupled receptor	Inhibited	-2.324		6.17e-12	CP,HERC6,HGF,IFI35,IFIH1,IL1B,IRF7,Irgm1,MMP2,NXPE3,Oas1b,PARP14,RNF213,RTP4,TLR8,USP18,XAF1	104 (10)
resiquimod		chemical drug		0.17	bias	8.67e-12	ADAR,DHX58,EIF2AK2,GBP1,HSPA5,IFI44L,IFIT3,IL1B,IL2RA,IRF7,IRF9,ISG15,MX1,NAMPT,OAS1,OAS2,OAS3,OASL,PML,SIGLEC1,TLR7,TLR8	82 (12)
TNF		cytokine	Activated	3.957		1.08e-11	Abcb1b,APCS,CD28,CEBPD,CIB2,CP,CRY1,CTSS,CYP1B1,CYP26B1,DEPP1,DUSP4,DUSP9,EIF2AK2,FABP5,FUT7,GBP1,GPR88,HGF,HLA-E,HSPA5,IFIH1,IFIT3,IGF1,IL1B,IL1RL1,IL2RA,IRF7,ISG15,KCNH2,KIF20A,LGALS9B,MMP2,MSR1,MX1,NAMPT,NOCT,OAS1,OAS2,OAS3,OASL,ODC1,PARP14,PER2,PLA2G2A,PLK3,PML,RGCC,S100A9,SAMD9,SLC7A2,Slfn2,SOCS3,STEAP4,TLR7,TLR8,TNFRSF21,USP2,XDH	122 (16)
IL1B	-2.472	cytokine	Activated	4.052		1.61e-11	APCS,CEBPD,CP,CTSS,FABP5,FKBP5,FUT7,GBP1,HGF,HLA-E,HSPA5,IFIT3,IGF1,IL1B,IL1RL1,IL2RA,IRF7,ISG15,KCNH2,LGALS9B,MMP2,MX1,NAMPT,NOCT,NR1D1,OAS2,ODC1,PLA2G2A,PLD1,PLK3,S100A9,SLC25A25,Slfn2,SOCS3,TLR7,TLR8,UBE2L6,USP18,XDH,XYLT1	123 (18)
Ifn		group	Activated	3.275	bias	2.26e-11	DHX58,EIF2AK2,HGF,IFIH1,IGF1,IRF7,ISG15,MX1,OAS2,OAS3,OASL,PML,SECTM1,TLR7,XDH	89 (15)
IFNL4		cytokine	Activated	2.618	bias	2.79e-11	DHX58,IFIH1,ISG15,MX1,OAS1,OAS2,OASL	65 (8)
SPI1		transcription regulator	Activated	2.199	bias	3.95e-11	C1QC,CDK1,CTSS,FUT7,IFI44,IFI44L,IFIT3,IL1B,IL2RA,IRF7,IRF9,ISG15,KLK1,LYZ,MMP2,MRC1,MX1,OASL,PARP12,PML,USP18	107 (19)
IL4		cytokine		0.654	bias	4.3e-11	Bst2,CD6,CDK1,CLEC10A,DHX58,EIF2AK2,FAM126A,FKBP5,FUT7,HGF,HSH2D,IFI44,IFI44L,IFIH1,IFIT3,IGF1,IL1B,IL1RL1,IL2RA,IL31RA,IRF7,IRF9,Irgm1,ISG15,LGALS3BP,MKI67,MMP2,MRC1,MSR1,NOCT,OAS3,OASL,PLD1,PSTPIP1,RNF213,S100A9,SLC25A25,SLC7A2,SOCS3,USP2	116 (14)
tretinoin		chemical - endogenous mammalian	Activated	2.258		4.32e-11	ADAR,ASNS,BHMT,BTC,C1QA,CD6,CP,CTSS,CYP26B1,DHX58,DUSP4,DUSP9,EIF2AK2,FABP5,IFI35,IFI44,IFI44L,IFIH1,IFIT3,IGF1,IL1B,IRF9,ISG15,KCNE4,KCNJ5,LGALS3BP,LYPD1,NPHS2,OAS1,OAS2,OAS3,OASL,ODC1,PARP14,PARP9,PLD1,PLK3,PML,PPP1R1B,PTPRZ1,RNF213,RTP4,S100A9,SLC17A9,SLC7A2,TAF4B,TIMM8A,TOP2A,UBE2L6,USP18,VWF,XAF1,ZBTB16	121 (16)
IRF5		transcription regulator	Activated	3.55	bias	5.26e-11	DHX58,IFI44,IFIH1,IFIT3,IRF7,ISG15,NAMPT,OAS1,OAS2,OASL,Oasl2,PARP12,UBE2L6	105 (18)
RC3H1		enzyme	Inhibited	-3.317	bias	6.8e-11	IFI44,IFI44L,IFIT3,IL1B,IRF9,ISG15,MX1,OAS1,OAS2,OAS3,PARP9,TRIM25	78 (7)
Duxbl1 (includes others)		other	Activated	2.433	bias	8.54e-11	OAS1,Oas1b,OAS2,OAS3,OASL,Oasl2
IFNA1/IFNA13		cytokine	Activated	3.244	bias	9.92e-11	DHX58,EIF2AK2,IFIH1,IL1B,IRF7,ISG15,MX1,OAS1,OAS2,SIGLEC1,UBE2L6	103 (17)
SOCS1		other	Inhibited	-3.531	bias	2.06e-10	FKBP5,H2-T24,IFI44,IFIH1,IFIT3,IL1B,IRF7,ISG15,MX1,OAS1,Oas1b,OAS2,Oasl2,SOCS3,USP18	96 (17)
EIF2AK2	1.949	kinase	Activated	2.881	bias	2.11e-10	CEBPD,EIF2AK2,IFI35,IL1B,ISG15,LGALS3BP,OAS1,OAS3,PARP12,PARP9,SOCS3,UBE2L6,USP18	96 (16)
CpG ODN 2006		chemical reagent	Activated	3.278	bias	2.11e-10	IFI35,IFI44,IFI44L,IFIH1,IFIT3,IL1B,IL2RA,IRF7,IRF9,MX1,OAS1,OASL,TLR7	89 (16)
S100A9	4.512	other		-0.328		3.22e-10	C1QB,CHDH,CP,FBLIM1,IGF1,IL1B,IL1RL1,ISG15,LOC102724788/PRODH,MMP2,PER1,PLK3,PLXNB3,S100A9,SOCS3,USP18	87 (16)
CGAS		enzyme	Activated	2.021	bias	3.99e-10	IFI44,IFI44L,IFIT3,IL1B,IRF7,ISG15,OAS1,USP18	70 (10)
IL21		cytokine	Activated	2.181	bias	5.86e-10	CALHM6,CD28,EIF2AK2,HERC6,HSH2D,IFIT3,IL2RA,IRF7,Irgm1,ISG15,MKI67,MMP2,OAS2,OASL,SOCS3,USP18	100 (19)
dexamethasone		chemical drug		0.324		9.2e-10	Abcb1b,AKR1C1/AKR1C2,AKR1C4,ASNS,BHMT,C1QB,CEBPD,CILP,CP,CYP1B1,DEPP1,DUSP4,FABP5,FBLN1,FKBP5,GBP1,HGF,HSPA5,IFI35,IFI44,IFIT3,IGF1,IL1B,IL1RL1,IL2RA,IL31RA,IRF7,IRF9,ISG15,ITGBL1,KCNH2,KLK1,LGALS3BP,LOC102724788/PRODH,MMP2,MS4A6A,MSR1,MX1,OAS3,OASL,ODC1,PARP14,PER1,PER2,PLD1,PLD4,PPP1R14C,RGCC,S100A9,SCARA5,SDS,SIGLEC8,SOCS3,TLR8,TNFRSF21,TOP2A,Tsc22d3,USP18,USP2,XAF1,ZBTB16	134 (18)
DDX58		enzyme	Activated	2.507	bias	9.7e-10	EIF2AK2,IFI35,IFI44,IFIH1,IFIT3,IL1B,IRF7,ISG15,OAS1,Pmaip1,SOCS3	94 (16)
oblimersen		biologic drug	Activated	3.162	bias	1.11e-09	CEBPD,IFI35,IFI44,IFIT3,IRF7,ISG15,MX1,OAS1,OAS2,OASL
OSM		cytokine	Activated	4.31		1.66e-09	AKR1C1/AKR1C2,ASNS,BTC,CEBPD,CRY1,CYP1B1,GBP1,HGF,HSPA5,IFI35,IL1B,IRF7,IRF9,KLK1,MMP2,MPP2,MRC1,MX1,NAMPT,OAS1,PTPRZ1,S100A9,SOCS3,SULT4A1,TOP2A,UBE2L6,XDH	111 (17)
PML	1.524	transcription regulator	Activated	3.211		1.89e-09	HERC6,IFI35,IFI44,IFI44L,IFIH1,IFIT3,IL1B,IRF7,ISG15,LYZ,MX1,OAS1,OAS2,OAS3,PML	94 (15)
APP		other		1.961		1.93e-09	ARNTL,CCDC25,CDK1,COL13A1,CP,CYP26B1,EIF5A2,HERC6,HGF,HLA-E,HSPA5,IFI35,IFIH1,IGF1,IL1B,IRF7,Irgm1,MMP2,MRC1,MSR1,MTHFD1L,NAMPT,NR1D1,NXPE3,Oas1b,PARP14,Pcp4l1,Pmaip1,RNF213,RTP4,SOCS3,TLR7,TLR8,TOP2A,USP18,XAF1	115 (21)
NKX2-3		transcription regulator	Inhibited	-2.668		2.05e-09	ADAMTSL2,ASNS,DHX58,EIF2AK2,GBP1,HSD17B2,LYPD1,PARP12,PARP14,PARP9,PLD1,RNF213,RTP4,SAMD9,UBE2L6,USP18,XAF1
imiquimod		chemical drug	Activated	2.746	bias	2.71e-09	IFI35,IL1B,IL2RA,IRF7,ISG15,MX1,OAS1,OASL,RNF213,S100A9,SOCS3,TLR7	110 (20)
TREX1		enzyme	Inhibited	-2.579	bias	3.73e-09	IFI44,IFI44L,ISG15,MX1,OAS1,OASL,USP18	58 (7)
IFNAR2		transmembrane receptor	Activated	2	bias	3.88e-09	HSH2D,IFI44,IFIH1,ISG15,OAS1,OAS2,UBE2L6,USP18,XAF1	108 (14)
stallimycin		biologic drug	Activated	2.359	bias	3.88e-09	IFI44,IFIH1,IFIT3,IL1B,IRF7,ISG15,MX1,OAS1,PML	91 (14)
IFNA4		cytokine	Activated	2.931	bias	4.74e-09	Bst2,H2-T24,HLA-E,IFIH1,Irgm1,ISG15,MX1,OASL,USP18	101 (17)
ELAVL1		other	Activated	3.426	bias	5e-09	Bst2,CTSS,Ifi27,IFI44,IFIH1,IRF9,Irgm1,LGALS3BP,LGALS9B,OAS1,Oas1b,OAS2,Slfn2,TOP2A,USP18,WEE1	82 (7)
IFIH1	1.8	enzyme		1.827	bias	5.78e-09	Bst2,IFI44L,IL1B,IRF7,ISG15,OAS1,OAS2,SIGLEC1,USP18	73 (13)
S100A8		other		-0.261		6.75e-09	C1QB,CHDH,CP,FBLIM1,IGF1,IL1B,IL1RL1,ISG15,LOC102724788/PRODH,MMP2,PER1,PLK3,PLXNB3,SOCS3,USP18	97 (18)
IRF9	2.606	transcription regulator				7e-09	GBP1,IFIT3,IRF7,ISG15,MX1,OAS2,Oasl2,RTP4,SOCS3	97 (16)
JAK1		kinase	Activated	2.137	bias	1.28e-08	EIF2AK2,IL1B,IRF7,IRF9,MMP2,MX1,Oasl2,SOCS3,TNFRSF21,USP18	95 (16)
bromodeoxyuridine		chemical drug	Activated	2.359	bias	1.45e-08	IFI44,IFIH1,IFIT3,IL1B,IRF7,ISG15,MX1,OAS1,PML	91 (14)
E. coli B4 lipopolysaccharide		chemical toxicant	Activated	2.744	bias	1.53e-08	C1QB,FBLIM1,Fpr3,HGF,IFI35,IFIT3,IL1B,KCNE2,MRC1,Oasl2,PARP9,PPP1R1B,RTP4,SLAMF9,Slfn2,SOCS3,TRPM3,USP18	120 (20)
TGM2		enzyme	Activated	2.094	bias	2.42e-08	IFI35,IFIT3,IL1B,IRF9,MMP2,OAS1,OAS2,OAS3,OASL,PARP14,PARP9,RNF213,SLC7A2,TAF4B,TIMM8A,XAF1	81 (7)
Immunoglobulin		complex		-1.54		2.45e-08	ALAS2,C6,C7,CD28,CEBPD,CYP1B1,DUSP4,EIF2AK2,FKBP5,IFIT3,IL1B,IL2RA,IRF7,LGALS3BP,LOC102724788/PRODH,MKI67,MMP2,MX1,NAMPT,OAS1,OAS2,OAS3,PLK3,S100A9,SOCS3,TLR7,TLR8,ZBTB16	122 (17)
TBK1		kinase	Inhibited	-2.474	bias	2.55e-08	IFI44,IFIT3,IRF7,ISG15,OAS1,Oas1b,OAS2,OAS3,OASL,Oasl2,RGCC	67 (11)
ribavirin		chemical drug	Activated	2.813	bias	3.63e-08	EIF2AK2,IFI44L,IFIT3,IRF7,ISG15,MX1,OASL,USP18	122 (18)
PARP9	2.053	enzyme	Activated	2.433	bias	5.11e-08	HLA-E,IFI44,IFIT3,IRF7,ISG15,OAS2	60 (7)
IRF2		transcription regulator		-0.425	bias	5.74e-08	CLEC10A,CTSS,EIF2AK2,GBP1,IFI35,IL1B,IRF7,ISG15,NAMPT,OAS1,UBE2L6,USP18	96 (15)
TLR9		transmembrane receptor	Activated	3.078	bias	5.86e-08	IFI35,IFI44L,IFIT3,IL1B,IL2RA,IRF7,IRF9,ISG15,MX1,NAMPT,OAS2,OAS3,Oasl2,SOCS3,TLR7,USP18	89 (15)
USP18	3.986	peptidase	Inhibited	-2.621	bias	7.6e-08	IFIH1,IRF7,IRF9,ISG15,MX1,OAS1,SOCS3	87 (14)
IFNLR1		transmembrane receptor				7.7e-08	IFI44,IFIH1,IFIT3,IL1B,IRF7,ISG15,MX1,OASL	90 (13)
SB203580		chemical - kinase inhibitor	Inhibited	-3.158	bias	8.2e-08	CD28,CDK1,CEBPD,CYP1B1,CYP26B1,EIF2AK2,GPR88,HSPA5,IFI35,IFIT3,IL1B,IL2RA,IRF7,ISG15,MMP2,MX1,NAMPT,NPHS2,SECTM1,SOCS3,XDH,XYLT1	116 (21)
emactuzumab		biologic drug	Activated	2.236	bias	1.13e-07	DHX58,IFIT3,IRF9,ISG15,XAF1
TCL1A		transcription regulator				1.34e-07	C1QA,C1QB,C1QC,CTSS,FKBP5,IL1B,MSR1,S100A9,STEAP4,TLR7	90 (7)
TLR3		transmembrane receptor	Activated	2.322	bias	1.64e-07	DHX58,EIF2AK2,IFI44,IFI44L,IFIH1,IFIT3,IL1B,IRF7,ISG15,MX1,OAS1,OASL,Oasl2,SOCS3,TLR7,USP18	71 (14)
IFN type 1		group	Activated	2.772	bias	1.78e-07	Bst2,DHX58,EIF2AK2,IFIH1,ISG15,OASL,PML,XDH	73 (13)
ARNTL	-3.007	transcription regulator		1.536	bias	1.78e-07	ARNTL,CRY1,IL1B,NR1D1,PER1,PER2,RYR2,WEE1	18 (6)
BTK		kinase	Inhibited	-2.53		1.84e-07	FABP5,IFI35,IFI44L,IFIT3,IL1B,IL2RA,IRF9,ISG15,MX1,OAS2,OAS3	104 (18)
MYD88		other		1.767	bias	2.72e-07	APCS,CEBPD,CLEC10A,HSPA5,IGF1,IL1B,IRF7,ISG15,MKI67,MMP2,MRC1,MSR1,OASL,SLC7A2,SOCS3,USP18	117 (24)
CRY2		enzyme		0.317		3.09e-07	ARNTL,CRY1,IL1B,PER1,PER2	9 (5)
CLEC12A		other		1.98	bias	3.18e-07	IFIT3,IRF7,ISG15,USP18	54 (9)
LDLR		transporter				4.6e-07	Bst2,C1QA,CDK1,CENPF,FABP5,HSPA5,IL1B,IRF7,KIF20A,LYZ,MKI67,MMP2,MSR1,TOP2A	81 (14)
IL6		cytokine	Activated	2.538	bias	4.63e-07	ADAMTS13,APCS,BTC,CDK1,CEBPD,CIB2,CLEC10A,CP,CYP1B1,HGF,HJV,HSPA5,IGF1,IL1RL1,IRF9,LYZ,MKI67,MMP2,MSR1,NAMPT,PLA2G2A,S100A9,SOCS3,STEAP4,TLR7,TLR8,TOP2A,WEE1	107 (17)
STING1		other	Activated	2.001	bias	4.99e-07	IFI44,IFIT3,IL1B,IRF7,ISG15,OAS1,OASL,USP18	93 (17)
MAP3K7		kinase		0.072	bias	5.1e-07	GBP1,IFI44,IFIH1,IFIT3,IL1B,IRF7,OAS2,OASL,XAF1	96 (14)
thioacetamide		chemical toxicant	Activated	2.375	bias	5.58e-07	ASNS,CP,Havcr1,HGF,IGF1,IL1B,LGALS3BP,MMP2,Ms4a6b,ODC1,RGCC,TMC5,TRIM25,Tsc22d3,USP2
beta-estradiol		chemical - endogenous mammalian		0.174		7.26e-07	CDK1,CEBPD,CENPF,CLDN23,COL13A1,COLEC12,CP,CPXM1,CYP1B1,CYP26B1,DUSP4,FABP5,FBLN1,FMO2,GPR88,HERC6,HGF,HLA-E,HSD17B2,HSPA5,IFI35,IGF1,IL1B,IRF7,ISG15,ITGBL1,KLK1,LGALS3BP,LYZ,MGC108823 (includes others),MGC116197 (includes others),MKI67,MMP2,MRC1,MX1,NAMPT,OAS1,Oasl2,ODC1,Pcp4l1,PPP1R1B,PRSS35,RTP4,RYR2,S100A9,SFRP2,SIGLEC8,SLC7A2,SOCS3,TOP2A,TRIM25,VWF,WEE1	130 (21)
NPAS2	-4.192	transcription regulator		1	bias	7.35e-07	ARNTL,CRY1,PER1,PER2
TCR		complex		1.244	bias	8.86e-07	CD28,CD6,DHX58,HSPA5,IFI44,IFI44L,IFIH1,IFIT3,IL1RL1,IL2RA,IRF7,ISG15,MX1,OAS1,OASL,ODC1,SOCS3,TLR7	119 (18)
RXRA		ligand-dependent nuclear receptor	Inhibited	-2.543		1e-06	AKR1C1/AKR1C2,ASNS,C1QA,CEBPD,COLEC12,CTSS,FABP5,IGF1,IL1B,LYZ,MMP2,NR1D1,PLA2G2A,PLD1,SLC51A,WEE1	81 (14)
IKBKG		kinase	Activated	2.595	bias	1.06e-06	CEBPD,CLDN23,CP,IL1B,IRF7,ISG15,KCNH2,NOCT,RYR2,Slfn2,SOCS3	98 (13)
Irgm1	1.897	other	Inhibited	-2.646	bias	1.13e-06	IFIT3,IRF7,KIF20A,MKI67,OAS2,OASL,USP18
CD3		complex	Activated	2.377	bias	1.2e-06	CD28,CDK1,CENPF,FUT7,GBP1,GLDC,HSPA5,IFI35,IGF1,IL1B,IL2RA,IRF9,MMP2,MSR1,NAMPT,NLGN3,ODC1,OPRD1,SOCS3,TOP2A,TRIM25,UBE2L6,WEE1,XAF1	97 (20)
TNK1		kinase	Activated	2.219	bias	1.43e-06	IFIH1,IRF7,Oas1b,OAS2,TLR8	61 (7)
ETV6-NTRK3		fusion gene/product	Activated	2	bias	1.46e-06	IFIT3,IRF7,IRF9,Oasl2	60 (7)
RUNX1		transcription regulator				1.54e-06	ALAS2,FUT7,IL1B,IL2RA,IRF7,Irgm1,ISG15,MAP3K6,OAS3,Oasl2,RGCC,S100A9,UBE2L6,ZBTB16	101 (15)
IL1		group	Activated	3.398	bias	1.71e-06	AKR1C1/AKR1C2,CEBPD,CP,HGF,IGF1,IL1B,IL1RL1,IL2RA,LYZ,MMP2,ODC1,PLA2G2A,PLD1,S100A9,SOCS3,TLR7,XDH	106 (18)
CEBPB		transcription regulator		1.788	bias	1.8e-06	Abcb1b,APCS,ASNS,BHMT,CEBPD,CP,FBLN1,HGF,IFIT3,IGF1,IL1B,IRF7,IRF9,MSR1,ODC1,PLA2G2A,SOCS3,TLR8,XDH	93 (16)
PLAU		peptidase		0.173	bias	1.94e-06	HGF,HSPA5,IGF1,IL1B,OAS1,OAS3,PLK3,S100A9	96 (19)
PAF1		other	Activated	2.646	bias	2.06e-06	IFI44,IFI44L,IFIT3,ISG15,OAS2,OAS3,OASL
RNASEL		enzyme		-1.217		2.16e-06	EIF2AK2,IL1B,IRF7,ISG15,OAS2,USP18	69 (10)
dextran sulfate		chemical drug		-0.295	bias	2.37e-06	CDK1,CHTF18,HGF,IL1B,IRF7,ISG15,MKI67,MMP2,MRC1,MSR1,ODC1,S100A9,Slfn2,SOCS3,TOP2A	96 (17)
JAK1/2		group	Activated	2.813	bias	2.41e-06	Bst2,EIF2AK2,GLDC,IRF7,ISG15,MGC108823 (includes others),MX1,PLAC8
calcitriol		chemical drug		-0.613		2.52e-06	CDK1,CEBPD,CHTF18,HSD17B2,IFI44L,IGF1,IL1B,IL2RA,IRF7,ISG15,KIF20A,MRC1,MX1,ODC1,PLD1,RGCC,S100A9,SOCS3,THEM4,TLR7,TLR8,WEE1	104 (16)
ZBED2		other		-1.941	bias	2.6e-06	ADAR,IRF7,MX1,OAS3	76 (7)
SNCA		enzyme		0.706		2.82e-06	Bst2,BTC,GLDC,HSPA5,IGF1,IL1B,IRF7,ISG15,MGC108823 (includes others),MX1,NWD2,PLAC8,PLXNB3,SLC17A9,SLC6A3,SORCS1
TLR7	2.339	transmembrane receptor	Activated	2.555	bias	2.86e-06	Apol9a/Apol9b,IFI35,IFI44,IFI44L,IFIT3,IL1B,IRF7,IRF9,ISG15,MX1,OAS2,OAS3,TLR7	90 (14)
methylprednisolone		chemical drug		1.233		2.88e-06	AK4,ARNTL,ASNS,C1QB,CTSS,FABP5,GPR182,HSD17B2,IGF1,IL1B,IRF7,LGALS9B,ODC1,PER2,RGCC,SDS,SLC6A13,SLC7A2,TOP2A,Tsc22d3,USP2
cigarette smoke		chemical toxicant		1.044	bias	3.45e-06	Abcb1b,CYP1B1,FABP5,HSPA5,IGF1,IL1B,MMP2,MX1,OAS1,OAS2,OAS3,OASL,Oasl2,XDH	117 (21)
NGLY1		enzyme	Inhibited	-2.368		3.75e-06	IFI44,IFI44L,IFIT3,OAS1,OAS3,USP18
KRAS		enzyme		-0.48		3.99e-06	ADAR,BTC,Cd33,CLEC10A,DUSP4,EIF2AK2,HSPA5,IL1B,IRF9,ISG15,LGALS9B,LYZ,MMP2,MRC1,MSR1,MX1,OAS1,Oasl2,ODC1,PLD1,PSTPIP1,SLC43A3,Slfn2,STEAP4,TOP2A,WEE1	110 (20)
RORC		ligand-dependent nuclear receptor		-0.882	bias	4.25e-06	ARNTL,ASNS,BHMT,CD28,IL1B,IL2RA,Nat8f5,NOCT,S100A9,SLC7A2,ZBTB16
RNASEH2B		enzyme				4.29e-06	IFI44,IFIT3,ISG15,OAS1	35 (3)
PER1	1.623	transcription regulator				4.51e-06	ALAS2,ARNTL,CRY1,PER1,PER2	6 (4)
VCAN		other		0.78		5.4e-06	FABP5,IFI44,IFI44L,IL1B,LGALS9B,MX1,OAS2,OAS3,PARP14,PLA2G2A,XAF1
SFTPA1		transporter		-0.796		5.44e-06	AKR1C1/AKR1C2,CYP1B1,IL1B,IL1RL1,IL2RA,MRC1,NAMPT,SFRP2	76 (12)
MAPKAPK2		kinase		1.964	bias	5.83e-06	CEBPD,HSPA5,IL1B,MMP2,MRC1,MSR1,TOP2A	123 (19)
MSC		transcription regulator		1.134		5.83e-06	FUT7,HGF,IFI44,IFI44L,IRF7,TLR7,XAF1
ISGF3		complex				6.67e-06	EIF2AK2,IFIH1,IRF7,ISG15
miR-499a-5p inhibitor		chemical reagent				7.11e-06	EIF2AK2,MX1,OAS1
miR-208b inhibitor		chemical reagent				7.11e-06	EIF2AK2,MX1,OAS1
ZBTB17		transcription regulator				7.21e-06	CDK1,CENPF,IQGAP3,KIF20A,MKI67,NOCT,ODC1,TOP2A	54 (4)
SGPL1		enzyme		1.432		7.3e-06	Abcb1b,HSPA5,ISG15,MX1,OAS1
Salmonella enterica serotype abortus equi lipopolysaccharide		chemical toxicant	Activated	2.54	bias	7.63e-06	ASNS,CDK1,GBP1,IL1B,IL2RA,ISG15,NOCT,OASL,PLAC8,PLD1,SOCS3	106 (16)
miR-27a-3p (and other miRNAs w/seed UCACAGU)		mature microRNA	Inhibited	-2.423	bias	8.43e-06	CYP1B1,IGF1,ODC1,Pmaip1,SIGLEC1,WEE1
IRF8		transcription regulator		-0.753	bias	9.36e-06	CTSS,GBP1,IFI44L,IFIT3,IL1B,ISG15,MSR1,OAS1,Pmaip1,PML	108 (15)
doxorubicin		chemical drug		1.182		9.7e-06	ASNS,CDK1,CP,FBLN1,Havcr1,IL1B,IRF7,KIF20A,LGALS3BP,LOC102724788/PRODH,MMP2,MRC1,Ms4a6b,NPHS2,ODC1,Pmaip1,RYR2,TOP2A	108 (17)
tetradecanoylphorbol acetate		chemical drug	Activated	3.328	bias	1.06e-05	BTC,CD28,CDK1,EIF2AK2,FKBP5,HGF,HSD17B2,HSH2D,HSPA5,IFI35,IGF1,IL1B,IL2RA,IL31RA,IRF7,ISG15,LYZ,MMP2,MRC1,MSR1,NOCT,OAS1,ODC1,PER1,PER2,PLD1,S100A9,SFRP2,SIGLEC8,SOCS3,SULT4A1,TLR7,TLR8	118 (22)
TICAM1		other	Activated	3.009	bias	1.13e-05	CEBPD,IFIT3,IL1B,IRF7,Irgm1,ISG15,MKI67,OASL,SLC7A2,SOCS3	95 (19)
mir-21		microRNA	Inhibited	-2.887	bias	1.22e-05	ARNTL,DHX58,IL1B,Irgm1,MKI67,MMP2,NPAS2,OAS2,OAS3,PER2,SIGLEC1,Slfn2,TOP2A,UBE2L6
IL27		cytokine		1.68	bias	1.27e-05	CEBPD,DEPP1,EIF2AK2,HLA-E,IL1B,IL2RA,MRC1,MX1,OAS1,SOCS3	124 (18)
JAK		group	Activated	2.236	bias	1.3e-05	EIF2AK2,IFIH1,IFIT3,IGF1,ISG15,SOCS3	88 (12)
IL10		cytokine	Activated	2.173		1.39e-05	APCS,CD28,CENPF,CTSS,DEPP1,FKBP5,HGF,IL1B,MKI67,MMP2,MRC1,MSR1,PLA2G2A,SOCS3,TLR7,TLR8,TOP2A,WEE1	90 (16)
B4GALNT1		enzyme		-0.747	bias	1.42e-05	C1QA,C1QB,C1QC,IL1B	23 (3)
CRY1	3.175	enzyme		-0.254		1.42e-05	ARNTL,IL1B,PER1,PER2	9 (5)
JQ1		chemical reagent	Inhibited	-2.188	bias	1.68e-05	Cd33,CLEC10A,HSPA5,IL2RA,ISG15,MKI67,MX1,Oasl2,TOP2A
CLOCK		transcription regulator		-0.083		1.93e-05	AK4,FKBP5,KIF20A,NOCT,NPAS2,NR1D1,OAS3,PER1,PER2,TNFRSF21,USP2,WEE1,ZDBF2	17 (2)
17-alpha-ethinylestradiol		chemical drug		1.316		2.14e-05	Abcb1b,ASNS,C1QB,C1QC,CDK1,CTSS,IGF1,MRC1,ODC1,PLK3	110 (11)
rosiglitazone		chemical drug	Activated	2.469		2.32e-05	C1QA,C1QB,C1QC,FABP5,GBP1,HGF,HSPA5,IFIT3,IGF1,IL1B,IRF7,MSR1,NR1D1,OAS1,OAS2,OAS3,S100A9,SOCS3	115 (18)
TAP1		transporter		-1.066	bias	2.66e-05	EIF2AK2,IL1B,MX1,OAS1
PER2	2.227	transcription regulator				2.66e-05	ALAS2,ARNTL,PER1,PER2	18 (7)
LDL		complex		1.762	bias	2.75e-05	CDK1,HSPA5,IGF1,IL1B,IRF7,MKI67,MMP2,MSR1,MX1,NAMPT,RYR2,SIGLEC1,SOCS3	105 (17)
RXRB		ligand-dependent nuclear receptor				2.78e-05	C1QA,COLEC12,CTSS,IGF1,IL1B,LYZ,MMP2
Ifn gamma		complex	Activated	2.214	bias	2.9e-05	ADAR,EIF2AK2,GBP1,IFI44L,IL1B,PML,SOCS3,XAF1	101 (18)
PSEN1		peptidase		-1.203		3.17e-05	C1QA,C1QB,C1QC,CCDC25,CTSS,EIF5A2,HLA-E,HSPA5,IGF1,IL1B,IRF7,MSR1,MTHFD1L,Pcp4l1,PSTPIP1,RYR2	99 (11)
filgrastim		biologic drug		-1.453		3.35e-05	CYP1B1,FABP5,FKBP5,GBP1,IFI44,IFIT3,IL31RA,ISG15,MS4A6A,MX1,OAS3,OASL,PARP14,PLD4,SIGLEC8,TLR8,XAF1
IFNL3		cytokine	Activated	2.19	bias	3.41e-05	IFIH1,IL2RA,MX1,Oas1b,USP18	78 (7)
9,10-dimethyl-1,2-benzanthracene		chemical toxicant				3.54e-05	BTC,CYP1B1,HGF,IL1B,MRC1,S100A9	86 (13)
N-cor		group				3.59e-05	ARNTL,C1QA,CTSS,IGF1,IL1B,MMP2,USP18,XYLT1	62 (7)
ETV6-RUNX1		fusion gene/product	Inhibited	-3.568	bias	3.82e-05	Bst2,FABP5,IFI35,IFIH1,IFIT3,IRF7,IRF9,ISG15,MMP2,OAS1,OAS2,PML,TRIM6-TRIM34,UBE2L6	48 (4)
TAB1		enzyme		-1.342	bias	4e-05	GBP1,IFIH1,IL1B,IRF7,XAF1	91 (16)
CX3CL1		cytokine	Activated	2.138		4.28e-05	FABP5,IFIT3,IGF1,IL1B,IRF7,LGALS3BP,LYZ,MMP2,MSR1	121 (20)
CEBPA		transcription regulator		1.177		4.42e-05	Abcb1b,AKR1C1/AKR1C2,ASNS,BHMT,CEBPD,GBP1,HGF,HSPA5,IGF1,ISG15,OAS2,S100A9,SECTM1,SERPINI1,SOCS3,STEAP4,TET2	66 (7)
FZD9		G-protein coupled receptor		1.98	bias	4.54e-05	IFI44,IRF7,ISG15,Oasl2
fontolizumab		biologic drug	Inhibited	-2	bias	4.54e-05	IFI35,ISG15,MX1,NAMPT
mibolerone		chemical drug		0.32		5.38e-05	CDK1,FKBP5,HLA-E,HSPA5,IGF1,IRF7,KLK1,TOP2A,USP18
ZEB1		transcription regulator		1		5.52e-05	Abcb1b,IL1B,MMP2,MRC1,OAS1,PTPRZ1,XDH	77 (7)
HCAR2		G-protein coupled receptor		-1	bias	5.78e-05	IL1B,IQGAP3,KIF20A,WEE1
PDGF BB		complex	Activated	2.456	bias	5.89e-05	Abcb1b,CDK1,CEBPD,CP,HLA-E,IGF1,IL1B,IL1RL1,MMP2,NAMPT,ODC1,PRSS35,SOCS3,XDH	91 (18)
PPARA		ligand-dependent nuclear receptor		-1.59		5.95e-05	APCS,ASNS,C1QA,C1QB,C6,CDK1,CEBPD,FABP5,HGF,HLA-E,IL1B,KIF20A,MKI67,NR1D1,PLA2G2A,S100A9,TOP2A	93 (17)
IFN alpha/beta		group	Activated	2.621	bias	5.98e-05	CLEC10A,IFIT3,IRF7,Irgm1,MRC1,Pmaip1,TLR7	90 (7)
sirolimus		chemical drug		-1.554	bias	6.2e-05	ASNS,CDK1,EIF2AK2,Havcr1,HGF,HSPA5,IL1B,IL2RA,IRF7,IRF9,ISG15,MKI67,MMP2,MRC1,ODC1,PML,SOCS3,TOP2A,TRIM25	108 (22)
CHUK		kinase	Activated	2.094	bias	6.52e-05	CEBPD,CLDN23,CP,IFI35,IL1B,ISG15,KCNH2,MMP2,NOCT,Slfn2,SOCS3	103 (14)
NCOR2		transcription regulator				6.7e-05	C1QA,CTSS,IGF1,IL1B,MMP2,PLA2G2A	71 (12)
hexachlorobenzene		chemical toxicant	Activated	2.433	bias	6.7e-05	ASNS,CP,FBLIM1,MMP2,MRC1,Ms4a6b
TGFB1		growth factor		1.498		7.19e-05	AKR1C1/AKR1C2,ASNS,B3GALT2,C1QA,C1QB,C1QC,CD28,CDK1,CENPF,CPXM1,CTSS,DUSP4,FABP5,FUT7,GBP1,GRHL1,HGF,HSPA5,IFIH1,IFIT3,IGF1,IL1B,IL1RL1,IL2RA,ITGBL1,LOC102724788/PRODH,MKI67,MMP2,MRC1,MSR1,NAMPT,NPAS2,PML,PPP1R1B,RGCC,SOCS3,SVEP1,TLL1,TOP2A,VWF,XDH,XYLT1	102 (17)
PRDM16		transcription regulator		-1.432		7.19e-05	HGF,IFI44,IRF7,OAS2,OAS3	85 (11)
POU2AF1		transcription regulator	Activated	2.2	bias	7.4e-05	IFI44,IFI44L,IFIT3,MS4A6A,MX1,SDS
emodin		chemical drug		-0.115	bias	8.15e-05	CYP1B1,HSPA5,IL1B,MKI67,MMP2,MRC1	90 (20)
homocysteine		chemical - endogenous mammalian		1.144	bias	8.77e-05	BHMT,HSPA5,IL1B,MMP2,NPHS2,Pmaip1,SOCS3	82 (17)
phenylbutazone		chemical drug	Activated	2.425	bias	8.97e-05	ASNS,CP,FBLIM1,Havcr1,MRC1,Ms4a6b
SUMO3		other		-1.432		9.38e-05	Bst2,ISG15,MGC108823 (includes others),PML,TNFRSF21
HDAC11		transcription regulator				9.6e-05	EIF2AK2,IL1B,ISG15	58 (7)
BLM		enzyme				9.6e-05	IFI44L,MX1,OAS1
HRAS		enzyme		-0.286		9.98e-05	ASNS,C1QC,CDK1,CEBPD,CTSS,DUSP9,EIF5A2,FUT7,HGF,Ifi27,IL1B,IL1RL1,LYZ,MMP2,MTHFD1L,PER2,PML,RT1-A3 (includes others),SOCS3,SPSB4,TOP2A	96 (17)
AREG		growth factor		1.134		0.000102	CENPF,GBP1,IFIT3,IQGAP3,KIF20A,MKI67,TOP2A
vancomycin		biologic drug		1.673	bias	0.000102	ASNS,CP,FBLIM1,FMO2,Havcr1,MRC1,Ms4a6b
IRF4		transcription regulator	Inhibited	-2.039		0.000105	CD28,CDK1,CTSS,GBP1,IL1B,IL2RA,IRF7,IRF9,ISG15,OAS1	116 (19)
NR1H3		ligand-dependent nuclear receptor				0.000106	APCS,Bst2,C1QA,CDK1,CENPF,IL1B,IRF7,KIF20A,LYZ,MKI67,TOP2A	44 (6)
IGF1	2.174	growth factor	Activated	3.347	bias	0.000107	AKR1C1/AKR1C2,C1QA,CDK1,CEBPD,EIF2AK2,HGF,HSPA5,IGF1,IL1B,MKI67,MMP2,ODC1,PLA2G2A,PPP1R1B,SLC25A25,SOCS3,WEE1	129 (17)
ST8SIA1		enzyme		-0.747		0.00011	C1QA,C1QB,C1QC,IL1B
TRIM21		enzyme		-0.988	bias	0.00011	IL1B,IRF7,TRIM25,TRIM6-TRIM34
NPY		other		0.555		0.000118	ARNTL,CRY1,KLK1,NAMPT,PER1,PER2
salmonella minnesota R595 lipopolysaccharides		chemical - endogenous non-mammalian		1.957	bias	0.000121	CEBPD,IL1B,ISG15,MKI67,OASL,SLC7A2,Slfn2,SOCS3	109 (17)
Alpha catenin		group		-1.39	bias	0.000121	ADAM33,IGF1,IL1B,LYZ,MMP2,S100A9,SOCS3,STEAP4
Ca2+		chemical - endogenous mammalian		1.765	bias	0.000124	CEBPD,CRY1,CYP1B1,FABP5,HSPA5,IL1B,MSR1,NR1D1,ODC1,PER1,PER2,S100A9	113 (19)
SAMSN1		other	Activated	2.646	bias	0.000125	IFIT3,IRF7,ISG15,OASL,PML,RGCC,SOCS3	69 (7)
R5020		chemical reagent				0.000125	DUSP4,FKBP5,HSD17B2,IFIT3,LGALS3BP,PPP1R1B,ZBTB16
gentamicin C		chemical drug	Activated	2.449	bias	0.000129	ASNS,CP,FBLIM1,Havcr1,MRC1,Ms4a6b
mezerein		chemical - endogenous non-mammalian				0.000133	IFIH1,IRF9,MX1,OAS2
cyclosporin A		biologic drug		0.301		0.000142	ASNS,CD6,CP,FBLIM1,FKBP5,Havcr1,HSPA5,IL1B,IL2RA,IL31RA,MMP2,MRC1,Ms4a6b,ODC1,S100A9,XAF1	134 (21)
RORA		ligand-dependent nuclear receptor		-0.869	bias	0.000142	ARNTL,ASNS,BHMT,IGF1,IL1B,Nat8f5,NOCT,NR1D1,S100A9,SOCS3	58 (7)
UBA7		enzyme				0.000143	DHX58,ISG15,OAS1	59 (7)
CTH		enzyme				0.000143	ASNS,HSPA5,IL1B
PELP1		other		1		0.000143	ASNS,HSD17B2,IFI44,IL1B,KCNE4,MMP2,MRC1,S100A9	41 (6)
HGF	1.642	growth factor	Activated	2.387	bias	0.000151	ARNTL,ASNS,CD28,CDK1,CENPF,CRY1,DUSP4,FKBP5,HGF,IGF1,IL1B,ISG15,MKI67,MMP2,NAMPT,S100A9,SOCS3	103 (18)
SUMO2		enzyme		-1.067		0.000153	Bst2,ISG15,MGC108823 (includes others),SLC51A,TNFRSF21
triamterene		chemical drug	Activated	2.425	bias	0.000153	ASNS,CP,FBLIM1,Havcr1,MRC1,Ms4a6b
IFNK		cytokine	Activated	2	bias	0.00016	EIF2AK2,IFIH1,MX1,OAS1	99 (12)
RARA		ligand-dependent nuclear receptor	Inhibited	-2.138		0.000165	CDK1,CENPF,CP,CTSS,CYP26B1,EIF5A2,IFI44,IFI44L,LGALS3BP,LYPD1,OAS1,RTP4,SAMD9,SLC17A9	85 (7)
BCL6		transcription regulator		0.097		0.00018	CLEC10A,FUT7,HERC6,IL1B,IL2RA,IRF9,KLK1,MRC1,PLA2G2A,Pmaip1,SOCS3	110 (23)
NRAS		enzyme	Inhibited	-2.449		0.000182	Ifi27,IFI35,IFIH1,IL1B,Irgm1,ISG15,MKI67,MSR1,USP18,WEE1	98 (13)
fenamic acid		chemical reagent	Activated	2.433	bias	0.000196	ASNS,CP,FBLIM1,Havcr1,MRC1,Ms4a6b
allopurinol		chemical drug	Activated	2.646	bias	0.0002	ASNS,CP,FBLIM1,Havcr1,IL1B,MRC1,Ms4a6b
indomethacin		chemical drug		0.505		0.000201	ASNS,CP,FBLIM1,Havcr1,HGF,IGF1,IL1B,IL1RL1,MMP2,MRC1,TNFRSF21	89 (14)
Stat1-Stat2		complex				0.000202	EIF2AK2,IRF7,OAS1
STK40		kinase				0.000237	Abcb1b,C1QA,C1QB,C6,IL1B
APOE		transporter	Inhibited	-2.746	bias	0.000237	C1QA,C1QB,C1QC,CTSS,FKBP5,HSPA5,IGF1,IL1B,MMP2,MSR1,S100A9,SLC6A3,SOCS3	117 (19)
ESR1		ligand-dependent nuclear receptor		-0.365		0.000238	ADAMTS13,ARNTL,CDK1,CEBPD,CENPF,COL13A1,CP,CTSS,CYP1B1,CYP26B1,DUSP4,DUSP9,EIF5A2,FBLN1,HLA-E,IFI44,IFI44L,IGF1,IL1B,IL2RA,KCNE2,KIF20A,LGALS3BP,LYPD1,MKI67,MX1,NR1D1,RTP4,S100A9,SAMD9,SLC4A5,SLC7A2,WEE1	135 (16)
NS-398		chemical reagent		-1.671	bias	0.000241	Abcb1b,HGF,IGF1,IL1B,IL2RA,MMP2,S100A9	80 (16)
IKBKB		kinase		1.9	bias	0.000241	CEBPD,CP,CYP1B1,HGF,IL1B,ISG15,KIF20A,MMP2,MX1,NOCT,Slfn2,SOCS3	105 (14)
NFATC2		transcription regulator	Activated	3.121	bias	0.000249	IFIT3,IL1B,IL2RA,IRF7,ISG15,OASL,PLA2G2A,PLD1,PML,SOCS3	122 (18)
amino acids		chemical - endogenous mammalian		-0.152		0.000262	ASNS,IGF1,ODC1,SLC7A2
MAS1		G-protein coupled receptor				0.000275	CLEC10A,IL1B,MRC1	59 (7)
puromycin aminonucleoside		chemical reagent		1.89	bias	0.000288	ASNS,CP,FBLIM1,Havcr1,HSPA5,MRC1,Ms4a6b
FOS		transcription regulator		0.517		0.000289	FBLIM1,HSPA5,IL1B,IL1RL1,LGALS3BP,MMP2,NAMPT,ODC1,PLD1,Pmaip1,PTPRZ1,S100A9,SFRP2,SOCS3,WEE1,XAF1,XDH,XYLT1	90 (14)
CSF2		cytokine	Activated	2.845	bias	0.000297	CD28,CDK1,CHTF18,HGF,IGF1,IL1B,IL1RL1,IL2RA,MKI67,MMP2,MRC1,ODC1,PLD1,RGCC,Slfn2,SOCS3,TOP2A	89 (15)
progesterone		chemical - endogenous mammalian		-0.657		0.0003	AKR1C4,ARNTL,CEBPD,CP,CYP1B1,FKBP5,HGF,HSD17B2,IGF1,KCNH2,KLK1,MKI67,MMP2,MRC1,PER2,PPP1R1B,PRSS35,TNFRSF21,XDH	101 (19)
ADAM12		peptidase		-1.455		0.00031	COL5A3,HGF,IL1RL1,SFRP2,SVEP1,VWF
2-bromoethylamine		chemical reagent	Activated	2.236	bias	0.00032	CP,FBLIM1,Havcr1,MRC1,Ms4a6b
CSF1		cytokine		1.6	bias	0.000326	DUSP4,DUSP9,HSPA5,IGF1,IL1B,IL1RL1,IRF7,MRC1,MSR1,PTPRZ1,SIGLEC1	132 (22)
glucocorticoid		chemical drug		0.178		0.000328	CEBPD,CRY1,FBLN1,GBP1,IL1B,IL2RA,OAS1,ODC1,PER1,PER2,SOCS3,ZBTB16	105 (19)
cisplatin		chemical drug	Activated	2.118		0.000332	Abcb1b,AKR1C1/AKR1C2,ASNS,CDK1,CP,FBLIM1,Havcr1,HSPA5,IFIH1,IL1B,LYZ,MMP2,MRC1,Ms4a6b,MX1,ODC1,PLK3,Pmaip1,SOCS3,TOP2A,USP2,WEE1	100 (18)
FABP4		transporter		-1.091		0.000352	FABP5,IL1B,MSR1,SOCS3	84 (14)
CD69		transmembrane receptor		1.982		0.000352	IL1B,IL2RA,S100A9,SOCS3	123 (19)
TP53		transcription regulator		1.53		0.000356	Abcb1b,AK4,ASNS,C1QC,CDK1,CEBPD,CENPF,COL13A1,CP,CYP26B1,DUSP4,FABP5,FKBP5,GBP1,HGF,HSPA5,IFI35,IGF1,IL1B,IL2RA,IL31RA,IRF7,IRF9,ISG15,KCNH2,LOC102724788/PRODH,LYZ,MKI67,MMP2,MRC1,MX1,NAMPT,OAS1,Pmaip1,PML,RYR2,SFRP2,TET2,TOP2A,WEE1,XAF1	116 (18)
captopril		chemical drug	Activated	2.433		0.000357	ASNS,CP,FBLIM1,Havcr1,MRC1,Ms4a6b
VIP		other		1.969		0.000363	CEBPD,IGF1,IL1B,IL1RL1,IL2RA,LYZ,TLR8	92 (18)
PIK3R2		kinase				0.000364	IRF7,ISG15,MKI67
NFKBIA		transcription regulator		0.961		0.000374	Abcb1b,CEBPD,CP,CYP1B1,HSPA5,IL1B,IL2RA,ISG15,KCNH2,NOCT,OPRD1,PTPRZ1,S100A9,Slfn2,SOCS3	100 (13)
ERK1/2		group		-0.697	bias	0.000416	Abcb1b,BHMT,CDK1,DUSP4,FKBP5,HSPA5,IL1B,IL2RA,KCNH2,MMP2,NAMPT,SOCS3	102 (17)
inosine		chemical - endogenous mammalian	Activated	2.236	bias	0.000423	C1QA,C1QB,C1QC,LGALS3BP,Ms4a6b
prochloraz		chemical reagent				0.000441	CYP1B1,ODC1
LYZ	1.699	enzyme				0.000441	IL1B,LYZ
LMK-235		chemical reagent				0.000441	IFIT3,OAS1
cyclic AMP		chemical - endogenous mammalian		1.177	bias	0.00045	CEBPD,IGF1,IL1B,IL2RA,LGALS3BP,ODC1,OPRD1,PER1,PPP1R1B,SOCS3,VWF	106 (19)
ethanol		chemical - endogenous mammalian		0.846		0.000452	BHMT,CEBPD,HSPA5,IFIT3,IL1B,IRF7,MMP2,OPRD1,PLK3,PPP1R1B,RGCC,TLR7,TLR8,WEE1	110 (23)
BAX		transporter	Activated	2	bias	0.000462	CDK1,CTSS,IRF7,Oas1b,TRIM6-TRIM34	59 (7)
PLA2G2D		enzyme				0.000469	IL1B,MRC1,S100A9
mir-127		microRNA				0.000469	CLEC10A,IL1B,MRC1	59 (7)
ATXN3		peptidase				0.000469	IL1RL1,ISG15,MMP2
HSPA1A/HSPA1B		enzyme				0.000469	CDK1,IL1B,KCNH2	86 (14)
6-aminopyrazolopyrimidine derivative compound II		chemical - kinase inhibitor				0.000469	IRF7,ISG15,Oasl2	47 (6)
GNA15		enzyme				0.000477	Abcb1b,CEBPD,CP,HLA-E,ODC1,PRSS35,XDH
Ins1		other	Activated	3.082		0.00048	Abcb1b,CEBPD,IGF1,IL1B,LGALS3BP,MMP2,ODC1,PER1,SLC28A1,SLC28A2,SLC6A3,SOCS3	73 (18)
MYC		transcription regulator		-1.274		0.000484	ASNS,CDK1,CEBPD,DUSP4,FABP5,FKBP5,HLA-E,IFI35,IFI44,IFI44L,IFIH1,IFIT3,IRF7,IRF9,ITGBL1,KLK1,LOC102724788/PRODH,LYZ,MKI67,MRC1,MX1,NOCT,OAS1,OASL,Oasl2,ODC1,PML,TLR7,USP18	113 (14)
CCR2		G-protein coupled receptor		1.509	bias	0.000503	C1QA,C1QB,C1QC,FBLN1,IGF1,IL1B,MMP2	119 (17)
Vegf		group		1.753	bias	0.000543	ARNTL,ASNS,CDK1,CENPF,CRY1,DUSP4,FKBP5,MKI67,MMP2,NAMPT,PPP1R1B,RGCC,SLC7A2,SOCS3,VWF,XDH	100 (16)
enalapril		biologic drug	Activated	2.219		0.000549	ASNS,CP,FBLIM1,Havcr1,HGF
carboplatin		chemical drug		0.447	bias	0.000549	ASNS,CP,Havcr1,MRC1,Ms4a6b
vorinostat		chemical drug		-0.302		0.000559	ARNTL,CDK1,HSPA5,IL1B,LYZ,MKI67,MMP2,S100A9,SOCS3,SULT4A1,TOP2A	98 (19)
Ptprd		phosphatase				0.000591	CDK1,CEBPD,IFI35	77 (7)
IFNA10		cytokine				0.000591	IFIH1,ISG15,MX1	60 (7)
IFNA21		cytokine				0.000591	IFIH1,ISG15,MX1	60 (7)
IFNA5		cytokine				0.000591	IFIH1,ISG15,MX1	86 (11)
IFNA17		cytokine				0.000591	EIF2AK2,IFIH1,MX1	60 (7)
IFNA7		cytokine				0.000591	IFIH1,ISG15,MX1	60 (7)
IFNA14		cytokine				0.000591	IFIH1,ISG15,MX1	60 (7)
IFNA6		cytokine				0.000591	IFIH1,ISG15,MX1	86 (11)
BIRC5		other				0.000597	C1QC,FBLN1,LYZ,MMP2,VWF
PIK3R1		kinase		1.206	bias	0.000647	HSPA5,IL1B,IRF7,ISG15,MKI67,MMP2	106 (16)
Fgf		group		1.982	bias	0.00067	IGF1,MMP2,ODC1,PER1	51 (12)
mir-155		microRNA		-1.698	bias	0.000684	IFIT3,IL1B,IRF7,IRF9,MX1,SOCS3,WEE1	108 (19)
NFYA		transcription regulator				0.000688	CDK1,COL5A3,HSPA5,IGF1,TOP2A,VWF
GPER1		G-protein coupled receptor		0.447	bias	0.000703	CEBPD,DUSP4,HSPA5,IGF1,SFRP2	93 (7)
CpG ODN 1668		chemical reagent		0.689	bias	0.000703	IL1B,IRF7,ISG15,SOCS3,TLR7	92 (19)
bleomycin		chemical drug		1.122	bias	0.000703	CTSS,IGF1,IL1B,MAP3K6,MMP2,MRC1,RGCC,SFRP2,VWF	93 (12)
TCF3		transcription regulator		-1.342		0.000712	CDK1,H2-M1/H2-M9,Ifi27,IL1B,IL1RL1,IL2RA,MKI67,PLAC8,PML,SOCS3,TAPBPL,TOP2A,ZBTB16
IFNA8		cytokine				0.000732	IFIH1,ISG15,MX1	60 (7)
IFNA16		cytokine				0.000732	IFIH1,ISG15,MX1	60 (7)
TREM1		transmembrane receptor		-1.475	bias	0.000756	ASNS,CDK1,DUSP4,IL1B,IL1RL1,ISG15,OASL,PLAC8,PLD1	97 (11)
IL11		cytokine		1.965		0.00076	CEBPD,IGF1,IL1B,SOCS3,VWF	104 (20)
IL12B		cytokine	Activated	2.205	bias	0.00076	CEBPD,IL1B,IRF9,S100A9,SOCS3	101 (18)
mir-29		microRNA		-0.68	bias	0.000776	FKBP5,GLDC,IGF1,IL2RA,MMP2,SFRP2
LY294002		chemical - kinase inhibitor		-1.834	bias	0.00082	AKR1C1/AKR1C2,CP,DUSP4,GBP1,HGF,HSPA5,IGF1,IL1B,ITGBL1,MMP2,NPHS2,OPRD1,PLA2G2A,SOCS3,TOP2A,ZBTB16	90 (17)
STAT5B		transcription regulator		0.565		0.00082	AKR1C1/AKR1C2,ALAS2,CYP26B1,FAM126A,FBLN1,FMO2,IGF1,IL2RA,Pcp4l1,SCARA5,SOCS3
SMARCA4		transcription regulator	Activated	2.138	bias	0.000821	ASNS,CP,CTSS,DUSP4,FBLIM1,FKBP5,FMO2,GBP1,HEPH,HLA-E,IGF1,IL1B,MMP2,Pmaip1,PPP1R14C,SLAMF9,SLC43A3,TAPBPL	83 (8)
adenosine		chemical - endogenous mammalian				0.000821	CD28,HSPA5,IL1B,IL2RA,SOCS3	95 (22)
BNIP3L		other	Inhibited	-2.236		0.000821	ALAS2,CD22,CENPF,IL1B,TOP2A
LIPE		enzyme				0.000831	ARNTL,CIB2,CP,FKBP5,IL1RL1,MSR1,PER1
TERC		other				0.000841	ARNTL,CRY1,NR1D1,S100A9
FUS-DDIT3		fusion gene/product		1		0.000841	ASNS,IL1B,NAMPT,NPAS2
ITPR		group				0.000875	CYP1B1,IL1B	50 (6)
Eif2		complex				0.000875	EIF2AK2,HSPA5
asparagine		chemical - endogenous mammalian				0.000875	ASNS,ODC1
FBLN2		other				0.000875	FBLN1,MMP2
FSCN1		other				0.000875	IRF7,MMP2
CC-122		chemical drug				0.000875	IFIT3,IRF7	5 (2)
pegintron		biologic drug				0.000875	ISG15,USP18	58 (8)
perillic acid		chemical - endogenous non-mammalian				0.000875	IL1B,IL2RA
misoprostol		chemical drug				0.000893	Abcb1b,IL1B,SOCS3	42 (7)
epothilone B		chemical drug				0.000893	CDK1,MKI67,TOP2A	75 (7)
S1PR3		G-protein coupled receptor				0.000893	HGF,IGF1,IL1B	74 (13)
GAPDH		enzyme	Inhibited	-2	bias	0.000937	OAS1,OAS2,OAS3,UBE2L6	64 (7)
decitabine		chemical drug	Activated	4.36		0.000945	CDK1,CYP1B1,EIF2AK2,HLA-E,HSPA5,IFI35,IL1B,IRF7,ISG15,MKI67,MMP2,MX1,NRXN1,OAS1,OPRD1,PER2,RTP4,SERPINI1,SOCS3,TLL1,TOP2A	100 (16)
bortezomib		chemical drug		-0.412		0.000983	ALAS2,CEBPD,HSPA5,IGF1,IL1B,IL2RA,MX1,ODC1,TLR7,TLR8	117 (20)
nitrofurantoin		chemical drug		1.134		0.00101	ASNS,CP,CTSS,Havcr1,HSPA5,IGF1,IL1B,ODC1
OSMR		transmembrane receptor				0.00103	DHX58,Irgm1,OAS1,Oasl2,SOCS3	60 (7)
TLR4		transmembrane receptor		1.619	bias	0.00105	CEBPD,HSPA5,IFIT3,IL1B,IL2RA,IRF7,Irgm1,ISG15,MX1,OASL,PML,RGCC,SOCS3	111 (19)
SATB1		transcription regulator		-0.263		0.00105	DUSP4,HVCN1,IL2RA,IRF7,TAF4B,UBE2L6,XAF1,ZNF287	58 (6)
IL12 (complex)		complex		-0.745	bias	0.00107	CD28,FUT7,IFIH1,IL1B,IL2RA,ISG15,MMP2,PLAC8,SOCS3	118 (21)
FABP5	1.52	transporter				0.00107	IFIT3,Oas1b,SOCS3
IFIT2		other				0.00107	EIF2AK2,IL1B,ISG15	45 (4)
HNF1A		transcription regulator		1.165	bias	0.00109	AKR1C1/AKR1C2,AKR1C4,APCS,COQ10B,FUT7,HAO1,HSD17B2,HSPA5,IGF1,KIF20A,NR1D1,SLC7A2,SOCS3,TMED6,UGT2B11
triamcinolone acetonide		chemical drug	Activated	2.345		0.00111	CD22,COL13A1,FKBP5,IRF7,PER1,RGCC,SFRP2,VWF,ZBTB16
MET		kinase		1.178	bias	0.00115	CDK1,CLDN23,HGF,IGF1,IL1B,MMP2,SOCS3	88 (18)
STAT		group				0.00115	CEBPD,EIF2AK2,IL2RA,SOCS3
SAA1		transporter		0.689	bias	0.00115	IL1B,MMP2,MRC1,S100A9	131 (19)
MUC1		other		1	bias	0.00118	HGF,IFIT3,MKI67,MRC1,OASL	82 (9)
SP600125		chemical - kinase inhibitor		-0.947		0.00121	Abcb1b,CDK1,FABP5,IGF1,IL1B,IL2RA,ISG15,LGALS9B,NPHS2,PER1,SOCS3	92 (15)
infliximab		biologic drug		-0.447	bias	0.00127	DUSP4,IL1B,IL2RA,NAMPT,WEE1	58 (5)
NR1D1	-3.064	ligand-dependent nuclear receptor				0.00127	ARNTL,CRY1,NAMPT,NR1D1	18 (3)
OPA1		enzyme				0.00128	HSPA5,IL1B,S100A9	59 (8)
telapristone acetate		chemical drug				0.00128	CDK1,CENPF,TOP2A	4 (2)
INT-767		chemical drug				0.00128	IL1B,MRC1,SLC51A
bee venom		chemical - endogenous non-mammalian		-1.987		0.00128	IL1B,MKI67,OASL,Slfn2,SOCS3,TOP2A	69 (6)
fluticasone propionate		chemical drug		-0.378		0.00132	C1QB,FKBP5,IL1B,MX1,NAMPT,OAS2,PLAC8,VWF
cardiotoxin		chemical - other		0.816	bias	0.00137	HGF,HSPA5,IGF1,IL1B,MMP2,MRC1,S100A9,SFRP2
USP22		peptidase	Activated	2	bias	0.0014	ADAR,Cd33,MRC1,MSR1
mitoxantrone		chemical drug				0.0014	IL1B,IRF7,OAS2,SFRP2	67 (7)
IFN alpha receptor		complex				0.00145	IRF7,MX1	65 (7)
EGOT		other				0.00145	GBP1,ISG15
SPINDOC		other				0.00145	IFI44L,IL1B
RSC1A1		other				0.00145	SLC28A1,SLC28A2
HEPH	1.542	transporter				0.00145	CP,HEPH
SPIN1		other				0.00145	IFI44L,IL1B
URI1		transcription regulator				0.00145	CDK1,FKBP5
BAMBI		other				0.00145	CPXM1,OPRD1
DGKA		kinase				0.00145	IL1B,WEE1
Wfdc17		other				0.00145	IL1B,MRC1
CEBPD	1.932	transcription regulator				0.0015	ASNS,CEBPD,HGF,IGF1,IL1B,TLR8	77 (11)
TNFSF10		cytokine		-0.294		0.0015	EIF2AK2,IL1B,IL2RA,IRF9,ISG15,MMP2	113 (17)
CD28	-2.824	transmembrane receptor		1.58	bias	0.0015	CD28,CENPF,GBP1,IL1B,IL2RA,MMP2,MSR1,NAMPT,NLGN3,ODC1,OPRD1,SOCS3	90 (16)
ZBP1		other				0.0015	IL1B,ISG15,OAS1	63 (9)
IL17A		cytokine	Activated	2.2	bias	0.00153	BTC,CEBPD,IL1B,ISG15,MMP2,MRC1,S100A9,SOCS3,STEAP4,VWF	92 (18)
mir-15		microRNA		0.181		0.00155	IL1B,ISG15,MX1,OAS1,WEE1
FANCC		other				0.00155	CDK1,IFI44L,IL1B,MX1,OAS1	105 (14)
EFNA1		other		0.277		0.00155	DUSP4,FABP5,HERC6,IL2RA,IRF7
diethylstilbestrol		chemical drug	Activated	2.378	bias	0.00161	BTC,C1QA,CENPF,CPXM1,FBLN1,IGF1,IQGAP3,MKI67,MMP2,SCARA5,TOP2A
methapyrilene		chemical drug		0.447		0.00161	BHMT,CP,CTSS,HSPA5,IGF1,LGALS9B,ODC1
FOXM1		transcription regulator	Activated	2.602	bias	0.00161	CDK1,CENPF,IGF1,KIF20A,MKI67,MMP2,TOP2A	85 (13)
IgG		complex		-0.113		0.00163	CEBPD,FABP5,HLA-E,HSPA5,IFIH1,IL1B,IL2RA,ISG15,TLR7	121 (18)
phenacetin		chemical drug	Activated	2	bias	0.00168	CP,FBLIM1,Havcr1,MRC1
TERT		enzyme				0.00168	ASNS,EIF5A2,IL1B,ISG15,MMP2,MTHFD1L,MX1	85 (11)
SP110		transcription regulator	Inhibited	-2.646		0.00175	IFIH1,IFIT3,IRF9,MX1,OAS1,OAS3,TNFRSF21
ssRNA40		chemical reagent				0.00175	IL1B,SOCS3,TLR8	71 (10)
CDK5R1		kinase				0.00175	IL1B,MMP2,PPP1R1B
HRG		other				0.00175	C1QA,C1QB,C1QC
SASH1		other	Activated	2.236	bias	0.00176	IFIT3,IRF7,ISG15,OASL,PML
IKZF3		transcription regulator	Inhibited	-2.219	bias	0.00176	DEPP1,IFIT3,IRF7,RNF213,RTP4
PD98059		chemical - kinase inhibitor		-1.607	bias	0.0018	CEBPD,CYP1B1,DUSP4,FKBP5,HGF,HSPA5,IGF1,IL1B,IL2RA,MKI67,MMP2,MSR1,ODC1,PER1,SOCS3,TOP2A	80 (16)
IFNE		cytokine	Activated	2	bias	0.00184	IFIH1,ISG15,SLC7A2,USP18	56 (7)
sorafenib		chemical drug		-1		0.00184	HSPA5,IL1B,IL2RA,OAS1	100 (21)
CG		complex	Activated	2.439	bias	0.00185	Abcb1b,BHMT,BTC,CEBPD,FABP5,IFIT3,IGF1,IL1B,LGALS3BP,MMP2,Nat8f3 (includes others),Oasl2	85 (15)
SP1		transcription regulator	Activated	2.439	bias	0.00187	Abcb1b,ALAS2,ASNS,CD28,CDK1,CEBPD,CYP1B1,EIF2AK2,HGF,HSPA5,IGF1,IL1B,MMP2,MRC1,OPRD1,VWF	103 (18)
potassium chloride		chemical drug		0.271	bias	0.00192	CDK1,HSPA5,IGF1,IL1B,ODC1,RYR2	90 (19)
TRAF3IP2		other		0.927	bias	0.00199	CEBPD,IL1B,ISG15,MMP2,STEAP4	101 (14)
Collagen type II		complex				0.002	IL1B,SIGLEC1,TLR7,TLR8
RELA		transcription regulator		1.999	bias	0.00201	Abcb1b,CD28,GBP1,IGF1,IL1B,IL2RA,IRF7,ISG15,NAMPT,OAS2,OPRD1,PLD1,PLK3,Pmaip1	111 (18)
5-N-ethylcarboxamido adenosine		chemical reagent		1.633		0.00201	CEBPD,IFIT3,IL1B,ODC1,SOCS3,USP2	107 (16)
INSR		kinase		1	bias	0.00202	C1QA,CDK1,CRY1,CYP1B1,FBLN1,IGF1,IL1B,IL1RL1,IL2RA,LYZ,MMP2,NAMPT,SOCS3	104 (21)
SOCS6		other				0.00203	CEBPD,IL1B,RGCC	61 (7)
Mapk		group		0.816	bias	0.00211	HGF,IGF1,IL1B,PER1,PER2,SLC6A3	87 (15)
E. coli lipopolysaccharide		chemical - endogenous non-mammalian		1.208	bias	0.00211	CEBPD,IL1B,MX1,S100A9,SOCS3	96 (18)
Brd4		kinase		1.342	bias	0.00211	ALAS2,APCS,H2-T24,HGF,TLR8
hydrocortisone		chemical - endogenous mammalian		-1		0.00214	CDK1,CEBPD,GBP1,HGF,IGF1,IL1B,IL2RA	86 (17)
1,2-dioleoyloxy-3-(trimethylammonium)propane		chemical reagent				0.00215	IL1B,IRF7	50 (7)
(R)-limonene		chemical toxicant				0.00215	IL1B,IL2RA	60 (7)
teichoic acid		chemical - endogenous non-mammalian				0.00215	IL1B,MMP2
F Actin		complex				0.00215	CTSS,MMP2
Msx3		transcription regulator				0.00215	IGF1,MRC1
MEFV		other				0.00215	IL1B,LYZ	61 (7)
Ifna4		other				0.00215	IRF7,ISG15
ZFA-fmk		chemical reagent				0.00215	IL1B,IL2RA	70 (9)
miR-483-3p (miRNAs w/seed CACUCCU)		mature microRNA		-1.965	bias	0.00218	CENPF,IGF1,MKI67,SOCS3
acetovanillone		chemical drug	Inhibited	-2	bias	0.00218	Abcb1b,MMP2,MSR1,RYR2
Ro31-8220		chemical - kinase inhibitor		0.283	bias	0.00218	DUSP4,IL1B,MMP2,PLD1	92 (19)
EHMT1		transcription regulator		0.816	bias	0.00221	CEBPD,CILP,CP,LOC102724788/PRODH,RGCC,SCARA5
isotretinoin		biologic drug		1.342	bias	0.00224	CYP1B1,IFIT3,OAS1,ODC1,S100A9
laquinimod		chemical drug		1.664	bias	0.00231	AK4,COL13A1,CYP1B1,FKBP5,MSR1,SYT15
SPARC		other		0.816		0.00231	CEBPD,MMP2,PER2,TMC5,TRIM25,USP2
ORMDL3		other				0.00233	OAS1,OAS2,OAS3
cuprizone		chemical toxicant				0.00233	IGF1,IL1B,SOCS3
aphidicolin		chemical toxicant				0.00233	IFI44L,MX1,OAS1	60 (7)
IFNGR1		transmembrane receptor				0.00236	IL1B,IRF7,MMP2,MX1	107 (20)
IL12A		cytokine		0.415	bias	0.00236	FUT7,IL1B,IRF9,SOCS3	49 (4)
NCOA2		transcription regulator		1.109	bias	0.00242	ALAS2,IL1B,ISG15,LYZ,NR1D1,OASL	83 (13)
cycloheximide		chemical reagent		0.565		0.00247	Abcb1b,CEBPD,GBP1,HGF,IGF1,IL1B,IL1RL1,IRF7,MMP2,PLA2G2A,SOCS3,XDH	110 (18)
PRKAA1		kinase		-0.956	bias	0.00249	CENPF,FKBP5,HSPA5,IGF1,PLA2G2A,SERPINI1,SOCS3	70 (11)
halofuginone		chemical drug				0.00249	CP,CTSS,LGALS3BP,MMP2,RGCC,Tsc22d3,USP2
Bay 11-7082		chemical - kinase inhibitor		-1.179	bias	0.00251	Abcb1b,HSH2D,HSPA5,IL1B,MMP2	92 (18)
cholesterol		chemical - endogenous mammalian		1.067		0.00254	APCS,C1QC,FABP5,HSPA5,IL1B,LYZ,MMP2,RGCC,SOCS3	84 (17)
C3AR1		G-protein coupled receptor		-0.38		0.00256	CD28,HSPA5,IGF1,IL1B	90 (12)
RAG1		enzyme				0.00265	EIF2AK2,IL2RA,TLR7	72 (7)
AHR		ligand-dependent nuclear receptor		1.685		0.00269	CDK1,COL13A1,CYP1B1,FMO2,HSPA5,IL1B,ITGBL1,MMP2,Nat8f5,Pcp4l1,SOCS3,STEAP4	85 (16)
tetrachlorodibenzodioxin		chemical toxicant		0.783		0.00269	ASNS,COL13A1,CYP1B1,FMO2,IL1B,IL2RA,KCNJ5,Nat8f5,ODC1,Pcp4l1,S100A9,STEAP4	60 (6)
bexarotene		chemical drug		0.563	bias	0.0027	AKR1C1/AKR1C2,ASNS,DEPP1,IL1B,IL2RA,ODC1,PER2,S100A9	109 (16)
YY1		transcription regulator				0.00281	CD22,GBP1,HSPA5,IL1B,KIF20A,MKI67,MMP2,Pmaip1,TOP2A,VWF	83 (9)
MAP2K1/2		group		-0.293	bias	0.00281	CDK1,DUSP4,HSPA5,IL1B,IL2RA	91 (17)
doxycycline		chemical drug		1.133		0.00297	ASNS,IL2RA,MMP2,PLK3,XDH	68 (7)
SCGB3A2		other				0.00299	CTSS,MMP2
tofacitinib		chemical drug				0.00299	IFIT3,ISG15	55 (7)
ISG15	5.053	other				0.00299	MX1,OAS1
CHGA		other				0.00299	HSPA5,IL1B	82 (13)
amoxicillin		chemical drug				0.00299	TLR7,TLR8
2-aminopurine		chemical reagent				0.003	IGF1,ISG15,OAS1	90 (12)
ADCY		group				0.003	CYP1B1,IL1B,PER1	43 (7)
PDGF-AA		complex				0.003	CDK1,HGF,IGF1	40 (7)
DUSP1		phosphatase		1.7		0.00302	CLEC10A,IFIT3,IL1B,MRC1,MX1,S100A9	117 (19)
JUN		transcription regulator		1.226	bias	0.00309	Abcb1b,ASNS,C1QB,CDK1,CYP1B1,IL1B,IL1RL1,IL2RA,MMP2,MSR1,NAMPT,Pmaip1,SOCS3,XYLT1	98 (15)
MXD1		transcription regulator	Inhibited	-2.219	bias	0.00313	CDK1,CENPF,ODC1,TNFRSF21,TOP2A
methotrexate		chemical drug		1.486		0.00317	AK4,C1QB,C6,C7,CD28,CTSS,IL1B,SDS,SOCS3	83 (7)
fluocinolone acetonide		chemical drug		1		0.00321	FKBP5,RGCC,SOCS3,ZBTB16
TRPS1		transcription regulator	Inhibited	-2	bias	0.00321	CDK1,CENPF,MMP2,TOP2A	72 (7)
PPARG		ligand-dependent nuclear receptor		0.765		0.00326	Abcb1b,FABP5,HGF,IGF1,IL1B,IL2RA,LOC102724788/PRODH,MKI67,MRC1,NR1D1,ODC1,PLA2G2A,SOCS3,XYLT1	100 (16)
DDIT3		transcription regulator		-0.769		0.00328	ASNS,CEBPD,HSPA5,IL1B,NPAS2,PER1	81 (11)
gentamicin		chemical drug		1		0.00335	Abcb1b,APCS,Havcr1,HSPA5,IL1B,IRF7,KLK1,NR1D1,RGCC	64 (7)
Saa3		other				0.00338	IGF1,MMP2,S100A9
8-chlorophenylthio-adenosine 3',5'-cyclic monophosphate		chemical - kinase inhibitor		-0.117	bias	0.00345	CEBPD,HSD17B2,IGF1,KCNH2
BRD2		kinase				0.00345	ALAS2,IL1B,SLAMF9,WEE1
wortmannin		chemical - kinase inhibitor		-1.785	bias	0.00367	CEBPD,IGF1,IL1B,IL2RA,MMP2,MSR1,OPRD1,SOCS3	86 (18)
IRF6		transcription regulator		-1	bias	0.0037	CLEC10A,IL1B,MRC1,SLC7A2
GW3965		chemical reagent		0.272		0.00372	CENPF,FABP5,IL1B,NR1D1,SOCS3,TOP2A	22 (3)
DCAF1		kinase				0.00379	CENPF,Pmaip1,SOCS3
SPRY1		other				0.00379	IGF1,ISG15,MMP2	66 (10)
calyculin A		chemical toxicant				0.00379	CYP1B1,ODC1,VWF
immethridine		chemical reagent				0.00379	CTSS,SIGLEC1,SOCS3
EZH2		transcription regulator		-0.853		0.00381	CYP1B1,FBLN1,FKBP5,IGF1,MMP2,PARP12,PARP9,PER1,PER2,S100A9,SFRP2,SOCS3	81 (15)
PI3K (complex)		complex		0.464	bias	0.00385	FABP5,FUT7,IGF1,IL1B,MMP2,MRC1,PPP1R1B,SLC6A3,SOCS3,TRIM25	96 (18)
IKZF1		transcription regulator		-0.761	bias	0.00392	ALAS2,DEPP1,DTX3L,IFIT3,IGF1,OPRD1,RNF213,RTP4,VWF
methylselenic acid		chemical reagent				0.00392	AKR1C1/AKR1C2,CDH7,CDK1,CENPF,FKBP5,IGF1,MKI67,TOP2A,ZBTB16
isoproterenol		chemical drug		1.941	bias	0.00394	CDK1,CYP1B1,IL1B,MMP2,NAMPT,ODC1,VWF	92 (20)
CLCF1		cytokine				0.00395	MSR1,SOCS3
PNPLA8		enzyme				0.00395	HSPA5,PLA2G2A
S100a7a		other				0.00395	MKI67,MMP2
COPA		transporter				0.00395	IL1B,ISG15	54 (5)
GRB10		other				0.00395	IGF1,MRC1
filgotinib		chemical drug				0.00395	IL1B,MX1	65 (7)
teasaponin		chemical - endogenous non-mammalian				0.00395	IL1B,SOCS3
epoxyeicosatrienoic acid analog B		chemical reagent				0.00395	HSPA5,IL1B
epoxyeicosatrienoic acid analog A		chemical reagent				0.00395	HSPA5,IL1B
dehydrocostus lactone		chemical - endogenous non-mammalian				0.00395	CDK1,MMP2
levodopa		chemical - endogenous mammalian		-0.158		0.004	ADAR,C1QA,CIB2,FAM126A,FBLN1,FKBP5,HVCN1,LYPD1,NOCT,Oasl2,PER1,PER2,PLD4,PPP1R1B,PTPRZ1,SLAMF9,TRIM25
PSMB11		peptidase		-0.963	bias	0.00403	CD28,CLDN23,COL5A3,CTSS,Pmaip1,TNFRSF21
PARP1		enzyme		-0.41	bias	0.00403	FKBP5,IGF1,IL1B,IL2RA,LGALS3BP,MMP2	117 (20)
IL6R		transmembrane receptor		1.564	bias	0.00405	IGF1,IL1B,MMP2,NAMPT,SOCS3	84 (17)
UCP1		transporter		-0.174		0.00408	ASNS,IFIT3,IL1B,MTHFD1L,OAS3,ODC1,TLR7
GAS6		growth factor				0.00422	IL1B,MSR1,SOCS3	92 (18)
ICOSLG/LOC102723996		other				0.00422	CD28,IL1B,IL1RL1	80 (11)
PTPN22		phosphatase				0.00422	IL1B,ISG15,MRC1	94 (13)
IL4R		transmembrane receptor				0.00424	IL1B,IL2RA,IL31RA,SOCS3	94 (17)
NPC1		transporter				0.00426	AKR1C4,ARNTL,LYZ,S100A9,SULT4A1
TFRC		transporter	Inhibited	-2	bias	0.00426	CDK1,HSPA5,MS4A6A,PLD4,Pmaip1
PPARD		ligand-dependent nuclear receptor		0.329		0.00434	C1QA,C1QB,C1QC,CDK1,IFI44L,IL1B,Irgm1,Pcp4l1,PLA2G2A	45 (6)
hydrogen peroxide		chemical - endogenous mammalian		0.815	bias	0.00446	Abcb1b,AKR1C1/AKR1C2,CDK1,CTSS,DUSP4,HSPA5,IL1B,IL2RA,MMP2,MSR1,ODC1,Pmaip1,SFRP2,XAF1	93 (16)
CAT		enzyme		1.067	bias	0.00453	Abcb1b,CYP1B1,IL2RA,XAF1	78 (10)
CASP8		peptidase		-1.968		0.00453	IL1B,IL2RA,ISG15,S100A9	97 (17)
3-methylcholanthrene		chemical toxicant				0.00453	Abcb1b,ALAS2,CYP1B1,IL1B
FGF1		growth factor		-0.063		0.00453	CPXM1,IL1B,Irgm1,MKI67,ODC1,SLC7A2	47 (7)
FADD		other		1.406	bias	0.00469	CDK1,DHX58,EIF2AK2,IFIH1,IRF7	46 (4)
CREB1		transcription regulator		1.388		0.00474	AK4,CEBPD,FUT7,HSPA5,IL1B,IL2RA,IRF7,ITGBL1,KIAA1549L,MKI67,MRC1,PER1,PER2,RASGEF1B,SERPINI1
Ap1		complex		1	bias	0.0048	IGF1,IL1B,IL2RA,MMP2,MSR1,PLA2G2A,XYLT1	94 (17)
16,16-dimethylprostaglandin E2		chemical - endogenous mammalian				0.00504	IL1B,MMP2
NEK7		kinase				0.00504	ISG15,RGCC
Presenilin		group				0.00504	PML,RYR2
TPM3		other				0.00504	IGF1,MMP2
Ccl6		cytokine				0.00504	CTSS,MMP2
NELFA		other				0.00504	CYP1B1,TOP2A
GHSR		G-protein coupled receptor				0.00504	IGF1,IL1B	56 (11)
UACA		other				0.00504	CEBPD,HSPA5
MIA-602		chemical reagent				0.00504	IGF1,IL1B	63 (7)
prodigiosin		chemical toxicant				0.00504	HSPA5,IL2RA	71 (12)
PTH		other		1.913	bias	0.00511	HSPA5,IGF1,MMP2,ODC1,PPP1R1B,SFRP2,SOCS3	93 (20)
raloxifene		chemical drug		1.109		0.00511	CYP1B1,DUSP4,IGF1,MKI67,MMP2,PLK3,TOP2A	104 (17)
IL32		cytokine		0.728	bias	0.00515	EIF2AK2,IL1B,MMP2,MX1	97 (11)
GNRH1		other		-0.293	bias	0.00515	DUSP4,IGF1,IL1B,IL2RA	104 (20)
EFNA2		kinase		0		0.00515	DUSP4,FABP5,FOXL1,IRF7
CCL2		cytokine		0.577		0.00515	CEBPD,IGF1,IL1B,MKI67,MMP2	93 (18)
Jnk		group		-0.901	bias	0.00517	CLEC10A,HSPA5,IGF1,IL1B,IL2RA,MMP2,MRC1,SOCS3	110 (18)
SP3		transcription regulator	Activated	2.226	bias	0.00517	ASNS,EIF2AK2,HGF,HSPA5,IGF1,MMP2,OPRD1,XYLT1	87 (12)
IL10RA		transmembrane receptor		-1		0.00517	CALHM6,FABP5,HGF,IL1B,IRF7,Irgm1,NAMPT,RNF213,SECTM1,SOCS3	99 (14)
CFLAR		other				0.00518	IL1B,IL2RA,ISG15	74 (14)
chrysotile asbestos		chemical toxicant				0.00518	CTSS,HSPA5,IL1B	76 (10)
GATA2		transcription regulator		1.408		0.00519	ALAS2,C1QC,Cd33,FOXL1,Fpr3,FUT7,IL1RL1,MMP2,Pcp4l1,S100A9,SLC51A,SPNS3
norepinephrine		chemical - endogenous mammalian	Activated	2.011	bias	0.00527	ARNTL,COQ10B,CRY1,IL1B,MMP2,PER1,RIBC2	71 (14)
GSTP1		enzyme				0.00544	FKBP5,IL1B,IL31RA,PER1,SFRP2,SIGLEC8,SULT4A1
LIF		cytokine		1.78		0.00545	CEBPD,HGF,IGF1,IL1B,IL2RA,PLD1,SOCS3,VWF	83 (17)
CD14		transmembrane receptor				0.00548	IL1B,IL2RA,MSR1,SOCS3	108 (23)
SOCS3	2.931	phosphatase		-0.977	bias	0.00565	IL1B,MX1,OAS1,OAS2,SOCS3	120 (19)
BAK1		other				0.00571	IRF7,Oas1b,TRIM6-TRIM34	59 (7)
RPSA		translation regulator				0.00571	IL1B,ISG15,MMP2	76 (14)
LTB4R		G-protein coupled receptor				0.00571	CLEC10A,MMP2,MRC1	58 (7)
acteoside		chemical - endogenous non-mammalian				0.00571	HGF,IL1B,MMP2	101 (15)
fucoidin		chemical reagent				0.00571	IL1B,IRF7,ISG15	66 (10)
telmisartan		chemical drug				0.00582	CLEC10A,HGF,MRC1,SLC6A3
heme		chemical - endogenous mammalian				0.00582	IL1B,MRC1,PER1,PER2	56 (5)
mir-223		microRNA		1.659		0.00588	C7,Cd33,IGF1,IL1B,S100A9,TLR7
PDLIM2		other		1.342		0.00591	IFI44,IFIT3,LGALS3BP,OAS3,SLC43A3	81 (8)
Pkc(s)		group		0.808	bias	0.00591	HSPA5,IL1B,MMP2,MSR1,NR1D1,PER1,PER2,SLC6A3	100 (16)
CSF3		cytokine		1.99		0.00597	HGF,IGF1,LYZ,MMP2,ODC1,SOCS3,TLR8	91 (17)
RAS		group				0.00609	IGF1,IL1B,MMP2,ODC1,PLD1,PML	84 (16)
CDKN1A		kinase		0.369	bias	0.00611	CDK1,CENPF,HSPA5,IL1B,KIF20A,LGALS3BP,MKI67,Pmaip1,TOP2A	90 (16)
NFkB (complex)		complex	Activated	2.355	bias	0.00613	CEBPD,FABP5,HIF3A,IL1B,IL2RA,IRF7,ISG15,MMP2,NAMPT,NR1D1,ODC1,PLA2G2A,PLD1,PLK3,SFRP2,SOCS3	103 (16)
capsaicin		chemical drug		-1.732		0.00618	HGF,IGF1,IL1B,MMP2	115 (18)
Irp		group				0.00625	ALAS2,HEPH
SMOC2		other				0.00625	CDK1,CENPF
IL10RB		transmembrane receptor				0.00625	MX1,SOCS3	70 (9)
ITGA4		transmembrane receptor				0.00625	IL1B,MMP2	63 (7)
LCOR		transcription regulator				0.00625	CYP26B1,FKBP5
sodium dodecyl sulfate		chemical drug				0.00625	FABP5,IL1B
polymyxin B		biologic drug				0.00625	HGF,IL1B
dydrogesterone		chemical drug				0.00625	AKR1C1/AKR1C2,HSD17B2
CLU		other				0.00626	CDK1,HSPA5,MMP2	98 (14)
DRD2		G-protein coupled receptor				0.00626	Abcb1b,IGF1,SLC6A3	51 (11)
clodronic acid		chemical drug				0.00626	IL1B,MRC1,MSR1	72 (7)
bufalin		chemical reagent				0.00626	HSPA5,MMP2,NPHS2	64 (7)
BCR (complex)		complex		0.808	bias	0.00631	HSH2D,HSPA5,IL2RA,MS4A6A,NAMPT,ZBTB16	70 (10)
gefitinib		chemical drug				0.00634	CEBPD,DUSP4,FMO2,IGF1,MKI67,S100A9,TOP2A	97 (10)
U0126		chemical - kinase inhibitor		-1.69	bias	0.00649	CEBPD,CYP1B1,DUSP4,FKBP5,GRAMD1B,HSPA5,IL1B,MMP2,PER1,PER2,PLD1,PML,S100A9,SOCS3	91 (17)
IL1R1		transmembrane receptor		-1.067	bias	0.00655	APCS,IGF1,IL1B,MMP2	102 (20)
P38 MAPK		group		1.853	bias	0.00672	CEBPD,GBP1,HSPA5,IL1B,IL1RL1,IL2RA,IRF7,MMP2,PML,SOCS3,TOP2A	110 (17)
AGN194204		chemical drug		0	bias	0.00673	CD6,CDK1,CYP26B1,IL2RA,KIF20A,MKI67,PLAC8,TOP2A
flutamide		chemical drug				0.00674	ALAS2,CYP1B1,IGF1,MKI67,ODC1
NR3C2		ligand-dependent nuclear receptor				0.00677	CYP1B1,DUSP4,FKBP5,IGF1,IL1B,NRXN1	121 (12)
RNA polymerase II		complex				0.00686	ASNS,CYP1B1,IGF1,IL1B,IL2RA,MMP2,OASL,SOCS3,TOP2A	75 (7)
C5AR1		G-protein coupled receptor		-0.283	bias	0.00693	CD28,HSPA5,IGF1,IL1B	115 (19)
RHO		G-protein coupled receptor	Inhibited	-2		0.00693	C1QA,CEBPD,CTSS,FBLN1
fulvestrant		chemical drug	Inhibited	-2.765		0.00701	ASNS,CDK1,CEBPD,CENPF,CHTF18,Ifi27,IGF1,IL1B,WEE1	108 (16)
eicosapentenoic acid		chemical drug		0.338		0.00703	CEBPD,IGF1,IL1B,IL2RA,MRC1	109 (18)
NFAT5		transcription regulator		1	bias	0.00733	IL1B,PRSS35,SLC7A2,TNFRSF21,VWF
4-hydroxytamoxifen		chemical drug		-0.085	bias	0.00733	CEBPD,CYP1B1,DUSP4,DUSP9,IGF1,MKI67,S100A9	95 (14)
PPP3R1		phosphatase		1		0.00733	IL1RL1,LYZ,RYR2,USP2
BDNF		growth factor		0.468	bias	0.00741	CP,DUSP4,HSPA5,LYPD1,NRXN1,PER2,PPP1R1B,RYR2,S100A9,SFRP2
VTN		other				0.00747	IL1B,IRF9,MMP2	99 (14)
UBE2I		enzyme				0.00747	CEBPD,PML,SLC51A
4-hydroxyestradiol-17beta		chemical - endogenous mammalian				0.00758	HSPA5,SFRP2
PBRM1		other				0.00758	CDK1,CENPF
ARF6		transporter				0.00758	IL1B,ISG15	87 (15)
NR1D2		ligand-dependent nuclear receptor				0.00758	ARNTL,NR1D1	10 (2)
GPR37		G-protein coupled receptor				0.00758	HSPA5,SLC6A3
NDFIP1		other				0.00758	IL1B,IL2RA	59 (7)
sevoflurane		chemical drug				0.00758	IL1B,PER2
manumycin A		chemical reagent				0.00758	IL1B,PLD1	75 (11)
BCL11B		transcription regulator		1	bias	0.00775	IL2RA,Pcp4l1,PPP1R1B,ZBTB16
Sn50 peptide		chemical toxicant		-0.775	bias	0.00775	IL1B,MMP2,OPRD1,TNFRSF21	27 (4)
quercetin		chemical drug		-0.557		0.00776	HSPA5,IL1B,MKI67,ODC1,PLD1,TLR7	98 (16)
IL13		cytokine	Activated	2.61	bias	0.00784	CLEC10A,CP,CTSS,IGF1,IL1B,IL1RL1,IL31RA,MMP2,MRC1,SLC43A3,SLC7A2,SOCS3	119 (19)
uric acid		chemical - endogenous mammalian				0.00796	IFIT3,IL1B,IRF7,ISG15,USP18	99 (18)
EP300		transcription regulator				0.00797	DUSP4,HVCN1,IGF1,IL2RA,LGALS3BP,MKI67,NPAS2,OAS3,RTP4,SOCS3,Tsc22d3,USP18	106 (16)
PTGS2		enzyme		1.23		0.00799	Abcb1b,CYP1B1,IGF1,IL1B,MKI67,MMP2,MSR1	102 (16)
D-glucose		chemical - endogenous mammalian		-0.566		0.00799	Abcb1b,ARNTL,ASNS,CDK1,FABP5,HGF,HSPA5,IGF1,IL1B,LOC102724788/PRODH,MMP2,MSR1,NAMPT,NRXN1,ODC1,PLK3	100 (16)
SELP		transmembrane receptor				0.00812	CYP1B1,IGF1,IL1B
EWSR1		other				0.00812	CDK1,KIF20A,TOP2A
green tea polyphenol		chemical drug				0.00812	IGF1,IL1B,MMP2	77 (16)
bryostatin 1		chemical drug				0.00812	CD22,IL1B,ODC1
PDCD1		phosphatase				0.00818	IL2RA,IRF9,MKI67,TOP2A	69 (7)
lomustine		chemical drug	Activated	2	bias	0.00818	ASNS,CP,FBLIM1,Havcr1
sulindac		chemical drug				0.00818	CDK1,CYP1B1,IL1B,WEE1	71 (11)
troglitazone		chemical drug		0.286		0.00825	CEBPD,CIB2,FABP5,HGF,HSPA5,IL1B,LOC102724788/PRODH,MKI67,MSR1,USP18,WEE1	95 (17)
PSEN2		peptidase		-0.776		0.00829	C1QA,C1QB,CTSS,HLA-E,PSTPIP1
sulforafan		chemical drug		0.239		0.00856	AKR1C1/AKR1C2,IL1B,OAS1,PML,SOCS3,USP18	101 (18)
lactic acid		chemical - endogenous mammalian				0.0088	IGF1,IL1B,MRC1
TNFRSF1B		transmembrane receptor		0.277	bias	0.00898	APCS,IL2RA,MMP2,MSR1,SOCS3	82 (16)
azithromycin		chemical drug				0.00902	IL1B,MRC1	24 (4)
clobetasol propionate		chemical drug				0.00902	FABP5,IL2RA
MALT1		peptidase				0.00902	IL1B,IL2RA	85 (16)
PRAME		other				0.00902	CYP26B1,TOP2A
ELN		other				0.00902	IL1B,MMP2	70 (11)
CXCL1		cytokine				0.00902	IL1B,SOCS3	80 (13)
ACO1		enzyme				0.00902	ALAS2,IGF1
pentylenetetrazol		chemical drug				0.00902	IL1B,SLC6A3
azetidyl-2-carboxylic acid		chemical reagent				0.00902	ASNS,HSPA5
1-((2-chlorophenyl)diphenylmethyl)-1H-pyrazole		chemical reagent				0.00902	IL1B,MMP2	61 (7)
4-octyl itaconate		chemical reagent				0.00902	IL1B,ISG15	57 (7)
VDR		transcription regulator		0.816		0.00906	IFI44L,ISG15,ODC1,PLD1,RGCC,S100A9,SLC51A,SOCS3	95 (14)
birabresib		chemical drug		-0.762		0.00909	HSPA5,IFI44,IFI44L,USP18
estrogen		chemical drug		1.338	bias	0.00933	APCS,FBLN1,HGF,Ifi27,IGF1,IL1B,IL1RL1,NAMPT,TOP2A	106 (18)
INHA		growth factor		-1.432		0.00933	ADAMTSL2,CYP1B1,CYP26B1,HSD17B2,MMP2
ATF3		transcription regulator		0.208		0.00933	ASNS,CDK1,HSPA5,IL1B,MMP2	120 (21)
CREBBP		transcription regulator				0.00936	DUSP4,FUT7,HVCN1,IL2RA,ISG15,LGALS3BP,NPAS2,OAS3,RTP4,SOCS3,USP18	105 (15)
N-acetyl-L-cysteine		chemical drug		-0.284	bias	0.0095	Abcb1b,HSPA5,IL1B,IL2RA,MMP2,MRC1,MSR1,XAF1	82 (16)
asoprisnil		chemical drug				0.00952	HSD17B2,IGF1,XDH
SS18		transcription regulator				0.00952	DUSP9,SOCS3,SOX8
IGFBP3		other				0.00952	CDK1,IGF1,IL1B	102 (19)
3M-001		chemical drug				0.0103	IL1B,ISG15,MX1
SAA		group				0.0103	IL1B,MRC1,PLA2G2A
XDH	1.529	enzyme				0.0103	IL1B,IL2RA,MMP2

## Sheet: UR BN P vs NP
© 2000-2020 QIAGEN. All rights reserved.
Upstream Regulator	Expr Fold Change	Molecule Type	Predicted Activation State	Activation z-score	Flags	p-value of overlap	Target Molecules in Dataset	Mechanistic Network
poly rI:rC-RNA		biologic drug	Activated	6.109	bias	7.84e-39	ADAR,Apol9a/Apol9b,ATF3,BIRC3,Bst2,CENPE,CENPF,CNP,CYP27B1,CYP4F2,DHX58,EIF2AK2,GBP1,GBP2,GCSAM,H2-T24,HBEGF,HLA-A,HLA-E,IFI16,IFI44,IFIH1,IFIT2,IFIT3,IL2RA,IRF7,IRF9,ISG15,Klrk1,LGALS9B,LYZ,MKI67,MX1,NR4A1,NR4A3,OAS1,OAS2,OAS3,OASL,Oasl2,PARP14,PSMB9,RELB,RSAD2,SLC2A2,Slfn2,SOCS3,Sp100,TAP1,TOP2A,USP18,ZBP1	104 (17)
Interferon alpha		group	Activated	5.801	bias	1.97e-37	ADAR,ATF3,Bst2,DHX58,DUSP6,EIF2AK2,GBP1,GBP2,HELZ2,HERC6,HLA-A,IFI16,Ifi27,IFI44,IFI44L,IFIH1,IFIT2,IFIT3,IL2RA,IRF7,IRF9,ISG15,MX1,OAS1,OAS2,OAS3,Oasl2,PARP12,PARP14,PARP9,PSMB9,RNF213,RSAD2,RTP4,SAMD9,SIGLEC1,SLFN13,Slfn2,SOCS3,TAP1,TLR7,UBA7,UBE2L6,USP18,ZBP1	68 (13)
PNPT1		enzyme	Inhibited	-4.772	bias	2.87e-36	Apol9a/Apol9b,Bst2,EIF2AK2,GBP2,GBP4,IFI16,IFI44,IFIH1,IFIT3,IRF7,Irgm1,ISG15,LGALS3BP,OAS1,Oasl2,PARP12,PARP14,PARP9,RNF213,RTP4,Sp100,UBE2L6,USP18	83 (8)
IFNAR1		transmembrane receptor	Activated	3.038	bias	2.36e-35	Apol9a/Apol9b,ATF3,CLEC4D,DUSP6,EIF2AK2,F2,GBP4,HLA-A,HMGCS1,IDI1,IFI16,IFI44,IFIH1,IFIT2,IFIT3,IRF7,ISG15,OAS1,OAS2,OAS3,OASL,Oasl2,PARP12,RSAD2,RTP4,SERPINE1,SOCS3,Sp100,SQLE,TLR7,USP18	81 (13)
IFNA2		cytokine	Activated	5.417	bias	7.85e-35	CNP,EIF2AK2,GBP1,GBP2,GBP4,HBEGF,HERC6,HLA-A,HLA-E,HMGCS1,IFI16,IFI44,IFI44L,IFIH1,IFIT2,IFIT3,IL2RA,IRF7,IRF9,ISG15,LGALS3BP,MX1,OAS1,OAS2,OAS3,PARP12,PARP9,RSAD2,SAMD9,SOCS3,TAP1,UBA7,UBE2L6,USP18,ZBP1	95 (16)
IRF7	2.741	transcription regulator	Activated	5.447	bias	4.91e-34	ADAR,DHX58,GBP1,GBP4,HELZ2,IFI16,IFI44,IFI44L,IFIH1,IFIT2,IFIT3,IRF7,IRF9,Irgm1,ISG15,MX1,OAS1,OAS2,OAS3,OASL,Oasl2,PARP12,PARP14,PSMB9,RSAD2,RTP4,TAP1,UBA7,UBE2L6,USP18,ZBP1	75 (12)
STAT1		transcription regulator	Activated	4.716	bias	1.36e-33	APOC2,BATF2,EIF2AK2,GBP1,GBP2,GBP4,HERC6,HLA-E,IFI16,IFI44,IFI44L,IFIH1,IFIT2,IFIT3,IRF7,IRF9,Irgm1,ISG15,Klrk1,MX1,OAS1,OAS2,OAS3,OASL,Oasl2,PARP9,PSMB9,RNF213,RSAD2,RTP4,SLAMF8,SLC2A2,SLFN13,Slfn2,SOCS3,TAP1,TLR9,USP18,ZBP1	98 (16)
Ifnar		group	Activated	4.902	bias	6.42e-32	Bst2,EIF2AK2,GBP2,HLA-A,HLA-E,IFI16,IFIH1,IFIT2,IFIT3,IRF7,IRF9,Irgm1,ISG15,OAS1,OAS2,OASL,PSMB9,RNF213,RSAD2,Sp100,TAP1,TLR7,UBE2L6,USP18,ZBP1	90 (17)
TRIM24		transcription regulator	Inhibited	-4.879	bias	5.96e-30	Apol9a/Apol9b,Bst2,CYP24A1,DHX58,GBP2,GBP4,HERC6,IFI44,IFIH1,IFIT2,IFIT3,IRF7,IRF9,Irgm1,ISG15,LGALS3BP,OAS1,OASL,PARP12,PSMB9,RTP4,SERPINE1,TAP1,UBA7,USP18	67 (10)
IFNL1		cytokine	Activated	4.706	bias	1e-29	ATF3,EIF2AK2,GBP1,HERC6,IFI44,IFI44L,IFIH1,IFIT2,IFIT3,IRF9,ISG15,LGALS3BP,MX1,OAS1,OAS2,OAS3,OASL,PSMB9,RSAD2,RTP4,SAMD9,UBE2L6,USP18	83 (16)
lipopolysaccharide		chemical drug	Activated	5.428	bias	4.07e-29	ADAR,APCS,APOB,APOC2,ATF3,BIRC3,C1QA,C1QC,CCNF,CLEC4D,CYP27B1,CYP4F2,DHX58,EGR2,EIF2AK2,ETV5,F2,FOXG1,GBP1,GBP2,GBP4,H2-T24,HBEGF,HLA-A,IFI16,IFI44,IFI44L,IFIH1,IFIT2,IFIT3,IL2RA,IRF7,IRF9,Irgm1,ISG15,LGALS3BP,LYZ,MAFF,MCM5,Mcpt1,MKI67,MX1,NR4A1,NR4A3,OAS1,OAS2,OAS3,OASL,PARP12,PARP14,PARP9,PCOLCE2,PLA2G2A,PRC1,PSMB9,RELB,RSAD2,SECTM1,SERPINE1,SIGLEC1,SLC2A2,SLFN13,Slfn2,SOCS3,TAP1,TLR7,TLR9,TOP2…	107 (18)
IRF3		transcription regulator	Activated	4.976	bias	8.59e-29	ADAR,BIRC3,Bst2,DHX58,EIF2AK2,GBP1,HELZ2,IFI16,IFI44,IFI44L,IFIH1,IFIT2,IFIT3,IRF7,Irgm1,ISG15,Klrk1,OAS1,OAS2,OAS3,OASL,Oasl2,PARP12,PARP14,RSAD2,TAP1,UBE2L6,USP18,ZBP1	75 (13)
IFNB1		cytokine	Activated	3.99	bias	1.34e-26	Bst2,DHX58,EIF2AK2,GBP2,GBP4,GBP7,HLA-A,HMGCS1,IDI1,IFI16,IFIH1,IFIT2,IFIT3,IRF7,IRF9,Irgm1,ISG15,MX1,OAS1,OAS2,Oasl2,PARP12,PARP14,RSAD2,SLFN13,SQLE,TLR7,TLR9,UBA7,USP18,ZBP1	81 (13)
IFNG		cytokine	Activated	6.484		2.83e-26	ATF3,BATF2,BIRC3,Bst2,C1QA,C1QC,CYP24A1,EGR2,EIF2AK2,GBP1,GBP2,GBP4,GBP7,HBEGF,HERC6,HLA-A,HLA-E,HMGCS1,IDI1,IFI16,IFI44,IFI44L,IFIH1,IFIT2,IFIT3,IL2RA,IRF7,IRF9,Irgm1,ISG15,LGALS3BP,LGALS9B,MAFF,MX1,OAS1,OAS2,OAS3,OASL,PARP14,PARP9,PLA2G2A,PROM1,PSMB9,RELB,RSAD2,RTP4,SAMD9,SERPINE1,SLC2A2,Slfn2,SOCS3,SQLE,TAP1,TLR7,TLR9,UBE2L6,USP18	104 (21)
MAPK1		kinase	Inhibited	-3.075		4.01e-24	ADAR,ARHGAP11A,ATF3,CCNF,EGR2,EIF2AK2,GBP1,GBP2,HLA-E,IFI16,IFI44,IFIH1,IFIT2,IFIT3,IL2RA,IRF7,IRF9,ISG15,LGALS3BP,MKI67,NR4A1,OAS1,OAS2,OAS3,OASL,PARP12,PSMB9,SECTM1,SERPINE1,TAP1,UBE2L6,USP18	104 (22)
ACKR2		G-protein coupled receptor	Inhibited	-4	bias	1.17e-23	ADAR,DHX58,EIF2AK2,IFI16,IFI44,IFIT2,IFIT3,IRF7,ISG15,OAS1,OAS2,OAS3,OASL,Oasl2,RSAD2,USP18	59 (7)
RNASEH2A		enzyme				4.1e-22	ADAR,GBP2,IFI16,IFI44,IFIH1,IFIT2,IFIT3,IRF7,IRF9,ISG15,OAS1,OASL,PARP9,RSAD2,USP18
DNASE2		enzyme	Inhibited	-2.606	bias	1.35e-21	Apol9a/Apol9b,DHX58,IFIT3,IRF7,ISG15,OAS1,OAS3,Oasl2,RSAD2,RTP4,SLAMF8,Sp100,USP18,ZBP1
MAVS		other	Activated	3.831	bias	2.01e-21	ADAR,DHX58,IFIT2,IFIT3,IRF7,ISG15,Klra7 (includes others),OAS1,OAS2,OASL,Oasl2,PARP12,RSAD2,SOCS3,TLR7,UBE2L6,USP18	67 (11)
RNY3		other	Activated	3.606	bias	2.91e-21	BATF2,IFI44,IFI44L,IFIT3,ISG15,MX1,OAS1,OAS2,OAS3,OASL,RSAD2,RTP4,SIGLEC1
TLR3		transmembrane receptor	Activated	4.366	bias	1.89e-20	ADAMTS4,ATF3,DHX58,EIF2AK2,GBP2,GBP4,IFI16,IFI44,IFI44L,IFIH1,IFIT2,IFIT3,IRF7,ISG15,Klrk1,MX1,NR4A1,OAS1,OASL,Oasl2,RSAD2,SERPINE1,SOCS3,TLR7,USP18	65 (13)
IL1RN		cytokine	Inhibited	-3.9	bias	2.43e-19	ATF3,GBP1,HERC6,IFI44,IFI44L,IFIH1,IFIT3,IRF7,IRF9,MX1,OAS1,OAS2,OAS3,OASL,RSAD2,RTP4,SAMD9,SERPINE1,USP18	81 (13)
STAT2		transcription regulator	Activated	2.039	bias	3.04e-19	GBP1,IFIT2,IFIT3,IRF7,IRF9,ISG15,MX1,OAS1,OAS2,Oasl2,RSAD2,RTP4,SOCS3,USP18,ZBP1	87 (16)
IFNA4		cytokine	Activated	3.68	bias	3.05e-19	Bst2,GBP2,H2-T22,H2-T24,HLA-E,IFIH1,IFIT2,Irgm1,ISG15,MX1,OASL,RSAD2,USP18,ZBP1	73 (11)
STAT3		transcription regulator		-0.334	bias	7.1e-19	EGR2,EIF2AK2,GBP2,HERC6,HLA-A,IFI16,IFI44,IFIH1,IFIT2,IFIT3,IL2RA,IRF7,IRF9,Irgm1,ISG15,Klrk1,LYZ,MX1,OAS1,OAS2,OAS3,OASL,PLA2G2A,PROK2,PROM1,PSMB9,RSAD2,SERPINE1,SLFN13,Slfn2,SOCS3,TAP1,USP18	99 (18)
IFN Beta		group	Activated	4.266	bias	2.33e-18	ATF3,EIF2AK2,HLA-A,IFI16,IFI44,IFIH1,IFIT2,IFIT3,IRF7,IRF9,ISG15,MX1,OAS1,OAS2,OAS3,OASL,RSAD2,USP18,ZBP1	86 (18)
IL21		cytokine	Activated	4.428	bias	4.95e-18	EIF2AK2,HERC6,IFI16,IFIT2,IFIT3,IL2RA,IRF7,Irgm1,ISG15,Klra7 (includes others),Klrk1,MKI67,OAS2,OASL,PSMB9,RSAD2,SLFN13,SOCS3,TAP1,USP18	87 (18)
SIRT1		transcription regulator	Inhibited	-4.677		1.06e-17	ADAR,BIRC3,DHX58,HELZ2,HLA-A,IFI44,IFIT3,IRF7,Irgm1,LDLR,LGALS3BP,OAS1,OAS2,Oasl2,PARP12,PARP14,PSMB9,RELB,RNF213,RSAD2,RTP4,SERPINE1,Slfn2,SOCS3,TAP1,UBA7,USP18	96 (19)
IRF1		transcription regulator	Activated	4.159	bias	1.65e-17	EIF2AK2,GBP2,HELZ2,IFI44,IFI44L,IFIH1,IFIT2,IFIT3,IRF7,IRF9,ISG15,MX1,OAS1,OAS2,OAS3,OASL,PSMB9,RSAD2,TAP1,TLR9	87 (16)
PML		transcription regulator	Activated	2.062		2.44e-17	BRCA1,HERC6,HMGCS1,IDI1,IFI44,IFI44L,IFIH1,IFIT3,IRF7,ISG15,LDLR,LYZ,MAFF,MX1,OAS1,OAS2,OAS3,PSMB9,TAP1	96 (18)
Ifn		group	Activated	3.888	bias	4.06e-17	DHX58,EIF2AK2,HLA-A,IFI16,IFIH1,IRF7,ISG15,MX1,OAS2,OAS3,OASL,RSAD2,SECTM1,SERPINE1,TAP1,TLR7,ZBP1	84 (15)
ELAVL1		other	Activated	3.501	bias	9.14e-17	ATF3,Bst2,CENPE,HLA-A,IFI16,Ifi27,IFI44,IFIH1,IRF9,Irgm1,LGALS3BP,LGALS9B,MPEG1,OAS1,OAS2,PRC1,PROM1,Slfn2,TOP2A,USP18	73 (7)
PTGER4		G-protein coupled receptor	Inhibited	-4.208		1.19e-16	ADAMTS4,APOC2,GBP2,GBP4,HERC6,IFI16,IFIH1,IFIT2,IRF7,Irgm1,MAFF,PARP14,RNF213,RSAD2,RTP4,SLAMF8,SLFN13,USP18	81 (10)
PRL		cytokine	Activated	4.664	bias	3.09e-16	ADAR,DHX58,EIF2AK2,HELZ2,HERC6,IFI44,IFI44L,IFIH1,IFIT3,IL2RA,IRF7,IRF9,ISG15,OAS1,OAS2,OAS3,PARP12,PARP14,RSAD2,SAMD9,SOCS3,USP18	96 (18)
IFNA1/IFNA13		cytokine	Activated	3.511	bias	3.75e-16	DHX58,EIF2AK2,IFIH1,IFIT2,IRF7,ISG15,MX1,OAS1,OAS2,RSAD2,SIGLEC1,UBE2L6,ZBP1	98 (17)
CpG ODN 2006		chemical reagent	Activated	3.655	bias	8.17e-16	BIRC3,IFI44,IFI44L,IFIH1,IFIT2,IFIT3,IL2RA,IRF7,IRF9,MX1,OAS1,OASL,RSAD2,TLR7,TLR9	68 (15)
TCR		complex	Activated	2.072	bias	9.74e-16	BIRC3,DHX58,EGR2,ETV5,GBP4,GRIA3,IFI44,IFI44L,IFIH1,IFIT2,IFIT3,IL2RA,IRF7,ISG15,Klra7 (includes others),MX1,NR4A1,OAS1,OASL,RELB,RSAD2,SOCS3,TLR7,TLR9	91 (16)
IL1B		cytokine	Activated	3.892		1.47e-15	ADAMTS4,APCS,APOB,APOC2,ATF3,BIRC3,CYP27B1,GBP1,GBP2,HBEGF,HELZ2,HLA-A,HLA-E,IFI16,IFIT3,IL2RA,IRF7,ISG15,LDLR,LGALS9B,Mcpt1,MX1,NR4A1,NR4A3,OAS2,PLA2G2A,PSMB9,RELB,RSAD2,SERPINE1,SLC2A2,Slfn2,SOCS3,TLR7,UBE2L6,USP18	85 (15)
STAT6		transcription regulator	Inhibited	-3.839		1.86e-15	APOLD1,Bst2,DHX58,EGR2,EIF2AK2,GBP2,GBP7,H2-T22,IFI16,IFI44,IFI44L,IFIH1,IFIT3,IL2RA,IRF7,IRF9,Irgm1,ISG15,LGALS3BP,MPEG1,OAS3,OASL,RNF213,SERPINE1,ZBP1	103 (19)
TLR9	1.684	transmembrane receptor	Activated	4.214	bias	2.72e-15	ADAMTS4,ATF3,IFI16,IFI44L,IFIT2,IFIT3,IL2RA,IRF7,IRF9,ISG15,MX1,NR4A1,OAS2,OAS3,Oasl2,RSAD2,SERPINE1,SOCS3,TLR7,USP18	85 (18)
SPI1		transcription regulator	Activated	3.325	bias	3.14e-15	C1QC,DUSP6,EGR2,HELZ2,IFI44,IFI44L,IFIT2,IFIT3,IL2RA,IRF7,IRF9,ISG15,Klra7 (includes others),LYZ,Mcpt1,MX1,OASL,PARP12,PSMB9,RSAD2,USP18	90 (19)
IRF5		transcription regulator	Activated	3.653	bias	4.4e-15	DHX58,IFI44,IFIH1,IFIT2,IFIT3,IRF7,ISG15,OAS1,OAS2,OASL,Oasl2,PARP12,RSAD2,UBE2L6	78 (18)
TNF		cytokine	Activated	5.408		4.64e-15	ADAMTS4,APCS,APOC2,ATF3,BIRC3,CNP,CYP1B1,CYP27B1,DUSP6,EDIL3,EGR2,EIF2AK2,ETV5,GBP1,GBP2,GBP4,HBEGF,HLA-A,HLA-E,IFI16,IFIH1,IFIT3,IL2RA,IRF7,ISG15,KIF20A,LDLR,LGALS9B,MAFF,MX1,NR4A1,NR4A3,OAS1,OAS2,OAS3,OASL,PARP14,PLA2G2A,PROK2,PSMB9,RELB,SAMD9,SERPINE1,SLC2A2,Slfn2,SOCS3,SQLE,TAP1,TLR7	88 (17)
resiquimod		chemical drug				5.14e-15	ADAR,ATF3,DHX58,EIF2AK2,GBP1,IFI16,IFI44L,IFIT2,IFIT3,IL2RA,IRF7,IRF9,ISG15,MX1,OAS1,OAS2,OAS3,OASL,RELB,SIGLEC1,TLR7	68 (13)
oblimersen		biologic drug	Activated	3.464	bias	7.53e-15	ATF3,IFI16,IFI44,IFIT3,IRF7,ISG15,MAFF,MX1,OAS1,OAS2,OASL,RSAD2
RC3H1		enzyme	Inhibited	-3.606	bias	7.69e-15	IFI16,IFI44,IFI44L,IFIT2,IFIT3,IRF9,ISG15,MX1,OAS1,OAS2,OAS3,PARP9,RSAD2	65 (7)
TREX1		enzyme	Inhibited	-2.922	bias	1.73e-14	IFI16,IFI44,IFI44L,IFIT2,ISG15,MX1,OAS1,OASL,USP18	61 (7)
CNOT7		transcription regulator				1.76e-14	HERC6,IFI44L,ISG15,LGALS3BP,OAS1,OAS2,OAS3,PARP12,TAP1,UBE2L6	56 (7)
Irgm1	2.124	other	Inhibited	-3.317	bias	2.62e-14	IFI16,IFIT2,IFIT3,IRF7,KIF20A,MKI67,OAS2,OASL,RSAD2,SPAG5,USP18
IFNLR1		transmembrane receptor				3.42e-14	ATF3,CLEC4D,IFI44,IFIH1,IFIT2,IFIT3,IRF7,ISG15,MX1,OASL,RSAD2	76 (13)
filgrastim		biologic drug	Inhibited	-3.447		3.94e-14	ATF3,BIRC3,CLEC4D,CYP1B1,EGR2,GBP1,IFI44,IFIT2,IFIT3,ISG15,LDLR,LGALS2,MAFF,MPEG1,MX1,NDC80,NR4A1,NR4A3,OAS3,OASL,PARP14,PROK2,RELB,RSAD2
IRF9	2.176	transcription regulator		1.172		7.33e-14	GBP1,IFIT2,IFIT3,IRF7,ISG15,MX1,OAS2,Oasl2,RTP4,SOCS3,ZBP1	84 (15)
NKX2-3		transcription regulator	Inhibited	-3.771		8.01e-14	BATF2,DHX58,EIF2AK2,GBP1,GBP2,HELZ2,MEDAG,PARP12,PARP14,PARP9,PSMB9,RNF213,RTP4,SAMD9,TAP1,UBA7,UBE2L6,USP18
CGAS		enzyme	Activated	2.954	bias	1.17e-13	IFI44,IFI44L,IFIT2,IFIT3,IRF7,ISG15,OAS1,RSAD2,USP18	65 (10)
CLEC12A		other	Activated	2.425	bias	1.68e-13	IFIT2,IFIT3,IRF7,ISG15,RSAD2,USP18	56 (9)
SOCS1		other	Inhibited	-3.672	bias	2.07e-13	H2-T24,IFI16,IFI44,IFIH1,IFIT2,IFIT3,IRF7,ISG15,MX1,OAS1,OAS2,Oasl2,RSAD2,SOCS3,USP18	82 (15)
ribavirin		chemical drug	Activated	3.148	bias	5.43e-13	EIF2AK2,IFI44L,IFIT2,IFIT3,IRF7,ISG15,MX1,OASL,RSAD2,USP18	84 (14)
IFNL4		cytokine	Activated	2.618	bias	9.39e-13	DHX58,IFIH1,ISG15,MX1,OAS1,OAS2,OASL	54 (7)
NR1H3		ligand-dependent nuclear receptor		0.896		1.38e-12	APCS,APOC2,ATF3,Bst2,C1QA,CENPF,GBP4,IFIT2,IRF7,KIF20A,LDLR,LYZ,MKI67,PRC1,TAP1,TOP2A,ZBP1	29 (3)
IFNAR2		transmembrane receptor	Activated	2.449	bias	1.47e-12	GBP4,IFI44,IFIH1,ISG15,OAS1,OAS2,PSMB9,UBA7,UBE2L6,USP18	85 (14)
PAF1		other	Activated	3.162	bias	2.9e-12	BIRC3,HELZ2,IFI44,IFI44L,IFIT3,ISG15,OAS2,OAS3,OASL,SERPINE1
JAK1		kinase	Activated	2.959	bias	4.75e-12	EIF2AK2,HLA-A,IFIT2,IRF7,IRF9,MX1,Oasl2,PSMB9,SOCS3,TAP1,USP18	86 (16)
mir-21		microRNA	Inhibited	-3.628	bias	6.45e-12	DHX58,EGR2,GBP2,GBP7,IFI16,Irgm1,Klrk1,MKI67,OAS2,OAS3,PRC1,SIGLEC1,Slfn2,Sp100,TAP1,TOP2A,UBA7,UBE2L6	67 (7)
bromodeoxyuridine		chemical drug	Activated	3.124	bias	6.7e-12	IFI16,IFI44,IFIH1,IFIT2,IFIT3,IRF7,ISG15,MX1,OAS1,SERPINE1	72 (11)
TBK1		kinase	Inhibited	-2.127	bias	8.22e-12	IFI44,IFIT2,IFIT3,IRF7,ISG15,OAS1,OAS2,OAS3,OASL,Oasl2,RSAD2,SLFN13	62 (12)
Immunoglobulin		complex		1.231		1.11e-11	BIRC3,C7,CYP1B1,CYP27B1,DUSP6,EGR2,EIF2AK2,ETV5,HLA-A,IFIT2,IFIT3,IL2RA,IRF7,LGALS3BP,MAFF,MKI67,MX1,NR4A1,OAS1,OAS2,OAS3,RELB,RSAD2,SOCS3,SQLE,TLR7	87 (15)
beta-estradiol		chemical - endogenous mammalian		1.465		1.63e-11	ADAMTS4,ATF3,BIRC3,BRCA1,CENPF,CLEC4D,CNP,CYP1B1,CYP24A1,CYP51A1,DUSP6,EGR2,FOXG1,GBP2,GPRC5A,HBEGF,HERC6,HLA-A,HLA-E,HMGCS1,IRF7,ISG15,Klrk1,LDLR,LGALS3BP,LYZ,MCM5,Mcpt1,MEDAG,MGC108823 (includes others),MKI67,MPEG1,MX1,NDC80,NR4A1,NR4A3,OAS1,Oasl2,PRC1,PROM1,RTP4,SERPINE1,SOCS3,SQLE,TLR9,TOP2A,Wfdc3	76 (14)
STING1		other	Activated	3.098	bias	1.74e-11	IFI16,IFI44,IFIT2,IFIT3,IRF7,ISG15,OAS1,OASL,RSAD2,USP18	81 (17)
MAP3K7		kinase		0.667	bias	1.87e-11	BIRC3,GBP1,GBP2,IFI44,IFIH1,IFIT2,IFIT3,IRF7,OAS2,OASL,SERPINE1	91 (16)
IL4		cytokine	Inhibited	-2.117	bias	2.03e-11	APOLD1,Bst2,DHX58,EGR2,EIF2AK2,GBP2,GBP7,HBEGF,IFI16,IFI44,IFI44L,IFIH1,IFIT3,IL2RA,IRF7,IRF9,Irgm1,ISG15,Klrk1,LGALS2,LGALS3BP,MCM5,MKI67,MPEG1,NR4A3,OAS3,OASL,RNF213,SERPINE1,SOCS3,ZBP1	100 (17)
IL10RA		transmembrane receptor	Inhibited	-3.637		2.74e-11	APOC2,BATF2,Ces2g,GBP2,H2-T22,HLA-A,IFI16,IRF7,Irgm1,Klrk1,PSMB9,RNF213,RSAD2,SECTM1,SLAMF8,SOCS3,TAP1,ZBP1	79 (13)
ZBTB17		transcription regulator				2.84e-11	CENPF,CKAP2,FOXG1,IQGAP3,KIF20A,LDLR,MKI67,NDC80,PRC1,SGO2,TOP2A	55 (9)
PARP9	1.64	enzyme	Activated	2.63	bias	3.63e-11	HLA-E,IFI44,IFIT2,IFIT3,IRF7,ISG15,OAS2	54 (7)
IL6		cytokine	Activated	2.589	bias	4.67e-11	ADAMTS4,APCS,APOB,ATF3,CENPE,CYP1B1,DUSP6,EGR2,GBP2,HLA-A,IFI16,IFIT2,IRF9,LDLR,LYZ,MKI67,PLA2G2A,PROK2,PROM1,PSMB9,SERPINE1,SLC2A2,SOCS3,TAP1,TLR7,TLR9,TOP2A	90 (16)
stallimycin		biologic drug	Activated	2.961	bias	5.52e-11	IFI16,IFI44,IFIH1,IFIT2,IFIT3,IRF7,ISG15,MX1,OAS1	72 (11)
NFATC2		transcription regulator	Activated	2.537	bias	5.9e-11	CCNF,EGR2,GBP4,HELZ2,IFIT2,IFIT3,IL2RA,IRF7,ISG15,NR4A1,OASL,PLA2G2A,RELB,RSAD2,SOCS3	86 (17)
AREG		growth factor		1.508		6.25e-11	ARHGAP11A,CCNF,CENPF,GBP1,IFIT2,IFIT3,IQGAP3,KIF20A,MKI67,PRC1,TOP2A
TICAM1		other	Activated	3.542	bias	7.15e-11	IFI16,IFIT2,IFIT3,IRF7,Irgm1,ISG15,MAFF,MKI67,OASL,RELB,RSAD2,SERPINE1,SOCS3	79 (18)
ISGF3		complex	Activated	2.2	bias	7.53e-11	EIF2AK2,IFIH1,IFIT2,IRF7,ISG15,RSAD2
IFIH1	1.728	enzyme	Activated	2.391	bias	8.29e-11	Bst2,IFI44L,IRF7,ISG15,OAS1,OAS2,RSAD2,SIGLEC1,USP18	68 (13)
TLR4		transmembrane receptor	Activated	2.954	bias	1.3e-10	ATF3,CYP27B1,GBP2,HBEGF,HELZ2,IFI16,IFIT2,IFIT3,IL2RA,IRF7,Irgm1,ISG15,MX1,NR4A1,NR4A3,OASL,RELB,RSAD2,SOCS3	95 (16)
DDX58		enzyme	Activated	3.035	bias	1.41e-10	EIF2AK2,IFI44,IFIH1,IFIT2,IFIT3,IRF7,ISG15,OAS1,RSAD2,SOCS3	78 (17)
IFN type 1		group	Activated	2.947	bias	1.48e-10	Bst2,DHX58,EIF2AK2,IFI16,IFIH1,IFIT2,ISG15,OASL,UBA7	68 (12)
NGLY1		enzyme	Inhibited	-2.744		1.75e-10	IFI44,IFI44L,IFIT2,IFIT3,OAS1,OAS3,RSAD2,USP18
EIF2AK2	1.674	kinase	Activated	3.243	bias	2.05e-10	ATF3,EIF2AK2,ISG15,LGALS3BP,OAS1,OAS3,PARP12,PARP9,SOCS3,UBE2L6,USP18	74 (12)
E. coli B4 lipopolysaccharide		chemical toxicant	Activated	3.577	bias	5.45e-10	FBLIM1,GBP2,GBP4,HLA-A,IFI16,IFIT3,Oasl2,PARP9,RELB,RSAD2,RTP4,Slfn2,SOCS3,TAP1,USP18,ZBP1	82 (18)
CSF2		cytokine	Activated	3.718	bias	6.05e-10	BIRC3,CCNF,CENPE,CYP4F2,DUSP6,EGR2,HBEGF,IL2RA,MCM5,MKI67,NR4A1,NR4A3,PRC1,PROK2,RELB,Retnlg,Slfn2,SOCS3,SPAG5,TLR9,TOP2A	82 (21)
OSMR		transmembrane receptor				1.06e-09	BIRC3,DHX58,GBP2,GBP4,Irgm1,OAS1,Oasl2,PSMB9,SOCS3	61 (10)
LDLR	1.811	transporter				1.07e-09	APOB,Bst2,C1QA,CENPF,IRF7,KIF20A,LDLR,LYZ,MKI67,PRC1,PSMB9,TAP1,TOP2A,ZBP1
TLR7	1.89	transmembrane receptor	Activated	3.247	bias	1.14e-09	Apol9a/Apol9b,ATF3,ETV5,IFI44,IFI44L,IFIT3,IRF7,IRF9,ISG15,MX1,OAS2,OAS3,RSAD2,TLR7	78 (15)
tretinoin		chemical - endogenous mammalian	Activated	4.425		1.15e-09	ADAR,BIRC3,BRCA1,C1QA,CYP4F2,DHX58,EIF2AK2,GBP4,GPRC5A,HBEGF,HLA-A,IFI16,IFI44,IFI44L,IFIH1,IFIT2,IFIT3,IRF9,ISG15,LGALS3BP,OAS1,OAS2,OAS3,OASL,PARP14,PARP9,PROM1,PSMB9,RNF213,RTP4,SERPINE1,TAP1,Tdh,TOP2A,UBA7,UBE2L6,USP18	96 (16)
CREBBP		transcription regulator		1.673	bias	1.19e-09	CYP24A1,EGR2,GRIA3,Gsta1,HMGCS1,IL2RA,ISG15,LDLR,LGALS3BP,NR4A1,NR4A3,OAS3,PSMB9,RSAD2,RTP4,SLC6A19,SOCS3,USP18	75 (15)
Duxbl1 (includes others)		other	Activated	2.219	bias	1.26e-09	OAS1,OAS2,OAS3,OASL,Oasl2
dexamethasone		chemical drug	Inhibited	-2.532		1.39e-09	ATF3,BIRC3,BRCA1,CLEC4D,CYP1B1,CYP24A1,CYP27B1,CYP51A1,EGR2,ETV5,FOXG1,GBP1,GBP2,Gsta1,HBEGF,HELZ2,HLA-A,IFI44,IFIT2,IFIT3,IL2RA,IRF7,IRF9,ISG15,LDLR,LGALS2,LGALS3BP,MAFF,MPEG1,MX1,NDC80,NR4A1,NR4A3,OAS3,OASL,PARP14,PROK2,RELB,RSAD2,SERPINE1,SLC2A2,SOCS3,TOP2A,USP18	93 (19)
TNK1		kinase	Activated	2.433	bias	1.94e-09	IFI16,IFIH1,IFIT2,IRF7,OAS2,TLR9	61 (9)
salmonella minnesota R595 lipopolysaccharides		chemical - endogenous non-mammalian	Activated	3.286	bias	2.01e-09	IFIT2,ISG15,MAFF,MKI67,OASL,RELB,RSAD2,SERPINE1,SLFN13,Slfn2,SOCS3	55 (11)
MYC		transcription regulator		-1.383		2.39e-09	BRCA1,CAPNS1,CNP,DUSP6,EGR2,F2,GBP2,GBP4,HLA-A,HLA-E,IFI16,IFI44,IFI44L,IFIH1,IFIT2,IFIT3,IRF7,IRF9,LYZ,MCM5,MKI67,MX1,OAS1,OASL,Oasl2,PROM1,RSAD2,SERPINE1,SLC2A2,TLR7,USP18	98 (17)
ETV6-RUNX1		fusion gene/product	Inhibited	-3.352	bias	2.54e-09	APOLD1,Bst2,GBP2,IFI16,IFIH1,IFIT3,IRF7,IRF9,ISG15,OAS1,OAS2,PROM1,PSMB9,RELB,RSAD2,UBE2L6	51 (4)
USP18	3.973	peptidase	Inhibited	-2.621	bias	2.76e-09	IFIH1,IRF7,IRF9,ISG15,MX1,OAS1,SOCS3	59 (9)
ZBED2		other	Inhibited	-2.177	bias	2.83e-09	ADAR,HLA-A,IRF7,MX1,OAS3
JAK1/2		group	Activated	2.985	bias	3.17e-09	Bst2,EIF2AK2,GBP2,IRF7,ISG15,MGC108823 (includes others),MX1,PSMB9,RSAD2	73 (11)
cholesterol		chemical - endogenous mammalian		-0.183		3.38e-09	APCS,APOB,ATF3,C1QC,HBEGF,HMGCS1,IDI1,LDLR,LYZ,MPEG1,NR4A1,NR4A3,SOCS3,SQLE	62 (15)
imiquimod		chemical drug	Activated	3.13	bias	3.6e-09	IL2RA,IRF7,ISG15,MX1,OAS1,OASL,RNF213,RSAD2,SOCS3,TLR7	69 (15)
MAP2K5		kinase	Activated	2.789	bias	5.02e-09	CYP24A1,CYP51A1,HMGCS1,IDI1,LDLR,NR4A1,NR4A3,SQLE	12 (3)
PRDM16		transcription regulator	Inhibited	-2.585		8.5e-09	GBP4,IFI44,IFIT2,IRF7,OAS2,OAS3,SERPINE1	65 (11)
emactuzumab		biologic drug	Activated	2.236	bias	1.02e-08	DHX58,GBP4,IFIT3,IRF9,ISG15
HDL-cholesterol		complex	Inhibited	-2.646	bias	1.04e-08	APCS,APOB,CYP51A1,HMGCS1,IDI1,SLC2A2,SQLE
IFN alpha/beta		group	Activated	2.96	bias	1.04e-08	HLA-A,IFI16,IFIT2,IFIT3,IRF7,Irgm1,RSAD2,Sp100,TLR7	86 (15)
NCOA2		transcription regulator	Activated	2.401	bias	1.22e-08	APOC2,CYP51A1,HMGCS1,IDI1,IFIT2,ISG15,LDLR,LYZ,OASL,SLC2A2	39 (6)
SB203580		chemical - kinase inhibitor	Inhibited	-4.078	bias	1.81e-08	ADAMTS4,ATF3,CYP1B1,CYP51A1,EIF2AK2,GBP2,GBP4,IFIT2,IFIT3,IL2RA,IRF7,ISG15,MX1,NR4A1,NR4A3,SECTM1,SERPINE1,SOCS3	101 (17)
BTK		kinase		-1.938		1.87e-08	IFI44L,IFIT3,IL2RA,IRF9,ISG15,MX1,OAS2,OAS3,RELB,TLR9	83 (15)
INSR		kinase	Activated	2.619	bias	2.05e-08	ATF3,C1QA,CYP1B1,CYP51A1,EGR2,HBEGF,HMGCS1,IDI1,IL2RA,LYZ,MCM5,MPEG1,NR4A1,SERPINE1,SEZ6L2,SOCS3,SQLE	64 (16)
TGM2		enzyme	Activated	3.592	bias	2.12e-08	BIRC3,IFIT2,IFIT3,IRF9,OAS1,OAS2,OAS3,OASL,PARP14,PARP9,RNF213,TAP1,UBA7	67 (7)
IKBKE		kinase	Activated	2.324	bias	2.18e-08	ADAR,BIRC3,HLA-A,IFI16,IFIH1,IFIT2,IFIT3,IRF7,RSAD2	66 (11)
chloropromazine		chemical drug		1.992		2.64e-08	CYP4F2,HMGCS1,IDI1,LDLR,NR4A1,NR4A3,SQLE
SAMSN1		other	Activated	3	bias	2.94e-08	HBEGF,HELZ2,IFIT2,IFIT3,IRF7,ISG15,OASL,RSAD2,SOCS3	61 (7)
JAK		group	Activated	2.449	bias	3.14e-08	EIF2AK2,IFIH1,IFIT2,IFIT3,ISG15,RSAD2,SOCS3	73 (12)
NRAS		enzyme	Inhibited	-2.975		4.09e-08	DUSP6,ETV5,GBP2,HLA-A,IFI16,Ifi27,IFIH1,Irgm1,ISG15,MKI67,TAP1,USP18	87 (10)
IKBKB		kinase	Activated	2.499	bias	4.39e-08	ATF3,BIRC3,BRCA1,CYP1B1,DUSP6,GBP2,HLA-A,IFI16,ISG15,KIF20A,MX1,RELB,Slfn2,SOCS3	67 (12)
TAP1	1.771	transporter		-0.788	bias	6.49e-08	EIF2AK2,HLA-A,MX1,OAS1,PSMB9
(-)-norephedrine		chemical drug	Activated	2.236	bias	6.49e-08	CYP51A1,HMGCS1,IDI1,LDLR,SQLE	20 (4)
CREB1		transcription regulator	Activated	3.352		7.22e-08	APOLD1,ATF3,COL24A1,CYP51A1,EDIL3,EGR2,GRIA3,H2-T22,HLA-A,HMGCS1,IDI1,IL2RA,IRF7,LDLR,MCM5,MKI67,NR4A1,NR4A3,TLR9	61 (11)
PTGER2		G-protein coupled receptor	Activated	2.132	bias	8e-08	CENPE,CENPF,CLEC4D,KIF20A,MKI67,PRC1,SERPINE1,SPAG5,TROAP
IKBKG		kinase	Activated	3.107	bias	9.81e-08	BIRC3,DUSP6,GBP2,HLA-A,IFI16,IRF7,ISG15,RELB,Slfn2,SOCS3	67 (12)
LY294002		chemical - kinase inhibitor	Inhibited	-2.765	bias	1.08e-07	ATF3,BIRC3,DUSP6,EDIL3,EGR2,GBP1,HBEGF,HMGCS1,IDI1,NDC80,NR4A1,NR4A3,PLA2G2A,SERPINE1,SOCS3,SPAG5,SQLE,TOP2A	71 (17)
KRAS		enzyme		-1.405		1.13e-07	ADAR,ATF3,BIRC3,Dclk1,DUSP6,EGR2,EIF2AK2,ETV5,HBEGF,IRF9,ISG15,LGALS9B,LYZ,MX1,NR4A1,OAS1,Oasl2,PRC1,SLAMF8,Slfn2,TAP1,TOP2A	59 (10)
ADRB		group		-1.414		1.28e-07	ADAMTS4,ATF3,CLEC4D,CYP51A1,HMGCS1,IFIT3,NR4A1,NR4A3,OASL,RSAD2	28 (8)
RNASEL		enzyme				1.3e-07	EIF2AK2,IFIT2,IRF7,ISG15,OAS2,USP18	57 (8)
TAB1		enzyme		-1.408	bias	1.3e-07	BIRC3,GBP1,GBP2,IFIH1,IRF7,SERPINE1	75 (18)
FZD9		G-protein coupled receptor	Activated	2.213	bias	1.32e-07	IFI16,IFI44,IRF7,ISG15,Oasl2
2-(4-amino-1-isopropyl-1H-pyrazolo[3,4-d]pyrimidin-3-yl)-1H-indol-5-ol		chemical reagent		-0.508		1.42e-07	ATF3,CCNF,CYP1B1,EGR2,HBEGF,MCM5,NR4A1,NR4A3,SGO2,TOP2A,TROAP
MYD88		other	Activated	2.702	bias	1.65e-07	APCS,HLA-A,IFIT2,IRF7,ISG15,MAFF,MKI67,OASL,RELB,RSAD2,SERPINE1,SOCS3,USP18	90 (18)
IL27		cytokine	Activated	2.511	bias	1.67e-07	EGR2,EIF2AK2,GBP2,HLA-A,HLA-E,IL2RA,MX1,OAS1,SOCS3,TAP1	100 (22)
IGF1		growth factor		1.453	bias	1.73e-07	BIRC3,BRCA1,C1QA,CNP,CYP27B1,DUSP6,EGR2,EIF2AK2,FOXG1,MKI67,NR4A1,PLA2G2A,PSMB9,SERPINE1,SOCS3,SQLE,TAP1	87 (19)
RNA polymerase II		complex				1.8e-07	BRCA1,CYP1B1,CYP24A1,GBP2,GBP7,IL2RA,LDLR,OASL,PSMB9,SOCS3,SPTA1,TAP1,TOP2A
camptothecin		chemical drug	Activated	2.335		1.9e-07	ATF3,BIRC3,BRCA1,DUSP6,EGR2,GBP2,GRIA3,HBEGF,HLA-A,HLA-E,IFI16,IL2RA,LDLR,MAFF,NR4A1,PSMB9,RSAD2,SERPINE1,TAP1	75 (18)
CEBPB		transcription regulator		1.165	bias	2.01e-07	APCS,APOB,CYP24A1,CYP27B1,EDIL3,Gsta1,HLA-A,IFIT2,IFIT3,IRF7,IRF9,LDLR,PLA2G2A,SERPINE1,SOCS3,TLR9	77 (8)
ETV6-NTRK3		fusion gene/product	Activated	2	bias	2.13e-07	IFIT3,IRF7,IRF9,Oasl2	54 (7)
PDGF BB		complex	Activated	3.665	bias	2.24e-07	ATF3,BRCA1,DUSP6,EGR2,GBP2,Gsta1,HBEGF,HLA-E,HMGCS1,LDLR,NR4A1,NR4A3,SERPINE1,SOCS3	75 (24)
APP		other	Activated	3.672		2.32e-07	ADAMTS4,GBP2,GBP4,HERC6,HLA-E,IFI16,IFIH1,IFIT2,IRF7,Irgm1,LDLR,MAFF,PARP14,RNF213,RSAD2,RTP4,SERPINE1,SLAMF8,SLFN13,SOCS3,TLR7,TLR9,TOP2A,USP18	94 (18)
l-asparaginase		biologic drug	Inhibited	-3	bias	2.43e-07	CENPF,CYP51A1,HMGCS1,IDI1,LDLR,MCM5,NDC80,SQLE,TOP2A
HGF		growth factor	Activated	3.259	bias	2.58e-07	ATF3,BIRC3,CCNF,CENPF,DUSP6,HBEGF,ISG15,LDLR,MCM5,MKI67,NDC80,NR4A1,NR4A3,PRC1,SERPINE1,SLC2A2,SOCS3	60 (14)
dextran sulfate		chemical drug				2.6e-07	CCNF,CENPE,EFNA5,IRF7,ISG15,MCM5,MKI67,PRC1,SERPINE1,Slfn2,SOCS3,SPAG5,TOP2A	74 (15)
RUNX1		transcription regulator				2.85e-07	IL2RA,IRF7,Irgm1,ISG15,NR4A3,OAS3,Oasl2,RSAD2,SERPINE1,Sp100,SPTA1,UBE2L6	77 (16)
OSM		cytokine	Activated	4.021		2.86e-07	ADAMTS4,ATF3,CYP1B1,GBP1,GBP2,HBEGF,HLA-A,IRF7,IRF9,LDLR,MX1,OAS1,PSMB9,SERPINE1,SOCS3,TAP1,TOP2A,UBE2L6	92 (18)
TP53		transcription regulator		0.888		3.13e-07	ATF3,BIRC3,BRCA1,C1QC,CAPNS1,CCNF,CENPE,CENPF,CKAP2,CYP24A1,CYP51A1,DUSP6,EDIL3,EGR2,GBP1,HBEGF,HMGCS1,IFI16,IL2RA,IRF7,IRF9,ISG15,LDLR,LYZ,MCM5,MKI67,MX1,NDC80,OAS1,PRC1,PROM1,PSMB9,SERPINE1,SQLE,TAP1,TOP2A	50 (10)
calcitriol		chemical drug		-0.456		3.79e-07	BRCA1,CYP24A1,CYP27B1,ETV5,HBEGF,IFI44L,IL2RA,IRF7,ISG15,KIF20A,MCM5,MX1,PRC1,RSAD2,SOCS3,SPAG5,TAP1,TLR7	94 (20)
CD40LG		cytokine	Activated	2.189	bias	3.97e-07	ATF3,BIRC3,CYP1B1,EIF2AK2,IFI44,IFIT2,IFIT3,IL2RA,ISG15,MX1,NR4A3,PSMB9,RELB,SERPINE1,TAP1	97 (17)
SP600125		chemical - kinase inhibitor		-1.709		4.85e-07	ADAMTS4,ATF3,CYP27B1,CYP51A1,GBP2,IL2RA,ISG15,LDLR,LGALS2,LGALS9B,NR4A1,SERPINE1,SOCS3	71 (13)
ezetimibe		chemical drug	Activated	2.207	bias	5.46e-07	APOB,CYP51A1,HMGCS1,IDI1,LDLR	20 (4)
IRF2		transcription regulator		-1.133	bias	5.63e-07	EIF2AK2,GBP1,IRF7,ISG15,OAS1,PSMB9,TAP1,UBE2L6,USP18	95 (19)
25-hydroxycholesterol		chemical reagent		0.737		5.9e-07	ATF3,CYP4F2,HMGCS1,LDLR,MAFF,NR4A1,NR4A3	22 (7)
RNASEH2B		enzyme				6.33e-07	IFI44,IFIT3,ISG15,OAS1	39 (3)
CHUK		kinase	Activated	2.928	bias	6.86e-07	ATF3,DUSP6,GBP2,GBP4,HLA-A,IFI16,IFIT2,ISG15,RELB,Slfn2,SOCS3	67 (12)
IFNK		cytokine	Activated	2.236	bias	6.93e-07	EIF2AK2,IFIH1,MX1,OAS1,ZBP1	54 (7)
RARA		ligand-dependent nuclear receptor		-0.832		7.29e-07	CENPF,EGR2,IFI44,IFI44L,LGALS3BP,OAS1,PHF19,RSAD2,RTP4,SAMD9,SLC2A2,Tdh,UBA7,ZNF367
uric acid		chemical - endogenous mammalian		0		9.87e-07	BRCA1,IFIT2,IFIT3,IRF7,ISG15,RELB,RSAD2,USP18	75 (16)
SIRT2		transcription regulator	Activated	2.236	bias	1.08e-06	IDI1,IFIT2,ISG15,Oasl2,SQLE
lysophosphatidylcholine		chemical - other	Activated	2.592	bias	1.09e-06	CYP51A1,HBEGF,HMGCS1,IL2RA,LDLR,SERPINE1,SQLE	62 (13)
SASH1		other	Activated	2.646	bias	1.09e-06	HELZ2,IFIT2,IFIT3,IRF7,ISG15,OASL,RSAD2
tetradecanoylphorbol acetate		chemical drug	Activated	4.122	bias	1.1e-06	ADAMTS4,ATF3,BIRC3,CYP24A1,CYP27B1,DUSP6,EEF1AKMT3,EGR2,EIF2AK2,GPRC5A,HBEGF,IFI16,IL20RA,IL2RA,IRF7,ISG15,LDLR,LYZ,NR4A1,OAS1,RELB,SERPINE1,SLC2A2,SOCS3,TLR7,TLR9	93 (16)
mibolerone		chemical drug		1		1.13e-06	CYP51A1,HLA-E,HMGCS1,IRF7,LDLR,SQLE,TOP2A,USP18,Wfdc3
INSIG1		other		-1.915	bias	1.15e-06	CLEC4D,CYP4F2,CYP51A1,HMGCS1,IDI1,LDLR,SLC2A2,SQLE	21 (5)
vorinostat		chemical drug	Inhibited	-2.894		1.17e-06	APOB,BIRC3,BRCA1,CYP27B1,CYP51A1,HMGCS1,IDI1,LDLR,LYZ,MKI67,SOCS3,TOP2A	64 (19)
AGN194204		chemical drug		1.342	bias	1.23e-06	ATF3,CYP51A1,GBP2,GPRC5A,IDI1,IL2RA,KIF20A,MKI67,PRC1,TAP1,TOP2A
IRF8		transcription regulator		-0.589	bias	1.27e-06	ATF3,EGR2,GBP1,IFI44L,IFIT2,IFIT3,ISG15,OAS1,TLR9	93 (15)
PIK3CG		kinase	Inhibited	-2.813		1.43e-06	GBP2,GBP4,GBP7,HLA-A,OAS2,SECTM1,TAP1,ZBP1
miR-499a-5p inhibitor		chemical reagent				1.68e-06	EIF2AK2,MX1,OAS1
miR-208b inhibitor		chemical reagent				1.68e-06	EIF2AK2,MX1,OAS1
REL		transcription regulator	Activated	2.768	bias	2.03e-06	BRCA1,EGR2,ETV5,HBEGF,HLA-A,IL2RA,NR4A1,NR4A3,PARP14,RELB,RSAD2	33 (6)
SH3TC2		other	Activated	2.236	bias	2.36e-06	CYP51A1,EGR2,HMGCS1,IDI1,SQLE
RPSA		translation regulator		-1.342	bias	2.81e-06	GBP4,ISG15,Mcpt1,RELB,TAP1	40 (7)
TGFB1		growth factor		1.584		2.92e-06	ADAMTS4,APOB,APOC2,C1QA,C1QC,CAPNS1,CENPE,CENPF,CYP27B1,EGR2,F2,GBP1,GBP2,GPRC5A,HBEGF,IDI1,IFI16,IFIH1,IFIT3,IL2RA,LDLR,Mcpt1,MKI67,NDC80,NR4A1,NR4A3,PCOLCE2,PRC1,PROM1,RSAD2,SERPINE1,SOCS3,TOP2A	87 (19)
IFNA10		cytokine		1.964	bias	2.95e-06	IFIH1,ISG15,MX1,ZBP1	54 (7)
IFNA21		cytokine		1.964	bias	2.95e-06	IFIH1,ISG15,MX1,ZBP1	54 (7)
IFNA5		cytokine		1.964	bias	2.95e-06	IFIH1,ISG15,MX1,ZBP1	54 (7)
IFNA17		cytokine		1.982	bias	2.95e-06	EIF2AK2,IFIH1,MX1,ZBP1	54 (7)
IFNA7		cytokine		1.964	bias	2.95e-06	IFIH1,ISG15,MX1,ZBP1	54 (7)
IFNA14		cytokine		1.964	bias	2.95e-06	IFIH1,ISG15,MX1,ZBP1	54 (7)
IFNA6		cytokine		1.964	bias	2.95e-06	IFIH1,ISG15,MX1,ZBP1	54 (7)
MYOD1		transcription regulator				3.15e-06	BRCA1,CENPE,CENPF,EIF2AK2,IFI16,IFIT2,MKI67,NDC80,TOP2A,TROAP,UBA7	21 (3)
rosiglitazone		chemical drug		0.954		3.27e-06	BRCA1,C1QA,C1QC,CYP24A1,GBP1,GBP2,IFIT2,IFIT3,IRF7,OAS1,OAS2,OAS3,SERPINE1,SLC2A2,SOCS3	101 (22)
IFNL3		cytokine	Activated	2.195	bias	3.33e-06	IFIH1,IL2RA,MX1,RSAD2,USP18	65 (9)
SCAP		other	Activated	2.393	bias	3.4e-06	ATF3,CYP4F2,CYP51A1,HMGCS1,IDI1,LDLR,SQLE	20 (5)
leukotriene D4		chemical - endogenous mammalian	Activated	2.412	bias	3.59e-06	APOLD1,ATF3,EGR2,HBEGF,NR4A1,NR4A3	22 (8)
JQ1		chemical reagent	Inhibited	-2.779	bias	3.63e-06	BIRC3,IL2RA,ISG15,MKI67,MX1,Oasl2,SLAMF8,TOP2A
5-O-mycolyl-beta-araf-(1->2)-5-O-mycolyl-alpha-araf-(1->1')-glycerol		chemical - endogenous non-mammalian	Activated	2.646	bias	3.69e-06	ATF3,EGR2,HBEGF,IFIT2,IFIT3,NR4A3,SOCS3	66 (8)
IFNA8		cytokine		1.969	bias	3.99e-06	IFIH1,ISG15,MX1,ZBP1	54 (7)
IFNA16		cytokine		1.964	bias	3.99e-06	IFIH1,ISG15,MX1,ZBP1	54 (7)
VCAN		other		1.757		4.22e-06	IFI44,IFI44L,IFIT2,LGALS9B,MX1,OAS2,OAS3,PARP14,PLA2G2A
NPC1		transporter				4.31e-06	APOB,CYP27B1,CYP51A1,HMGCS1,IDI1,LDLR,LYZ	20 (5)
FADD		other		1.914	bias	5.02e-06	BIRC3,DHX58,EIF2AK2,IFIH1,IFIT2,IRF7,Sp100	56 (7)
MAPKAP1		other		1.982	bias	5.29e-06	IFI16,IFIT2,OAS2,Slfn2	54 (7)
Salmonella enterica serotype abortus equi lipopolysaccharide		chemical toxicant	Activated	3	bias	5.67e-06	BIRC3,GBP1,GPRC5A,IFIT2,IL2RA,ISG15,MAFF,OASL,SOCS3	63 (7)
S100A9		other		1.414		5.95e-06	ADAMTS4,ATF3,ETV5,FBLIM1,GPRC5A,ISG15,NR4A3,SOCS3,USP18	62 (7)
cycloheximide		chemical reagent		0.951		6.24e-06	APOB,BIRC3,BRCA1,CYP24A1,GBP1,HBEGF,IRF7,NR4A1,PLA2G2A,RELB,RSAD2,SERPINE1,SOCS3	79 (18)
LDL		complex		1.353	bias	6.35e-06	ATF3,IFIT2,IRF7,LDLR,MKI67,MX1,NR4A1,NR4A3,SERPINE1,SIGLEC1,SOCS3	88 (19)
SOCS3	2.476	phosphatase	Inhibited	-2.185	bias	6.73e-06	APOB,ATF3,IFIT2,MX1,OAS1,OAS2,SOCS3	80 (15)
elaidic acid		chemical - endogenous mammalian	Activated	2.63	bias	6.73e-06	BRCA1,CYP51A1,F2,HMGCS1,IDI1,LDLR,SQLE
ESR1		ligand-dependent nuclear receptor		-0.587		6.75e-06	ATF3,BIRC3,BRCA1,CENPE,CENPF,CYP1B1,HBEGF,HLA-E,IFI44,IFI44L,IL20RA,IL2RA,KIF20A,LDLR,LGALS3BP,MKI67,MX1,PHF19,PROM1,RELB,RSAD2,RTP4,SAMD9,SERPINE1,SGO2,THBS3,ZNF367	68 (13)
CDKN1A		kinase		-0.774	bias	6.81e-06	BRCA1,CENPF,KIF20A,KNSTRN,LGALS3BP,MCM5,MKI67,PRC1,SERPINE1,SPAG5,TOP2A	57 (10)
GAPDH		enzyme	Inhibited	-2.236	bias	7.17e-06	IFIT2,OAS1,OAS2,OAS3,UBE2L6	49 (4)
ZNF395		other				8.29e-06	IFI16,IFI44,IFIT2
gefitinib		chemical drug				8.63e-06	BRCA1,CCNF,CKAP2,ETV5,MAFF,MKI67,PRC1,RELB,TOP2A
CX3CL1		cytokine		1.463		8.71e-06	IFI16,IFIT2,IFIT3,IRF7,LGALS3BP,LYZ,PROM1,SLC2A2
Ige		complex		0.336	bias	8.72e-06	DUSP6,EGR2,ETV5,HBEGF,IL2RA,Mcpt1,RELB,RSAD2,SLC6A19,SOCS3,TLR7,TLR9	78 (12)
S100A8		other		1.414		9.87e-06	ADAMTS4,ATF3,ETV5,FBLIM1,GPRC5A,ISG15,NR4A3,SOCS3,USP18	60 (7)
IL10		cytokine		0.277		9.91e-06	APCS,CENPF,IFIT2,Mcpt1,MKI67,NDC80,NR4A3,PLA2G2A,PSMB9,SOCS3,TAP1,TLR7,TLR9,TOP2A	74 (7)
RABL6		other		1.633	bias	1.05e-05	CENPF,HBEGF,MCM5,NDC80,PRC1,TOP2A	48 (7)
FOXM1		transcription regulator	Activated	2.787	bias	1.08e-05	CCNF,CENPE,CENPF,KIF20A,MKI67,PRC1,PROM1,TOP2A	70 (11)
TNFSF10		cytokine		1.673		1.16e-05	BIRC3,EIF2AK2,HLA-A,IFI16,IL2RA,IRF9,ISG15	80 (16)
PPARA		ligand-dependent nuclear receptor		-1.671		1.18e-05	APCS,APOC2,C1QA,CYP51A1,HLA-E,HMGCS1,IDI1,KIF20A,Mcpt1,MKI67,PLA2G2A,PRC1,SQLE,TOP2A	29 (4)
ethanol		chemical - endogenous mammalian		0.673		1.2e-05	ATF3,BRCA1,DUSP6,HLA-A,IFIT2,IFIT3,IRF7,LDLR,SERPINE1,SLC2A2,SQLE,TLR7,TLR9	89 (17)
ATP7B		transporter	Activated	2.236		1.22e-05	CYP51A1,HMGCS1,IDI1,LDLR,SQLE
mitoxantrone		chemical drug				1.22e-05	IFI16,IFIT2,IRF7,OAS2,RSAD2	65 (5)
Map3k7		kinase	Activated	2.219	bias	1.25e-05	EGR2,HBEGF,IFIT2,ISG15,PROM1,RSAD2
DOCK8		other	Activated	2.449	bias	1.36e-05	HELZ2,IFIT2,IFIT3,IRF7,ISG15,RSAD2
VDR		transcription regulator		0.818		1.38e-05	BRCA1,CYP24A1,CYP27B1,IFI44L,ISG15,LDLR,PRC1,RELB,SOCS3,SPAG5	34 (4)
U0126		chemical - kinase inhibitor	Inhibited	-3.101	bias	1.45e-05	ADAMTS4,ATF3,BIRC3,CYP1B1,CYP24A1,CYP4F2,DUSP6,ETV5,HBEGF,IDI1,LDLR,NR4A1,NR4A3,SERPINE1,SOCS3	60 (17)
PRKCD		kinase	Activated	2.929	bias	1.46e-05	BIRC3,DUSP6,GPRC5A,LDLR,NR4A1,OAS1,PROM1,RELB,SERPINE1	80 (18)
ATF3	2.415	transcription regulator	Inhibited	-2.401		1.5e-05	ATF3,BIRC3,GBP2,GBP4,LDLR,RSAD2,SERPINE1	50 (7)
NLRC5		transcription regulator		1.982	bias	1.69e-05	HLA-A,HLA-E,PSMB9,TAP1	50 (7)
5-N-ethylcarboxamido adenosine		chemical reagent		0.127		1.7e-05	EGR2,IFIT2,IFIT3,NR4A1,NR4A3,SERPINE1,SOCS3	91 (20)
IFNE		cytokine	Activated	2.236	bias	1.76e-05	IFIH1,IFIT2,ISG15,USP18,ZBP1	59 (11)
mezerein		chemical - endogenous non-mammalian				2.05e-05	IFIH1,IRF9,MX1,OAS2
ERK1/2		group		0.308	bias	2.26e-05	BIRC3,BRCA1,HBEGF,HLA-A,IL2RA,LDLR,NR4A3,PSMB9,SERPINE1,SOCS3,TAP1	84 (17)
paclitaxel		chemical drug		0		2.26e-05	ATF3,BIRC3,CNP,CYP1B1,CYP4F2,DUSP6,ETV5,HBEGF,HLA-A,KIF20A,MKI67	80 (15)
C4BP		complex				2.3e-05	CYP51A1,HMGCS1,IDI1
BLM		enzyme				2.3e-05	IFI44L,MX1,OAS1
TAPBP		transporter				2.3e-05	HLA-A,HLA-E,TAP1
SREBF1		transcription regulator		0.884	bias	2.34e-05	CYP27B1,CYP4F2,CYP51A1,HMGCS1,IDI1,LDLR,SERPINE1,SEZ6L2,SLC2A2,SQLE	50 (11)
CREM		transcription regulator	Activated	2.219		2.38e-05	APOLD1,ATF3,CYP51A1,EGR2,HMGCS1,IDI1,LDLR,NR4A1	66 (15)
pitavastatin		chemical drug		1.98	bias	2.47e-05	CYP51A1,HMGCS1,IDI1,SQLE	29 (4)
diethylstilbestrol		chemical drug		0.758	bias	2.54e-05	C1QA,CENPE,CENPF,DUSP6,HBEGF,HLA-A,IQGAP3,MKI67,NR4A3,PROM1,TOP2A	53 (9)
MAP2K6		kinase		0.283	bias	2.56e-05	IFIT2,IRF9,ISG15,LDLR,PLA2G2A,RELB	78 (11)
MAPK7		kinase	Activated	2.449	bias	2.56e-05	CYP51A1,HMGCS1,IDI1,LDLR,NR4A1,SQLE	11 (2)
alitretinoin		chemical drug		-0.198	bias	2.61e-05	ADAMTS4,CYP24A1,CYP4F2,IL2RA,ISG15,MKI67,SLC2A2,UBA7
PD98059		chemical - kinase inhibitor	Inhibited	-2.804	bias	2.89e-05	ATF3,BATF2,CYP1B1,CYP24A1,DUSP6,EGR2,HBEGF,IL2RA,LDLR,MKI67,NR4A1,SERPINE1,SOCS3,SQLE,TOP2A	73 (15)
SREBF2		transcription regulator		1.626	bias	2.97e-05	CYP4F2,CYP51A1,HMGCS1,IDI1,LDLR,SQLE	20 (3)
P38 MAPK		group	Activated	2.466	bias	2.99e-05	ATF3,BATF2,CCNF,EGR2,GBP1,IL2RA,IRF7,NR4A1,NR4A3,SERPINE1,SOCS3,TOP2A	68 (18)
atorvastatin		chemical drug		1.336		3.09e-05	APOB,CYP51A1,HMGCS1,IDI1,IL2RA,LDLR,NR4A1,SERPINE1,SQLE	64 (12)
ERBB2		kinase	Activated	2.328	bias	3.12e-05	ATF3,BIRC3,CENPE,CENPF,CYP51A1,DUSP6,ETV5,HBEGF,IDI1,MCM5,MKI67,NDC80,PRC1,PROM1,PSMB9,SERPINE1,SPAG5,SQLE,TAP1,TOP2A	88 (20)
NUPR1		transcription regulator		-1.604		3.13e-05	ARHGAP11A,ATAD5,ATF3,BRCA1,CCNF,GBP2,HBEGF,IFIT2,KIF20A,MKI67,PARP9,RELB,SERPINE1,SPAG5
Vegf		group	Activated	3.234	bias	3.27e-05	ATF3,CCNF,CENPF,DUSP6,ETV5,HBEGF,LDLR,MCM5,MKI67,NDC80,NR4A1,NR4A3,PRC1,SOCS3	75 (17)
NFkB (complex)		complex	Activated	3.223	bias	3.3e-05	ATF3,BIRC3,CAPNS1,GBP2,HLA-A,IL2RA,IRF7,ISG15,PLA2G2A,PSMB9,RELB,RSAD2,SERPINE1,SLC2A2,SOCS3,TAP1	86 (16)
PSMB9	1.547	peptidase				3.42e-05	HLA-A,RELB,TAP1
UBA7	2.013	enzyme				3.42e-05	DHX58,ISG15,OAS1
mir-155		microRNA	Inhibited	-2.408	bias	3.56e-05	GCSAM,IFIT3,IRF7,IRF9,MX1,SERPINE1,SOCS3	93 (21)
hydrogen peroxide		chemical - endogenous mammalian	Activated	2.75	bias	3.72e-05	ATF3,BIRC3,BRCA1,CCNF,CYP51A1,HBEGF,IFIT2,IL2RA,LDLR,NDC80,NR4A1,SERPINE1,SQLE,TAP1	67 (20)
decitabine		chemical drug	Activated	3.069		3.99e-05	BIRC3,CYP1B1,CYP24A1,EIF2AK2,HBEGF,HLA-E,IFI16,IFIT2,IRF7,ISG15,LDLR,MKI67,MX1,OAS1,PHF19,RTP4,SOCS3,TOP2A	96 (21)
NRG1		growth factor		1.392	bias	4.19e-05	BRCA1,DUSP6,EGR2,ETV5,IDI1,NR4A1,NR4A3,POU3F1,SERPINE1,TOP2A	69 (20)
mycophenolic acid		chemical drug		0.816	bias	4.5e-05	ATF3,BIRC3,GBP1,HBEGF,LDLR,SERPINE1	65 (13)
IgG		complex		-0.378		4.78e-05	EGR2,GPRC5A,HLA-E,IFIH1,IL2RA,ISG15,LDLR,SERPINE1,TLR7	96 (14)
Stat1-Stat2		complex				4.86e-05	EIF2AK2,IRF7,OAS1
THRB		ligand-dependent nuclear receptor		0.152		4.88e-05	BIRC3,CYP27B1,LDLR,LYZ,NR4A1,Oasl2,PLA2G2A,PROM1,SERPINE1,SLAMF8	57 (8)
L-triiodothyronine		chemical - endogenous mammalian		-0.379		4.99e-05	APOB,APOC2,CYP27B1,EGR2,F2,GBP4,LDLR,LYZ,NR4A1,PLA2G2A,SERPINE1,SLC2A2,SQLE	81 (18)
SMARCB1		transcription regulator		1.414	bias	5e-05	CENPE,EIF2AK2,HBEGF,IFI16,MCM5,MX1,OAS1,OAS3	49 (7)
MAP3K1		kinase		1.109	bias	5.39e-05	ATF3,BIRC3,LDLR,SERPINE1,TOP2A	82 (21)
LMNB1		other	Inhibited	-2	bias	5.39e-05	CYP51A1,HBEGF,HMGCS1,LDLR,SQLE
PRKAR2B		kinase		1.067	bias	5.55e-05	BIRC3,NR4A1,NR4A3,TOP2A
glemanserin		chemical drug				5.66e-05	NR4A1,NR4A3
sibutramine		chemical drug				5.66e-05	APOB,SERPINE1
TCL1A		transcription regulator				5.83e-05	C1QA,C1QC,CLEC4D,MPEG1,Retnlg,TLR7
bicuculline		chemical - endogenous non-mammalian	Activated	2.169	bias	5.9e-05	ATF3,DUSP6,EGR2,MAFF,NR4A1
epigallocatechin-gallate		chemical drug		-1.45		6.51e-05	APOB,GBP4,ISG15,LDLR,Mcpt1,MKI67,RELB,SERPINE1,TAP1	77 (12)
YY1		transcription regulator		0.058		6.58e-05	BRCA1,CENPE,CYP24A1,GBP1,KIF20A,LDLR,MCM5,MKI67,PRC1,TOP2A	48 (7)
NCOR2		transcription regulator				7.01e-05	BIRC3,C1QA,HBEGF,PLA2G2A,RELB	29 (5)
FOXP3		transcription regulator		-0.87		7.45e-05	BRCA1,DUSP6,GBP2,GBP4,HLA-A,IL2RA,NR4A1,NR4A3
CpG ODN 1668		chemical reagent		1.983	bias	7.63e-05	IRF7,ISG15,SOCS3,TLR7,TLR9	79 (18)
BCL6		transcription regulator				8.73e-05	DUSP6,HERC6,IL2RA,IRF9,LDLR,PLA2G2A,SERPINE1,SOCS3,UBA7	77 (14)
CTNNBIP1		other				8.82e-05	CYP51A1,HMGCS1,IDI1
PIK3R2		kinase				8.82e-05	IRF7,ISG15,MKI67
dalfampridine		chemical drug	Activated	2.236	bias	8.98e-05	ATF3,DUSP6,EGR2,MAFF,NR4A1	49 (7)
sirolimus		chemical drug		-1.035	bias	9.12e-05	CCNF,EIF2AK2,IDI1,IL2RA,IRF7,IRF9,ISG15,MKI67,NR4A3,PROM1,SERPINE1,SOCS3,SQLE,TOP2A	97 (21)
TERT		enzyme				9.49e-05	ATF3,DUSP6,IFI16,IFIT2,ISG15,MX1,PROM1
ZC3H12C		other	Inhibited	-2	bias	9.52e-05	GBP2,GBP7,MPEG1,SLAMF8
rosuvastatin		chemical drug		1.982		9.52e-05	CYP51A1,HMGCS1,IDI1,LDLR
EGR1		transcription regulator	Activated	2.207	bias	9.69e-05	ATF3,EGR2,HBEGF,LDLR,LYZ,NR4A1,SERPINE1,SQLE	62 (7)
JUN		transcription regulator	Activated	2.777	bias	9.82e-05	ATF3,BIRC3,BRCA1,CAPNS1,COL24A1,CYP1B1,DUSP6,IFI16,IL2RA,NR4A1,RELB,SERPINE1,SOCS3	90 (20)
SP110		transcription regulator	Inhibited	-2.646		9.92e-05	ATF3,IFIH1,IFIT3,IRF9,MX1,OAS1,OAS3
bee venom		chemical - endogenous non-mammalian		-1.987		9.99e-05	MKI67,OASL,PRC1,Slfn2,SOCS3,TOP2A
TET2		enzyme		-1.134		0.000104	CLEC4D,FOXG1,IFI16,IFIT2,IFIT3,MAFF,RSAD2
Ifn gamma		complex	Activated	2.38	bias	0.000106	ADAR,EIF2AK2,GBP1,IFI44L,NR4A3,SOCS3	49 (7)
L1CAM		other				0.000114	IDI1,PROM1,SQLE
6-aminopyrazolopyrimidine derivative compound II		chemical - kinase inhibitor				0.000114	IRF7,ISG15,Oasl2	48 (6)
E2F1		transcription regulator	Activated	2.54	bias	0.000118	BRCA1,CCNF,Cdkn3,CYP27B1,EGR2,EIF2AK2,MCM5,NDC80,NR4A3,PSMB9,SERPINE1,TAP1,TOP2A	76 (15)
PSEN2		peptidase		-1.664		0.000125	C1QA,CYP51A1,HLA-E,Klra7 (includes others),PRC1,Sp100
TCF3		transcription regulator		-0.6		0.00013	ATF3,IFI16,Ifi27,IL2RA,MKI67,NDC80,NR4A3,PRC1,SOCS3,TOP2A,ZBP1	36 (5)
EP300		transcription regulator				0.000131	BRCA1,EGR2,IL2RA,LGALS3BP,MKI67,NR4A1,OAS3,RSAD2,RTP4,SLC6A19,SOCS3,USP18	99 (20)
TREM1		transmembrane receptor		0.788	bias	0.000134	ATF3,EGR2,GPRC5A,HBEGF,IFIT2,ISG15,MAFF,OASL
NFKBIA		transcription regulator	Activated	2.1		0.000139	BIRC3,CYP1B1,DUSP6,GBP2,HLA-A,IFI16,IL2RA,ISG15,NR4A1,RELB,Slfn2,SOCS3	77 (12)
MBD2		transcription regulator				0.000142	BIRC3,BRCA1,EFNA5,PROM1,RELB
HLA-A	1.59	other				0.000144	HLA-A,Klra7 (includes others),Klrk1
quetiapine		chemical drug				0.000144	GRIA3,NR4A1,NR4A3
CSF1		cytokine		1.913	bias	0.000147	CYP51A1,EGR2,HLA-A,HMGCS1,IDI1,IRF7,SIGLEC1,SQLE,TLR9	35 (6)
PPARD		ligand-dependent nuclear receptor		-0.557		0.000147	APOB,C1QA,C1QC,IFI44L,Irgm1,Mcpt1,MPEG1,PLA2G2A,SLC2A2
cigarette smoke		chemical toxicant		1.914	bias	0.000147	CYP1B1,MAFF,MX1,OAS1,OAS2,OAS3,OASL,Oasl2,SERPINE1	82 (14)
MAF		transcription regulator		1.387	bias	0.000152	CYP51A1,Gsta1,IDI1,IL2RA,SQLE
trovafloxacin		chemical drug		1.342		0.000163	BIRC3,HLA-A,LDLR,SERPINE1,SOCS3	66 (8)
3,3'-diindolylmethane		chemical drug	Activated	2.165		0.000163	ATF3,BRCA1,HLA-A,OAS2,TAP1	49 (7)
MKNK2		kinase				0.000169	IFIT2,ISG15
MLST8		other				0.000169	IFIT2,ISG15
GC		transporter				0.000169	CYP24A1,CYP27B1
LMK-235		chemical reagent				0.000169	IFIT3,OAS1
E. coli B5 lipopolysaccharide		chemical - endogenous non-mammalian	Activated	2.345	bias	0.00017	BIRC3,GBP2,HLA-A,IL2RA,LDLR,OASL,SERPINE1,SOCS3,TLR7	82 (16)
Raf		group				0.000175	DUSP6,ETV5,IFI16,MAFF,TOP2A
PLAU		peptidase		1.342	bias	0.000175	OAS1,OAS3,RELB,SERPINE1,SLFN13	65 (7)
EFNA1		other		-1.387		0.000175	DUSP6,ETV5,HERC6,IL2RA,IRF7
PROM1	1.638	other				0.000179	HMGCS1,IDI1,SQLE	20 (4)
IFNL2		other				0.000179	IRF7,MX1,RSAD2	65 (9)
isoquercitrin		chemical drug				0.000179	CYP51A1,LDLR,SQLE	10 (3)
SUMO3		other		-1.98		0.000189	Bst2,ISG15,MGC108823 (includes others),TAP1
SNCA		enzyme	Activated	2.534		0.000192	BRCA1,Bst2,GBP2,IRF7,ISG15,MGC108823 (includes others),MX1,PSMB9,RSAD2,SERPINE1	88 (16)
ETS2		transcription regulator		1	bias	0.000214	BRCA1,DUSP6,IL2RA,LYZ,TLR9
RELA		transcription regulator	Activated	2.072	bias	0.000245	BIRC3,GBP1,IL2RA,IRF7,ISG15,NR4A1,NR4A3,OAS2,PSMB9,RELB,TAP1,TLR9	80 (14)
fontolizumab		biologic drug				0.000265	ISG15,MX1,RSAD2
CD70		cytokine				0.000265	IL2RA,Klra7 (includes others),Klrk1
IL3		cytokine		1.109	bias	0.000282	BIRC3,C1QA,EGR2,EIF2AK2,HBEGF,HLA-A,IL2RA,MCM5,Mcpt1,SOCS3	60 (14)
cerivastatin		chemical drug		0.791		0.000293	CNP,CYP1B1,HMGCS1,IDI1,SERPINE1	34 (4)
IGF2		growth factor				0.000314	CYP1B1,EGR2,HBEGF,MCM5,SERPINE1,SEZ6L2,SOCS3	71 (20)
trametinib		chemical drug				0.000316	ETV5,ISG15,MX1
pioglitazone		chemical drug		0.816		0.000326	APOB,BRCA1,LDLR,NR4A1,NR4A3,SERPINE1,SLC2A2	71 (21)
PDE8A		enzyme				0.000336	CYP51A1,LDLR	11 (5)
CC-122		chemical drug				0.000336	IFIT3,IRF7	4 (2)
pegintron		biologic drug				0.000336	ISG15,USP18	49 (5)
phosphorus		chemical reagent				0.000336	CYP24A1,CYP27B1
PARP1		enzyme		0.728	bias	0.000345	GBP2,GBP4,GBP7,IL2RA,LGALS3BP,TLR9	73 (8)
E2F4		transcription regulator				0.000348	BRCA1,CENPE,MCM5,MKI67,NDC80,PRC1,SERPINE1,TOP2A
estrogen		chemical drug		1.219	bias	0.00036	APCS,APOB,BRCA1,HBEGF,Ifi27,LDLR,MCM5,NR4A1,TOP2A	28 (4)
CD3		complex	Activated	2.047	bias	0.00036	BIRC3,CENPF,EDIL3,EGR2,GBP1,GPRC5A,IL2RA,IRF9,MCM5,NR4A1,RELB,SOCS3,TOP2A,UBE2L6	79 (20)
GNAQ		enzyme				0.000361	ATF3,GBP2,NR4A1,NR4A3,OAS1,SERPINE1	93 (25)
HNF1A		transcription regulator		-0.757	bias	0.000364	APCS,APOB,ARHGAP11A,DUSP6,ETV5,F2,KIF20A,Klra7 (includes others),LDLR,SERPINE1,SLC2A2,SOCS3	48 (7)
miR-483-3p (miRNAs w/seed CACUCCU)		mature microRNA		-1.989	bias	0.000366	BRCA1,CENPF,MKI67,SOCS3
FLT3		kinase				0.000366	IFIT2,IFIT3,IRF7,LYZ
IL5		cytokine	Activated	2.969	bias	0.000369	DUSP6,EGR2,GBP2,GBP4,GBP7,HBEGF,IDI1,IL2RA,IRF7	81 (11)
NUMB		other				0.000374	BIRC3,IFI16,PROM1
palmitic acid		chemical - endogenous mammalian		1.857		0.00038	ATF3,BIRC3,CYP4F2,NR4A1,NR4A3,SERPINE1,SLC2A2,SOCS3	68 (21)
bucladesine		chemical toxicant		1.035	bias	0.000387	CNP,Dclk1,DUSP6,EGR2,Gsta1,LDLR,NR4A1,NR4A3,SERPINE1,SOCS3	75 (21)
NFKB1		transcription regulator	Activated	2.414	bias	0.000388	BIRC3,GBP1,IFI16,IL2RA,ISG15,NR4A1,NR4A3,RELB,TLR9	87 (13)
FGF2		growth factor		1.824	bias	0.00039	CNP,DUSP6,ETV5,GBP1,GRIA3,HBEGF,MKI67,NR4A1,SERPINE1,SOCS3,TOP2A	71 (20)
C11orf95-RELA		fusion gene/product	Activated	2	bias	0.000432	BIRC3,IRF7,RELB,TAP1
IAPP		other				0.000437	CYP51A1,HMGCS1,IDI1
CFTR		ion channel		-1.387		0.000439	IDI1,Mcpt1,Slfn2,SOCS3,SQLE
BRCA1	1.643	transcription regulator	Activated	2.014		0.000444	BRCA1,CYP1B1,IFIT2,IFIT3,IRF7,MX1,TAP1	86 (12)
POR		enzyme	Inhibited	-2.621		0.000459	CYP51A1,GBP2,HLA-A,HMGCS1,IDI1,LDLR,SQLE
PROC		peptidase		-1.067		0.000469	F2,NR4A1,PLA2G2A,SERPINE1	43 (6)
aldesleukin		biologic drug		1.715	bias	0.000469	IRF9,MX1,PSMB9,TAP1
RXRA		ligand-dependent nuclear receptor		-1.571		0.000484	BAAT,BRCA1,C1QA,CYP24A1,CYP27B1,HBEGF,LYZ,PLA2G2A,SLC2A2	70 (13)
resveratrol		chemical drug	Inhibited	-2.466		0.000484	ATF3,BIRC3,CYP1B1,CYP4F2,IL2RA,ISG15,LDLR,SERPINE1,SLC2A2	84 (20)
actinomycin D		biologic drug		-0.862	bias	0.00049	BIRC3,BRCA1,CYP24A1,HBEGF,PLA2G2A,SERPINE1,SOCS3,TAP1	69 (15)
metformin		chemical drug		0.476		0.00049	APOB,ATF3,CYP1B1,MX1,NR4A1,PARP14,SERPINE1	79 (13)
FUT8		enzyme				0.000507	CYP1B1,PROM1,SQLE
SMARCE1		transcription regulator				0.000507	BRCA1,CENPE,CENPF
mir-223		microRNA		0.557		0.000524	C7,EGR2,HMGCS1,IFI16,MREG,TLR7
IRF4		transcription regulator		-1.153		0.000557	BIRC3,GBP1,IL2RA,IRF7,IRF9,ISG15,OAS1	66 (9)
norethindrone acetate		chemical drug				0.000557	F2,SERPINE1
EGOT		other				0.000557	GBP1,ISG15
IFN alpha receptor		complex				0.000557	IRF7,MX1	59 (7)
SPRY4		other				0.000557	ETV5,ISG15
butyric acid		chemical - endogenous mammalian		-0.853		0.000583	C7,GBP2,GPRC5A,IFI16,IFIT3,MKI67,NR4A1,OAS2,SERPINE1,SOCS3,TOP2A	101 (23)
ORMDL3		other				0.000584	OAS1,OAS2,OAS3
MFSD2A		transporter				0.000584	CYP51A1,IDI1,LDLR
RAPGEF3		other				0.000584	CYP1B1,SLC2A2,SOCS3	43 (7)
aphidicolin		chemical toxicant				0.000584	IFI44L,MX1,OAS1
bortezomib		chemical drug		-0.686		0.000607	ATF3,BIRC3,BRCA1,IL2RA,MX1,RSAD2,TLR7,TLR9	85 (23)
HRAS		enzyme		1.51		0.000665	BIRC3,C1QC,CYP24A1,DUSP6,ETV5,Ifi27,LYZ,PSMB9,SERPINE1,SLC2A2,SOCS3,SQLE,TAP1,TOP2A	81 (18)
SGPL1		enzyme				0.000668	ISG15,MX1,OAS1
Pde4		group				0.000668	CYP51A1,IL2RA,LDLR	12 (5)
KIF3A		enzyme				0.000668	CYP51A1,HMGCS1,IDI1
RAG1		enzyme				0.000668	EIF2AK2,IL2RA,TLR7
MBD1		transcription regulator				0.000668	BRCA1,EFNA5,PROM1
PD184352		chemical drug				0.000668	CYP27B1,NR4A1,NR4A3	34 (7)
MAP2K1		kinase		1.996	bias	0.000692	ATF3,BIRC3,BRCA1,DUSP6,EGR2,ETV5,LDLR	60 (16)
PDLIM2		other	Activated	2.236		0.000735	HBEGF,IFI44,IFIT3,LGALS3BP,OAS3	70 (7)
platelet activating factor		chemical - endogenous mammalian		1.98	bias	0.000736	EGR2,NR4A1,SERPINE1,SOCS3	63 (18)
L-methionine		chemical - endogenous mammalian				0.000736	BRCA1,IFI16,PRC1,TOP2A
IL4R		transmembrane receptor				0.000736	EGR2,GCSAM,IL2RA,SOCS3	51 (8)
troglitazone		chemical drug		-0.586		0.000738	ATF3,BIRC3,GBP2,IFI16,MKI67,NR4A1,NR4A3,SERPINE1,SLC2A2,USP18	82 (20)
ritonavir		chemical drug				0.00074	CYP4F2,GBP2,IDI1,LDLR,SQLE,USP18
2-aminopurine		chemical reagent				0.000759	IFIT2,ISG15,OAS1
NFAT (complex)		complex				0.000759	ATF3,NR4A1,SERPINE1
poly dA-dT		chemical reagent				0.000759	ISG15,RSAD2,ZBP1	48 (4)
MITF		transcription regulator	Activated	2.121	bias	0.000786	APOLD1,BRCA1,CCNF,CENPF,KIF20A,MCM5,SERPINE1,SPAG5
IL2RG		transmembrane receptor		0		0.000789	HLA-A,IRF7,Klra7 (includes others),UBA7
CLEC11A		growth factor				0.000789	EGR2,GCSAM,Mcpt1,NR4A1	6 (3)
anisomycin		chemical - endogenous non-mammalian		1.98		0.000789	ATF3,LDLR,NR4A1,SERPINE1	81 (18)
CDK4		kinase				0.000796	BRCA1,C7,CENPF,GAS2L3,KIF20A,ZNF367	47 (6)
lactacystin		chemical - protease inhibitor		0.104	bias	0.000804	APOB,ATF3,BRCA1,CYP24A1,HLA-A,LDLR,NR4A1	65 (14)
pervanadate		chemical reagent				0.000832	MX1,PSMB9	59 (7)
CYP3A		group				0.000832	HMGCS1,SQLE	10 (3)
ZMIZ1		transcription regulator				0.000832	IL2RA,SERPINE1
DLX4		transcription regulator				0.000832	BRCA1,TOP2A
Gm35986		other				0.000832	HMGCS1,IDI1
Ifna4		other				0.000832	IRF7,ISG15
fluphenazine		chemical drug				0.000832	NR4A1,NR4A3
GABA receptor		complex				0.000832	NR4A1,NR4A3
EBI3		cytokine		1.98	bias	0.000845	GBP2,HLA-A,MX1,TAP1	75 (14)
HDAC3		transcription regulator				0.000847	BIRC3,RELB,SERPINE1,TLR9,USP18	53 (10)
olanzapine		chemical drug		1.446		0.000847	ATF3,HMGCS1,LDLR,NR4A1,NR4A3
lovastatin		chemical drug		-0.025		0.000855	ATF3,CYP4F2,HMGCS1,LDLR,MKI67,SERPINE1	68 (16)
NMU		other				0.000858	BRCA1,MKI67,SPAG5
Gm21596/Hmgb1		transcription regulator				0.000858	F2,PROM1,SERPINE1
BMP6		growth factor		1.387	bias	0.000887	CYP1B1,ETV5,HBEGF,PCOLCE2,SERPINE1
EGF		growth factor	Activated	3.245	bias	0.000897	ATF3,BRCA1,DUSP6,EGR2,HBEGF,HMGCS1,IDI1,NR4A1,NR4A3,PROM1,SERPINE1,SOCS3	85 (19)
MSC		transcription regulator	Activated	2		0.000903	IFI44,IFI44L,IRF7,TLR7
etoposide		chemical drug	Activated	2	bias	0.000957	ATF3,BIRC3,IFIT2,IRF7,NR4A1,RELB,TOP2A	81 (21)
immethridine		chemical reagent				0.000965	IFI16,SIGLEC1,SOCS3
methyl-beta-cyclodextrin		chemical drug				0.000965	LDLR,PLA2G2A,SERPINE1
PTK2		kinase		0		0.000965	BIRC3,LDLR,Mcpt1,PCOLCE2
POU2AF1		transcription regulator		1.96	bias	0.000965	IFI44,IFI44L,IFIT3,MX1
APOE		transporter		-0.492	bias	0.00097	APOB,ATF3,C1QA,C1QC,CAPNS1,GRIA3,LDLR,SERPINE1,SOCS3	90 (19)
POMC		other		1.961		0.000972	APOB,CYP1B1,LDLR,NR4A1,NR4A3	47 (11)
PRKAA1		kinase		0.896	bias	0.000984	ATF3,BIRC3,CENPF,GRIA3,PLA2G2A,SOCS3	36 (7)
GFI1		transcription regulator		-1	bias	0.000984	EGR2,EIF2AK2,LYZ,MAFF,RELB,SLFN13
RPTOR		other		1.342	bias	0.00102	CYP51A1,DUSP6,HMGCS1,IDI1,SQLE	11 (3)
KDM1A		enzyme		0.655		0.00104	BRCA1,Bst2,CENPF,EIF2AK2,PROM1,SERPINE1,ZNF367
Histone h3		group				0.00104	ATF3,IL2RA,IRF7,MCM5,MX1,RSAD2,SLC2A2,SOCS3,SPTA1,TOP2A,USP18	20 (2)
H89		chemical - kinase inhibitor		0.808	bias	0.00105	CYP27B1,EGR2,Gsta1,MKI67,NR4A1,SERPINE1	69 (23)
cisplatin		chemical drug	Activated	2.218		0.00107	ATF3,BIRC3,BRCA1,DUSP6,FBLIM1,Gsta1,HMGCS1,IFIH1,LYZ,MX1,PROM1,SERPINE1,SOCS3,TAP1,TOP2A	89 (22)
EIF4E		translation regulator	Activated	2.611	bias	0.00107	Bst2,HLA-A,IFI16,IFIT2,LGALS3BP,LYZ,UBA7
HTT		transcription regulator				0.00108	ADAMTS4,ATF3,CYP51A1,DUSP6,EGR2,HBEGF,HMGCS1,IFI16,LDLR,MPEG1,NR4A1,PROK2,PROM1,PSMB9	70 (14)
lithocholic acid		chemical - endogenous mammalian				0.00108	APOC2,CYP24A1,LDLR
valproic acid		chemical drug		0.616		0.00108	ATF3,CYP1B1,CYP24A1,CYP51A1,HMGCS1,IDI1,LDLR,PSMB9,SERPINE1,SQLE,TOP2A	83 (10)
BNIP3L		other		-1.982		0.0011	CENPE,CENPF,CKAP2,TOP2A
Nfat (family)		group		1.387	bias	0.00111	ATF3,EGR2,HBEGF,RELB,SERPINE1
NR1H2		ligand-dependent nuclear receptor		1.387		0.00111	APCS,GBP4,IFIT2,LDLR,SLC2A2	72 (7)
TAZ		enzyme				0.00111	C7,CYP1B1,IFI16,LDLR,SERPINE1
poly(dG-dC)		chemical reagent				0.00116	ISG15,RSAD2
tofacitinib		chemical drug				0.00116	IFIT3,ISG15	48 (7)
TH2 Cytokine		group				0.00116	SOCS3,TLR9
ISG15	3.675	other				0.00116	MX1,OAS1
thenoyltrifluoroacetone		chemical reagent				0.00116	BIRC3,SERPINE1
non-esterified fatty acid		chemical - endogenous mammalian				0.00116	APOB,LDLR
TNFRSF8		transmembrane receptor		-1		0.00117	GBP1,GBP2,IFI16,RELB
clozapine		chemical drug		1.998	bias	0.00117	HMGCS1,LDLR,NR4A1,NR4A3
Insulin		group	Activated	2.59		0.00119	ATF3,EGR2,IFIT2,IFIT3,IRF7,LGALS3BP,NR4A1,NR4A3,SERPINE1,SLC2A2,SQLE	91 (20)
ID2		transcription regulator		-0.57		0.00123	EGR2,IFI16,NR4A1,NR4A3,PROM1,RELB,SOCS3	22 (5)
E2F6		transcription regulator				0.00124	BRCA1,EFNA5,MCM5,SERPINE1	45 (5)
kainic acid		chemical toxicant	Activated	2.179	bias	0.00129	APOLD1,ATF3,EGR2,GRIA3,HBEGF,NR4A1	63 (21)
B2M		transmembrane receptor				0.00133	HLA-A,HLA-E,Klra7 (includes others)
CFLAR		other				0.00133	IFIT2,IL2RA,ISG15	82 (13)
AGT		growth factor	Activated	2.245	bias	0.00136	ATF3,BRCA1,HBEGF,HMGCS1,IDI1,IFI16,LDLR,NR4A1,SERPINE1,SIGLEC1,SOCS3	61 (14)
fatty acid		chemical - endogenous mammalian		1.4	bias	0.00137	LDLR,NR4A1,NR4A3,SERPINE1,SLC2A2	96 (24)
10E,12Z-octadecadienoic acid		chemical - endogenous mammalian	Activated	2.393		0.00137	ATF3,EGR2,LDLR,NDC80,NR4A1,NR4A3	36 (8)
F2RL1		G-protein coupled receptor				0.00139	DUSP6,GBP2,GBP4,HBEGF	9 (3)
IL1		group	Activated	2.936	bias	0.00145	ADAMTS4,IL2RA,LDLR,LYZ,PLA2G2A,RELB,SERPINE1,SOCS3,TLR7	91 (18)
LLGL2		other				0.00147	ETV5,SERPINE1,TOP2A
KDM6B		enzyme				0.00147	GBP7,OASL,Oasl2
Tcf7		transcription regulator		-1.633		0.00148	BRCA1,EGR2,IL2RA,Klra7 (includes others),LDLR,SOCS3,SQLE
tributyrin		chemical drug	Activated	2	bias	0.00148	ATF3,BIRC3,GBP1,HBEGF
PDCD1		phosphatase				0.00148	IL2RA,IRF9,MKI67,TOP2A
FOXO4		transcription regulator		-1.3		0.00149	C1QA,CYP51A1,HMGCS1,IDI1,SERPINE1
CD40		transmembrane receptor		1.998	bias	0.00151	BIRC3,DUSP6,IL2RA,PSMB9,SERPINE1,TAP1,TLR9	71 (18)
HDAC11		transcription regulator				0.00154	EIF2AK2,ISG15
COPA		transporter				0.00154	ISG15,RSAD2	55 (5)
DIABLO		other				0.00154	BIRC3,MKI67
ULBP1		transmembrane receptor				0.00154	HLA-A,IL2RA
raclopride		chemical drug				0.00154	NR4A1,NR4A3
ciprofloxacin		chemical drug		-0.2		0.00155	EDIL3,HLA-A,LDLR,MPEG1,TLR7
let-7		microRNA	Inhibited	-2.63	bias	0.00155	BRCA1,CCNF,COL24A1,DUSP6,MCM5,PROM1,SERPINE1
ETS1		transcription regulator		1.996	bias	0.00155	APOC2,BRCA1,CYP24A1,IL2RA,Klra7 (includes others),Klrk1,SERPINE1
UCP1		transporter	Inhibited	-2.449		0.00156	IFIT2,IFIT3,OAS3,SERPINE1,TLR7,TLR9	72 (7)
daporinad		chemical drug				0.00162	BRCA1,PROM1,SERPINE1
STAT4		transcription regulator	Activated	2.6	bias	0.00164	ETV5,IFIH1,IFIT2,IL2RA,ISG15,SERPINE1,SOCS3	92 (19)
birabresib		chemical drug		-1		0.00165	IFI44,IFI44L,PROK2,USP18
STAT5A		transcription regulator		1.177		0.00166	BIRC3,CYP1B1,CYP27B1,IL2RA,Klra7 (includes others),Klrk1,OAS1,SOCS3
Rxr		group				0.00174	C1QA,CYP24A1,CYP4F2,EFNA5,HBEGF
ROR1		kinase				0.00178	ETV5,SERPINE1,TOP2A
TNFSF15		cytokine				0.00178	BIRC3,IL2RA,Klrk1	36 (11)
ERBB3		kinase		1.342		0.00181	ETV5,HBEGF,SERPINE1,SOCS3,TOP2A	58 (13)
KIT		transmembrane receptor				0.00181	IFIT2,IFIT3,IL2RA,SOCS3,SPTA1	67 (11)
Ap1		complex				0.00181	ATF3,DUSP6,IL2RA,PLA2G2A,RELB,SERPINE1	81 (15)
DUSP1		phosphatase		1.432		0.00188	DUSP6,HELZ2,IFIT3,MX1,SERPINE1
raloxifene		chemical drug		0.128		0.00192	CYP1B1,GPRC5A,LDLR,MKI67,SERPINE1,TOP2A	87 (12)
5-azacytidine		chemical drug		1.353	bias	0.00192	BRCA1,ETV5,HBEGF,IRF7,MAFF,SOCS3
EPAS1		transcription regulator		-0.152	bias	0.00195	BIRC3,C1QA,CYP51A1,HMGCS1,LDLR,MAFF,SERPINE1	53 (7)
NPPB		other				0.00195	HMGCS1,IDI1,LDLR
imipramine blue		chemical drug				0.00195	CCNF,CENPE,CENPF
diphtheria toxin		chemical - endogenous non-mammalian				0.00195	C1QA,DUSP6,HBEGF,OASL,RELB
Pde		group				0.00197	NR4A1,NR4A3
IRF3 dimer		complex				0.00197	IFIT2,ISG15
NELFA		other				0.00197	CYP1B1,TOP2A
MC1R		G-protein coupled receptor				0.00197	NR4A1,NR4A3	48 (8)
IL15		cytokine		1.7	bias	0.00202	EGR2,GPRC5A,IL2RA,Klra7 (includes others),Klrk1,MCM5,MKI67,MX1,PSMB9,TOP2A	28 (4)
fluticasone propionate		chemical drug		-0.816		0.00204	CYP27B1,MX1,OAS2,PCOLCE2,SERPINE1,TAP1
RARB		ligand-dependent nuclear receptor		1.342		0.00204	GBP2,Irgm1,LYZ,Tdh,UBA7,USP18
IKZF3		transcription regulator		-1.982	bias	0.00205	IFIT3,IRF7,RNF213,RTP4
gemfibrozil		chemical drug		1.177	bias	0.00205	CNP,LDLR,SERPINE1,SOCS3	78 (7)
doxorubicin		chemical drug		0.202		0.00206	ATF3,BIRC3,BRCA1,HBEGF,IRF7,KIF20A,LGALS3BP,PRC1,TAP1,TOP2A	82 (18)
oleic acid		chemical - endogenous mammalian		0.246		0.0021	APOB,CYP4F2,LDLR,NR4A1,SERPINE1	54 (15)
IFT88		other				0.00212	CYP51A1,HMGCS1,IDI1
GNA14		enzyme				0.00216	ATF3,GBP2,HBEGF,NR4A1	7 (2)
RXRB		ligand-dependent nuclear receptor				0.00216	C1QA,CYP24A1,HBEGF,LYZ	6 (2)
LGALS1		other	Activated	2	bias	0.00216	ADAMTS4,HBEGF,IL2RA,SERPINE1	52 (7)
GnRH-A		chemical reagent		1.992		0.00216	ATF3,EGR2,NR4A1,SERPINE1	88 (15)
CSF3		cytokine		1.357		0.00222	BIRC3,DUSP6,EGR2,LYZ,PROK2,SOCS3	77 (11)
Alpha catenin		group	Inhibited	-2.236	bias	0.00226	ADAMTS4,BIRC3,LYZ,RELB,SOCS3	50 (7)
GW3965		chemical reagent		-1.067		0.00226	CENPF,LDLR,SLC2A2,SOCS3,TOP2A	8 (2)
cyclosporin A		biologic drug		0.943		0.00227	APOB,ATF3,BIRC3,EDIL3,EGR2,FBLIM1,IL2RA,LDLR,NR4A1,SERPINE1	57 (15)
Calcineurin protein(s)		complex				0.00227	EGR2,NR4A1,NR4A3,SERPINE1	60 (19)
FAS		transmembrane receptor		-0.692		0.00228	BIRC3,EGR2,GBP1,GBP2,GRIA3,LDLR,NR4A1,RSAD2,SERPINE1	96 (20)
NGFR		transmembrane receptor				0.00231	GRIA3,LDLR,SERPINE1	60 (7)
sodium orthovanadate		chemical reagent				0.00231	IFIT2,IL2RA,SERPINE1	90 (19)
CEBPA		transcription regulator		0.363		0.00234	APOB,EGR2,GBP1,Gsta1,ISG15,OAS2,SECTM1,SERPINE1,SOCS3,TLR9	21 (2)
CISH		other	Inhibited	-2	bias	0.00238	CYP4F2,IL2RA,NR4A3,Retnlg
ANKRD17		other				0.00245	HBEGF,SOCS3
IL10RB		transmembrane receptor				0.00245	MX1,SOCS3	59 (8)
N4BP1		other				0.00245	HLA-A,RELB
GBX2		transcription regulator				0.00245	EGR2,FOXG1
miR-199a-5p (and other miRNAs w/seed CCAGUGU)		mature microRNA	Inhibited	-2	bias	0.0025	GPRC5A,ISG15,RSAD2,ZBP1
E2f		group				0.0026	BRCA1,CYP27B1,MCM5,PRR11,SERPINE1
Ins1		other	Activated	2.407		0.00261	EGR2,Gsta1,HMGCS1,LDLR,LGALS3BP,SERPINE1,SLC2A2,SOCS3	64 (15)
TBX2		transcription regulator		1		0.00263	ATF3,CKAP2,MCM5,PRC1
FOXO1		transcription regulator		0.103	bias	0.00269	BIRC3,C1QA,CCNF,CENPF,EGR2,MCM5,PRC1,SERPINE1,SLC2A2,SQLE	73 (16)
IKZF2		transcription regulator				0.00271	HLA-E,IRF7,NR4A1
UCHL1		peptidase		0		0.00275	HERC6,LDLR,SERPINE1,UBA7
MECP2		transcription regulator				0.00289	BRCA1,EFNA5,FOXG1,NR4A1,PROM1
IRAK4		kinase				0.00289	ATF3,BIRC3,IRF7,NR4A1	78 (18)
IFI16	2.577	transcription regulator		1.964	bias	0.00289	IFI16,ISG15,LDLR,OAS1	86 (13)
STAT		group				0.00293	EIF2AK2,IL2RA,SOCS3
TSLP		cytokine				0.00293	IL2RA,MKI67,MX1
EPHB1		kinase				0.00297	EGR2,SERPINE1	47 (7)
PBRM1		other				0.00297	CENPE,CENPF
PDE3B		enzyme				0.00297	SERPINE1,SOCS3	52 (14)
AIMP2		other				0.00297	MKI67,SLC2A2
SART1		other				0.00297	PROM1,SERPINE1
ST3-Hel2A-2		chemical reagent				0.00297	ATF3,EGR2
VLDLR		transporter				0.00297	APOB,SERPINE1
SFTPA1		transporter		-1		0.00302	CYP1B1,HBEGF,IL2RA,SERPINE1	53 (12)
DYSF		other				0.00302	HLA-A,IFI16,LYZ,MPEG1
methylselenic acid		chemical reagent				0.00309	ATF3,BIRC3,BRCA1,CENPF,MCM5,MKI67,TOP2A	78 (7)
CYLD		transcription regulator				0.00316	IL2RA,RELB,SERPINE1	56 (13)
NSUN6		enzyme				0.00316	ETV5,SERPINE1,TOP2A
discodermolide		chemical drug				0.00316	BRCA1,PRC1,TOP2A
pristane		chemical toxicant				0.00316	IFI16,IRF7,ISG15
NOS2		enzyme		1.633		0.00325	CLEC4D,IFIT3,ISG15,LGALS3BP,MCM5,Slfn2
MXD1		transcription regulator	Inhibited	-2	bias	0.00331	CENPE,CENPF,GCSAM,TOP2A
MAPK14		kinase		-0.928	bias	0.00333	CYP51A1,DUSP6,LDLR,Slfn2,SOCS3,TOP2A	79 (10)
1,25-dihydroxyvitamin D		chemical drug				0.00339	CYP24A1,TLR7,TLR9
miR-27a-3p (and other miRNAs w/seed UCACAGU)		mature microRNA				0.00339	CYP1B1,IFI16,SIGLEC1
FCER1G		transmembrane receptor				0.00339	IFIT2,MX1,RSAD2
Creb		group	Activated	2.425	bias	0.00353	ATF3,CYP51A1,ETV5,IFI16,LDLR,NR4A1,NR4A3,ZBP1
TCF4		transcription regulator		0		0.00355	APCS,IFI16,Ifi27,MKI67,NDC80,PRC1,SOCS3,TLR9,ZBP1
MTORC2		complex				0.00355	IFIT2,ISG15
CIC		transcription regulator				0.00355	ETV5,MAFF
PLTP		enzyme				0.00355	APOB,LDLR	20 (4)
DBI		other				0.00355	APOB,SQLE
tetrathiomolybdate		chemical drug				0.00355	IL2RA,SERPINE1
cocaine		chemical drug	Activated	2.412	bias	0.0036	Dclk1,EGR2,MX1,NR4A1,NR4A3,OAS1	51 (9)
nonylphenol		chemical toxicant				0.00364	APOB,Mcpt1,SLFN12
H-7		chemical - kinase inhibitor				0.00364	IFIT2,ISG15,SERPINE1	85 (10)
eflornithine		chemical drug				0.00364	APOB,LGALS3BP,SERPINE1
laminaran		chemical drug				0.00364	IFI44L,IL2RA,RSAD2
genistein		chemical drug		-1.03		0.00372	APOB,CYP4F2,HLA-A,IFIT2,IRF7,LDLR,Mcpt1,SERPINE1,SLFN12	86 (15)
KDM5B		transcription regulator	Inhibited	-2.229	bias	0.00374	BRCA1,ISG15,LGALS3BP,NDC80,TOP2A
SPIB		transcription regulator		1	bias	0.00377	ATF3,Bst2,EGR2,IL2RA
SUMO2		enzyme				0.0039	Bst2,ISG15,MGC108823 (includes others)
EFNA4		kinase				0.0039	DUSP6,ETV5,IRF7
HMGB1		transcription regulator				0.00393	BRCA1,MX1,PLA2G2A,RELB	27 (5)
CCND1		transcription regulator				0.00394	BRCA1,C7,CENPF,GAS2L3,GPRC5A,KIF20A,MAFF,ZNF367
ID3		transcription regulator		0.277		0.00407	EGR2,IFI16,NR4A1,NR4A3,RELB,SOCS3	21 (3)
PIK3R1		kinase				0.0041	IRF7,ISG15,MKI67,SERPINE1	86 (15)
cyclic AMP		chemical - endogenous mammalian		1.761	bias	0.00415	EGR2,HBEGF,IL2RA,LGALS3BP,NR4A1,SERPINE1,SOCS3	68 (20)
forskolin		chemical toxicant		0.665	bias	0.00416	ADAMTS4,ATF3,CNP,CYP1B1,CYP27B1,DUSP6,GBP1,IL2RA,NR4A1,NR4A3,POU3F1,SERPINE1,USP18	88 (21)
Laminin (complex)		complex				0.00417	BIRC3,ETV5,SERPINE1	52 (8)
EFNA3		kinase				0.00417	DUSP6,ETV5,IRF7
sorafenib		chemical drug				0.00417	IFIT2,IL2RA,OAS1	87 (12)
FGF23		growth factor				0.00418	CYP24A1,CYP27B1
ELK4		transcription regulator				0.00418	EGR2,NR4A1
B4GALNT1		enzyme				0.00418	C1QA,C1QC
ATXN3		peptidase				0.00418	IFIT2,ISG15
POU3F1	-3.113	transcription regulator				0.00418	CNP,POU3F1
MAPK3		kinase				0.00428	CYP24A1,EGR2,IL2RA,NR4A1	34 (5)
haloperidol		chemical drug		1.982	bias	0.00428	HMGCS1,LDLR,NR4A1,NR4A3	33 (5)
POU5F1		transcription regulator	Activated	2.224		0.00438	BIRC3,BRCA1,CCNF,GBP4,Oasl2,PROM1,Tdh,USP18
Ca2+		chemical - endogenous mammalian				0.00441	ATF3,CYP1B1,CYP27B1,HBEGF,NR4A1,NR4A3,SERPINE1	76 (16)
RAC2		enzyme				0.00445	EGR2,GCSAM,NR4A1
2-amino-5-phosphonovaleric acid		chemical - other	Inhibited	-2.236		0.00449	DUSP6,EGR2,NR4A1,NR4A3,RELB
wortmannin		chemical - kinase inhibitor	Inhibited	-2.433	bias	0.00459	ATF3,IL2RA,NR4A1,NR4A3,SERPINE1,SOCS3	71 (21)
Mek		group		1.45		0.00461	DUSP6,EGR2,ETV5,GBP2,MAFF,NR4A1,SERPINE1,TOP2A	53 (10)
SYVN1		transporter	Activated	2.236	bias	0.00463	CYP1B1,GPRC5A,HLA-A,IFI44,LGALS3BP
tert-butyl-hydroquinone		chemical reagent		1	bias	0.00464	ATF3,Gsta1,IL2RA,SERPINE1	79 (17)
EFNA5	1.698	kinase				0.00474	DUSP6,ETV5,IRF7
OGA		enzyme		-0.333		0.00478	APOC2,C1QA,EGR2,FOXG1,HMGCS1,IFIT3,IL20RA,PROM1,SOCS3
GON4L		transcription regulator				0.00485	CCNF,MKI67
MGAT3		enzyme				0.00485	APOB,PROM1
LAMC1		other				0.00485	EGR2,ETV5
2'3'-cyclic guanosine monophosphate-adenosine monophosphate		chemical - endogenous mammalian				0.00485	ISG15,RSAD2	56 (8)
SU5402		chemical - kinase inhibitor				0.00485	DUSP6,ETV5
loxoribine		chemical drug				0.00485	TLR7,TLR9
TRAF3		enzyme		-1		0.00502	BIRC3,ISG15,MPEG1,RELB	59 (14)
R5020		chemical reagent				0.00502	BIRC3,HBEGF,IFIT3,LGALS3BP
ciprofibrate		chemical drug		1.387		0.00505	APCS,APOB,APOC2,BAAT,LGALS3BP
FGF8		growth factor		0.975		0.00521	ETV5,FOXG1,MKI67,PCOLCE2
SPHK1		kinase				0.00536	BIRC3,SERPINE1,SOCS3	72 (18)
ABCA1		transporter				0.00536	APOB,CYP51A1,LDLR	21 (5)
NR4A1	1.983	ligand-dependent nuclear receptor		-0.242		0.00536	APOB,ATF3,IL2RA,LDLR,NR4A1,NR4A3,SERPINE1	65 (16)
Tnf (family)		group	Activated	2.2	bias	0.0055	ATF3,BIRC3,EIF2AK2,SERPINE1,SOCS3	70 (16)
MYBL2		transcription regulator				0.00568	BIRC3,CENPE,TOP2A
zVAD-FMK		chemical - protease inhibitor				0.00568	BIRC3,IL2RA,PSMB9	71 (18)
26s Proteasome		complex		0.172	bias	0.00598	BIRC3,CENPE,HBEGF,SOCS3,TOP2A	63 (12)
IL24		cytokine				0.00602	BATF2,EIF2AK2,HBEGF
BAPTA-AM		chemical reagent				0.00602	ATF3,NR4A1,SOCS3	77 (20)
Jnk		group		1.165	bias	0.00604	BIRC3,BRCA1,IL2RA,NR4A1,SERPINE1,SOCS3	75 (17)
JUNB		transcription regulator		1.964	bias	0.00614	ATF3,CYP1B1,IFI16,RELB,SERPINE1	88 (15)
JAK2		kinase		1.98	bias	0.00614	GBP2,NR4A1,PSMB9,SOCS3,TAP1	83 (17)
glycerol		chemical - endogenous mammalian				0.00633	APOB,LDLR
epothilone B		chemical drug				0.00633	MKI67,TOP2A
PNPLA1		enzyme				0.00633	HBEGF,MKI67
miR-143-3p (and other miRNAs w/seed GAGAUGA)		mature microRNA				0.00633	PRC1,TOP2A
NKX6-1		transcription regulator				0.00633	NR4A1,NR4A3	32 (6)
triadimefon		chemical toxicant				0.00637	CYP24A1,CYP27B1,SQLE
NLRX1		other				0.00637	BIRC3,OAS1,RELB
RETN		other				0.00637	LDLR,SERPINE1,SOCS3	89 (19)
17-alpha-ethinylestradiol		chemical drug		0.522		0.00648	APOB,APOC2,C1QC,IFI16,LDLR	22 (4)
eicosapentenoic acid		chemical drug		-0.218		0.00651	IL2RA,LDLR,PROM1,SERPINE1	54 (14)
Pam3-Cys-Ser-Lys4		chemical reagent				0.00666	HLA-A,IL2RA,IRF7,PARP14,RELB	75 (15)
deoxycholate		chemical - endogenous mammalian				0.00673	APOC2,LDLR,NR4A1	8 (2)
TSC22D3		transcription regulator				0.00673	EDIL3,EGR2,IL2RA	5 (3)
9,10-dimethyl-1,2-benzanthracene		chemical toxicant				0.00673	CYP1B1,HBEGF,SERPINE1	19 (7)
beta-naphthoflavone		chemical toxicant				0.00673	CYP1B1,Gsta1,NR4A1	15 (3)
clofibrate		chemical drug		-1	bias	0.00674	APOC2,BAAT,LDLR,SLC2A2
benzo(a)pyrene		chemical toxicant				0.00687	BRCA1,CYP1B1,Gsta1,MAFF,NR4A1,SERPINE1	59 (15)
inosine		chemical - endogenous mammalian				0.00711	C1QA,C1QC,LGALS3BP
Smad2/3-Smad4		complex				0.00714	IRF7,SERPINE1
PPP2R5C		other				0.00714	BIRC3,RELB	46 (7)
ITGB6		other				0.00714	Mcpt1,SERPINE1
FABP5		transporter				0.00714	IFIT3,SOCS3
IFIT2	2.218	other				0.00714	EIF2AK2,ISG15
HDC		enzyme				0.00714	CYP24A1,CYP27B1
SMAD6		transcription regulator				0.00714	PROM1,SERPINE1
ethidium		chemical drug				0.00714	PRC1,SERPINE1
bisphenol A		chemical - endogenous mammalian		1.117	bias	0.0072	APOB,Mcpt1,NR4A1,NR4A3,SLFN12
CD3 group		group				0.00749	EGR2,GBP2,IL2RA	61 (7)
