# Supplementary material for: Renal functional, transcriptome, and methylome adaptations in pregnant Sprague Dawley and Brown Norway rats
Source: PLoS One. 2022 Jun 16;17(6):e0269792. doi: 10.1371/journal.pone.0269792 (PMC9202892; doi:10.1371/journal.pone.0269792)
Supplement: S6 Table — (XLSX) [file pone.0269792.s011.xlsx]

## Sheet: BN-CD at NP
© 2000-2020 QIAGEN. All rights reserved.
Ingenuity Canonical Pathways	-log(p-value)	Ratio	z-score	Molecules
LPS/IL-1 Mediated Inhibition of RXR Function	12	0.129	-0.302	ABCA1,ABCC4,ABCG1,ACOX2,ALDH1L1,APOE,CHST11,CPT1A,CYP4A11,Cyp4a14,FMO3,FMO4,GSTA1,GSTA2,GSTA5,GSTM5,GSTP1,GSTZ1,IL1RL1,IL33,MGMT,SLC27A2,SLC27A5,SREBF1,SULT1B1,Sult1c2 (includes others),SULT2B1,SULT4A1,TNFRSF11B
Xenobiotic Metabolism Signaling	5.77	0.0801		ALDH1L1,CAMK2B,CHST11,CYP1A1,FMO3,FMO4,GCLC,GSTA1,GSTA2,GSTA5,GSTM5,GSTP1,GSTZ1,HMOX1,HSP90B1,MGMT,PIK3CD,PPP2R2C,RASD2,SULT1B1,Sult1c2 (includes others),SULT2B1,SULT4A1
NRF2-mediated Oxidative Stress Response	5.69	0.0952	0.447	ABCC4,AKR7A3,AOX1,ATF4,DNAJA1,DNAJB9,DNAJC3,FKBP5,GCLC,GSTA1,GSTA2,GSTA5,GSTM5,GSTP1,GSTZ1,HMOX1,PIK3CD,RASD2
Coagulation System	5.63	0.229	-0.707	BDKRB2,F3,F5,KLKB1,PLAT,SERPINE1,SERPINF2,VWF
Xenobiotic Metabolism CAR Signaling Pathway	5.07	0.0899	-0.728	ALDH1L1,CHST11,CYP1A1,FMO3,FMO4,GSTA1,GSTA2,GSTA5,GSTM5,GSTP1,GSTZ1,HSP90B1,PPP2R2C,SULT1B1,Sult1c2 (includes others),SULT2B1,SULT4A1
Glutathione-mediated Detoxification	4.86	0.219	1.134	GSTA1,GSTA2,GSTA5,GSTM5,GSTP1,GSTZ1,LOC108348061
Estrogen-Dependent Breast Cancer Signaling	4.71	0.135	1	Akr1b7,AKR1C4,ATF4,HSD17B10,HSD17B11,HSD17B4,IGF1R,PIK3CD,RASD2,STAT5A
LXR/RXR Activation	4.16	0.0992	2.111	ABCA1,ABCG1,APOE,IL1RL1,IL33,LYZ,MMP9,RBP4,SERPINF2,SREBF1,TF,TNFRSF11B
Estrogen Biosynthesis	4.12	0.171	-0.378	Akr1b7,AKR1C4,CYP1A1,CYP2D6,HSD17B10,HSD17B11,HSD17B4
Unfolded protein response	4.06	0.143	0.816	ATF4,DNAJB9,DNAJC3,HSP90B1,HSPA5,HSPA8,HSPH1,SREBF1
Acute Phase Response Signaling	3.64	0.0782	-1.89	APCS,HMOX1,IL33,JAK2,KLKB1,OSM,PIK3CD,RASD2,RBP4,SERPINE1,SERPINF2,TF,TNFRSF11B,VWF
Aldosterone Signaling in Epithelial Cells	3.63	0.0823	0	DNAJA1,DNAJB9,DNAJC3,HSP90B1,HSPA5,HSPA8,HSPH1,PIK3CD,PIKFYVE,PLCB1,PLCL1,SCNN1B,SCNN1G
EIF2 Signaling	3.62	0.0714	0.905	ATF4,ATF5,EIF3E,EIF3H,HSPA5,IGF1R,PIK3CD,RASD2,RPL12,RPL17,RPL23,RPL4,RPL6,RPS10,RPS4Y1,SREBF1
Xenobiotic Metabolism AHR Signaling Pathway	3.47	0.106	0.333	ALDH1L1,CYP1A1,GSTA1,GSTA2,GSTA5,GSTM5,GSTP1,GSTZ1,HSP90B1
Xenobiotic Metabolism PXR Signaling Pathway	3.33	0.0729	0	ALDH1L1,CAMK2B,CHST11,GSTA1,GSTA2,GSTA5,GSTM5,GSTP1,GSTZ1,HSP90B1,SULT1B1,Sult1c2 (includes others),SULT2B1,SULT4A1
Sperm Motility	3.15	0.0673	0.816	AXL,DDR1,EPHA3,Flt1,IGF1R,JAK2,KIT,PDE1C,PDE4C,PLA2G7,PLCB1,PLCL1,PTK2B,ROS1,TNK2
G-Protein Coupled Receptor Signaling	3.14	0.0625		ADRA1B,ATF4,CAMK2B,CHRM3,CNR1,FPR2,GRM4,Htr5b,P2RY14,PDE1C,PDE4C,PDE6C,PIK3CD,PLCB1,PTK2B,RASD2,SMPDL3B
Heparan Sulfate Biosynthesis	3.05	0.103	-1.414	Ces1c,CHST11,PRDX6,SULT1B1,Sult1c2 (includes others),SULT2B1,SULT4A1,XYLT1
Hepatic Fibrosis / Hepatic Stellate Cell Activation	2.96	0.0699		CCR5,COL20A1,COL24A1,COL6A2,COL6A6,CXCR3,FGF1,Flt1,IGF1R,IL1RL1,MMP9,SERPINE1,TNFRSF11B
IL-15 Production	2.94	0.0826	-0.632	AXL,DDR1,EPHA3,Flt1,IGF1R,JAK2,KIT,PTK2B,ROS1,TNK2
Xenobiotic Metabolism General Signaling Pathway	2.92	0.0769	1.508	ABCA4,GCLC,GSTA1,GSTA2,GSTA5,GSTM5,GSTP1,GSTZ1,HMOX1,PIK3CD,RASD2
Methylglyoxal Degradation III	2.91	0.211	0	Akr1b7,AKR1C1/AKR1C2,CYP4A11,CYP4A22
Endoplasmic Reticulum Stress Pathway	2.74	0.19	1	ATF4,DNAJC3,HSP90B1,HSPA5
1,25-dihydroxyvitamin D3 Biosynthesis	2.71	0.667		CYP27B1,CYP2R1
Heparan Sulfate Biosynthesis (Late Stages)	2.64	0.0986	-1.89	Ces1c,CHST11,PRDX6,SULT1B1,Sult1c2 (includes others),SULT2B1,SULT4A1
HIF1α Signaling	2.58	0.0634	-1.387	ADRA1B,CAMK2B,Flt1,HMOX1,HSPA5,HSPA8,Ldha/RGD1562690,MMP9,PIK3CD,RASD2,SERPINE1,SLC2A2,TF
Iron homeostasis signaling pathway	2.53	0.073		ATP6V1C2,BMP3,BMP7,CIAO1,HBB,HMOX1,JAK2,SLC39A14,STAT5A,TF
Glutathione Redox Reactions I	2.51	0.167	0	GSTA1,GSTP1,GSTZ1,PRDX6
Chondroitin Sulfate Biosynthesis	2.51	0.107	-0.816	CHST11,SULT1B1,Sult1c2 (includes others),SULT2B1,SULT4A1,XYLT1
Role of Macrophages, Fibroblasts and Endothelial Cells in Rheumatoid Arthritis	2.5	0.0545		ATF4,CAMK2B,FRZB,FZD9,IL1RL1,IL33,JAK2,OSM,PIK3CD,PLCB1,PLCL1,RASD2,SFRP1,SFRP2,Tlr11,TNFRSF11B,TRAF3IP2
Aryl Hydrocarbon Receptor Signaling	2.4	0.0699		ALDH1L1,CYP1A1,DHFR,GSTA1,GSTA2,GSTA5,GSTM5,GSTP1,GSTZ1,HSP90B1
Bile Acid Biosynthesis, Neutral Pathway	2.4	0.231		AKR1C1/AKR1C2,AKR1C4,SLC27A5
Pregnenolone Biosynthesis	2.4	0.231		CYP4A11,CYP4A22,CYP7B1
Dermatan Sulfate Biosynthesis	2.4	0.102	-0.816	CHST11,SULT1B1,Sult1c2 (includes others),SULT2B1,SULT4A1,XYLT1
Insulin Secretion Signaling Pathway	2.36	0.0576	0.535	ATF4,CAMK2B,CHRM3,CPE,JAK2,NSF,PIK3CD,PLCB1,PLCL1,PRLR,SCNN1B,SCNN1G,SLC2A2,STAT5A
Histidine Degradation VI	2.21	0.2		CYP4A11,CYP4A22,CYP7B1
Tyrosine Degradation I	2.2	0.4		GSTZ1,HGD
Dermatan Sulfate Biosynthesis (Late Stages)	2.2	0.109	-1.342	CHST11,SULT1B1,Sult1c2 (includes others),SULT2B1,SULT4A1
cAMP-mediated signaling	2.2	0.057	0.277	ATF4,CAMK2B,CHRM3,CNR1,FPR2,GRM4,Htr5b,P2RY14,PDE1C,PDE4C,PDE6C,PKIA,SMPDL3B
Virus Entry via Endocytic Pathways	2.19	0.0748		FOLR1,HLA-A,HLA-E,ITGA1,ITGAL,ITGB6,PIK3CD,RASD2
Nicotine Degradation II	2.19	0.0923	-2.449	AOX1,Aox3,CYP1A1,CYP2D6,FMO3,FMO4
Antioxidant Action of Vitamin C	2.14	0.0734	-2.449	GLRX,HMOX1,JAK2,PLA2G7,PLCB1,PLCL1,SLC2A2,STAT5A
Chondroitin Sulfate Degradation (Metazoa)	2.13	0.188		ARSB,HEXB,HEXD
Chondroitin Sulfate Biosynthesis (Late Stages)	2.12	0.104	-1.342	CHST11,SULT1B1,Sult1c2 (includes others),SULT2B1,SULT4A1
Stearate Biosynthesis I (Animals)	2.12	0.104	-0.447	CYP4A11,CYP4A22,DHCR24,SLC27A2,SLC27A5
Acetone Degradation I (to Methylglyoxal)	2.1	0.129	-1	CYP1A1,CYP2D6,CYP4A11,CYP4A22
Dendritic Cell Maturation	2.1	0.0601	-0.333	ATF4,CD1D,HLA-A,HLA-E,IL33,IRF8,JAK2,PIK3CD,PLCB1,PLCL1,TNFRSF11B
Th2 Pathway	2.06	0.0662	0.447	CCR5,CD4,HLA-A,IL1RL1,IL33,JAK2,NOTCH3,PIK3CD,STAT5A
Ubiquinol-10 Biosynthesis (Eukaryotic)	2.06	0.176		CYP4A11,CYP4A22,CYP7B1
Mitochondrial L-carnitine Shuttle Pathway	2.06	0.176		CPT1A,SLC27A2,SLC27A5
Fatty Acid β-oxidation I	2.06	0.125	0	HSD17B10,HSD17B4,SLC27A2,SLC27A5
Role of JAK2 in Hormone-like Cytokine Signaling	1.96	0.118		JAK2,PRLR,PTPN6,STAT5A
Role of Osteoblasts, Osteoclasts and Chondrocytes in Rheumatoid Arthritis	1.92	0.0545		BMP3,BMP7,FRZB,FZD9,GSN,IL1RL1,IL33,PIK3CD,PTK2B,SFRP1,SFRP2,TNFRSF11B
Glycogen Biosynthesis II (from UDP-D-Glucose)	1.9	0.286		EPM2A,UGP2
Th1 and Th2 Activation Pathway	1.88	0.0585		CCR5,CD4,CXCR3,HLA-A,IL1RL1,IL33,JAK2,NOTCH3,PIK3CD,STAT5A
Agrin Interactions at Neuromuscular Junction	1.82	0.0769	-1	AGRN,GABPA,ITGA1,ITGAL,RAPSN,RASD2
Cardiac Hypertrophy Signaling (Enhanced)	1.81	0.0431	0.471	ACE,ADRA1B,ATP2A2,CAMK2B,FGF1,FZD9,IGF1R,IL1RL1,IL33,JAK2,OSM,PDE1C,PDE4C,PDE6C,PIK3CD,PLCB1,PLCL1,RASD2,SMPDL3B,TNFRSF11B,TNFSF15
FXR/RXR Activation	1.79	0.0635		APOE,IL33,RBP4,SERPINF2,SLC22A7,SLC27A5,SREBF1,TF
NF-κB Activation by Viruses	1.72	0.0732	-2	CCR5,CD4,ITGA1,ITGAL,PIK3CD,RASD2
Tryptophan Degradation III (Eukaryotic)	1.69	0.13		AFMID,HSD17B10,HSD17B4
Pathogenesis of Multiple Sclerosis	1.68	0.222		CCR5,CXCR3
Wnt/Ca+ pathway	1.67	0.0806	2.236	ATF4,FZD9,PDE6C,PLCB1,PLCL1
Oncostatin M Signaling	1.61	0.093		JAK2,OSM,RASD2,STAT5A
tRNA Splicing	1.61	0.093	1	PDE1C,PDE4C,PDE6C,SMPDL3B
Synaptic Long Term Depression	1.6	0.0529	2.828	CACNA2D2,CTH,GRM4,Gucy2g,IGF1R,PLA2G7,PLCB1,PLCL1,PPP2R2C,RASD2
Role of JAK family kinases in IL-6-type Cytokine Signaling	1.59	0.12		JAK2,OSM,STAT5A
Thio-molybdenum Cofactor Biosynthesis	1.59	1		MOCOS
L-cysteine Degradation II	1.59	1		CTH
Asparagine Biosynthesis I	1.59	1		ASNS
CTLA4 Signaling in Cytotoxic T Lymphocytes	1.56	0.0674		HLA-A,HLA-E,JAK2,PIK3CD,PPP2R2C,PTPN6
Cardiac β-adrenergic Signaling	1.53	0.0567	1.414	ATP2A2,PDE1C,PDE4C,PDE6C,PKIA,PPP1R1A,PPP2R2C,SMPDL3B
Neuroprotective Role of THOP1 in Alzheimer's Disease	1.52	0.0603	2	ACE,APP,HLA-A,HLA-E,MMP9,PRSS53,TMPRSS7
γ-glutamyl Cycle	1.51	0.182		GCLC,GGCT
Purine Nucleotides De Novo Biosynthesis II	1.51	0.182		PAICS,PFAS
Role of Tissue Factor in Cancer	1.5	0.0598		F3,JAK2,PIK3CD,PLCB1,PTK2B,RASD2,STAT5A
Natural Killer Cell Signaling	1.5	0.0508	0.632	HLA-A,HLA-E,HSPA5,HSPA8,ITGAL,JAK2,PIK3CD,PTK2B,PTPN6,RASD2
Adrenomedullin signaling pathway	1.5	0.0508	0.378	CTH,Gucy2g,IL33,MAPK4,MYLK,PIK3CD,PLCB1,PLCL1,PTK2B,RASD2

## Sheet: BN-CD at P18
© 2000-2020 QIAGEN. All rights reserved.
Ingenuity Canonical Pathways	-log(p-value)	Ratio	z-score	Molecules
LPS/IL-1 Mediated Inhibition of RXR Function	6.39	0.116	1	ABCA1,ABCB11,ABCG1,ACOX2,ACSL1,ACSL3,ALDH1A1,ALDH1B1,ALDH6A1,APOE,CHST11,CYP2B6,Cyp4a14,FMO2,FMO3,FMO4,GSTA2,GSTA3,GSTM5,HMGCS1,NGFR,SLC27A5,SULT1B1,Sult1c2 (includes others),SULT4A1,TNFRSF11B
Hepatic Fibrosis / Hepatic Stellate Cell Activation	4.57	0.108		AGTR1,Agtr1b,COL16A1,Col17a1,COL24A1,COL5A1,Col6a4,COL6A6,COL7A1,COL9A2,FLT4,IFNGR2,IGF1,IGFBP3,LEPR,MMP9,NGFR,PDGFRB,SERPINE1,TNFRSF11B
Superpathway of Cholesterol Biosynthesis	4.09	0.241	2.646	CYP51A1,HMGCR,HMGCS1,HSD17B7,IDI1,MSMO1,SQLE
Xenobiotic Metabolism CAR Signaling Pathway	3.98	0.101	-1.147	ALDH1A1,ALDH1B1,ALDH6A1,CHST11,CITED2,CYP1A1,CYP2B6,FMO2,FMO3,FMO4,GSTA2,GSTA3,GSTM5,PPP2R2C,PPP2R5B,SULT1B1,Sult1c2 (includes others),SULT4A1,UGT2B17
LXR/RXR Activation	3.71	0.116	2.111	ABCA1,ABCG1,ALB,APOE,CYP51A1,HMGCR,LDLR,LYZ,MMP9,MSR1,NGFR,RBP4,TF,TNFRSF11B
STAT3 Pathway	3.22	0.104	0.302	CDKN1A,CSF2RB,FGFR4,FLT4,GHR,IGF1,IL17RA,MAP3K21,NGFR,NTRK2,PDGFRB,PTPN6,RASD2,SOCS2
Nicotine Degradation II	3.14	0.138	-1.667	AOX1,CYP1A1,CYP2B6,CYP2D6,CYP51A1,FMO2,FMO3,FMO4,UGT2B17
Estrogen Biosynthesis	3.11	0.171	-0.378	Akr1b7,CYP1A1,CYP2B6,CYP2D6,CYP51A1,HSD17B4,HSD17B7
Triacylglycerol Biosynthesis	3.04	0.167	-0.816	AGPAT1,ASPG,GPAM,LPCAT4,LPIN2,MBOAT2,PLPP3
Zymosterol Biosynthesis	3.01	0.5		CYP51A1,HSD17B7,MSMO1
Type I Diabetes Mellitus Signaling	3	0.108	1.342	CPE,HLA-A,HLA-DOB,HLA-DQB1,HLA-DRB5,HLA-E,IFNGR2,IKBKE,NGFR,PTPRN,SOCS2,TNFRSF11B
Cholesterol Biosynthesis I	2.96	0.308	2	CYP51A1,HSD17B7,MSMO1,SQLE
Cholesterol Biosynthesis II (via 24,25-dihydrolanosterol)	2.96	0.308	2	CYP51A1,HSD17B7,MSMO1,SQLE
Cholesterol Biosynthesis III (via Desmosterol)	2.96	0.308	2	CYP51A1,HSD17B7,MSMO1,SQLE
Xenobiotic Metabolism Signaling	2.85	0.0767		ALDH1A1,ALDH1B1,ALDH6A1,CES1,CHST11,CITED2,CYP1A1,CYP2B6,ESD,FMO2,FMO3,FMO4,GSTA2,GSTA3,GSTM5,PPP2R2C,PPP2R5B,RASD2,SULT1B1,Sult1c2 (includes others),SULT4A1,UGT2B17
Cysteine Biosynthesis/Homocysteine Degradation	2.84	1		CBS/CBSL,CTH
Stearate Biosynthesis I (Animals)	2.69	0.146	0	ACOT1,ACSL1,ACSL3,ASPG,CYP4A22,LPCAT4,SLC27A5
OX40 Signaling Pathway	2.68	0.111		BCL2L1,H2-M2,H2-T22,H2-T24,HLA-A,HLA-DOB,HLA-DQB1,HLA-DRB5,HLA-E,RT1-A3 (includes others)
Ubiquinol-10 Biosynthesis (Eukaryotic)	2.49	0.235	0	CYP26B1,CYP4A22,CYP7B1,URAD
G-Protein Coupled Receptor Signaling	2.44	0.0735		ADRA2B,AGTR1,Agtr1b,DUSP9,FPR2,GNAL,GRM4,Htr5b,IKBKE,PDE4C,PDE6C,PDE7A,PDE7B,PDE8B,PLCB4,PTK2B,RAPGEF3,RASD2,RGS2,RPS6KA1
IL-8 Signaling	2.4	0.08	0.277	BCL2L1,CDH1,CSTB,FLT4,FOS,GNA12,GNG13,IKBKE,IRAK4,ITGAX,MMP9,PLD4,PTK2B,RASD2,RHOF,RHOJ
Oxidative Ethanol Degradation III	2.3	0.211	1	ACSL1,ACSS2,ALDH1A1,ALDH1B1
Allograft Rejection Signaling	2.29	0.105		H2-M2,H2-T22,H2-T24,HLA-A,HLA-DOB,HLA-DQB1,HLA-DRB5,HLA-E,RT1-A3 (includes others)
Growth Hormone Signaling	2.28	0.113	0.378	FOS,GHR,IGF1,IGFBP3,PTPN6,RPS6KA1,SOCS2,STAT5A
Ephrin B Signaling	2.24	0.111	1.134	EFNB1,EPHB1,EPHB3,GNA12,GNAL,GNG13,VAV2,VAV3
Acetone Degradation I (to Methylglyoxal)	2.24	0.161	-1.342	CYP1A1,CYP2B6,CYP2D6,CYP4A22,CYP51A1
CDP-diacylglycerol Biosynthesis I	2.22	0.2	0	AGPAT1,GPAM,LPCAT4,MBOAT2
cAMP-mediated signaling	2.21	0.0746	0.5	ADRA2B,AGTR1,AKAP12,DUSP9,FPR2,GNAL,GRM4,Htr5b,PDE4C,PDE6C,PDE7A,PDE7B,PDE8B,PKIA,RAPGEF3,RGS2,RPS6KA1
IL-15 Production	2.21	0.0909	0.302	EPHA1,EPHA3,EPHB1,EPHB3,FGFR4,FGR,FLT4,NTRK2,PDGFRB,PTK2B,ROS1
Xenobiotic Metabolism PXR Signaling Pathway	2.19	0.0781	-0.258	ALDH1A1,ALDH1B1,ALDH6A1,CES1,CHST11,CITED2,CYP2B6,ESD,GSTA2,GSTA3,GSTM5,SULT1B1,Sult1c2 (includes others),SULT4A1,UGT2B17
Glutathione-mediated Detoxification	2.18	0.156	0.447	GSTA2,GSTA3,GSTM5,HPGDS,LOC108348061
Ethanol Degradation II	2.18	0.156	0.447	ACSL1,ACSS2,ADHFE1,ALDH1A1,ALDH1B1
Fatty Acid β-oxidation I	2.18	0.156	0.447	ACSL1,ACSL3,HSD17B4,SDS,SLC27A5
PD-1, PD-L1 cancer immunotherapy pathway	2.17	0.0943	-0.632	BCL2L1,HLA-A,HLA-DOB,HLA-DQB1,HLA-DRB5,HLA-E,IFNGR2,NGFR,STAT5A,TNFRSF11B
γ-glutamyl Cycle	2.15	0.273		GCLM,GGCT,OPLAH
Aryl Hydrocarbon Receptor Signaling	2.09	0.0839	-0.447	ALDH1A1,ALDH1B1,ALDH6A1,CDK6,CDKN1A,CYP1A1,DHFR,FOS,GSTA2,GSTA3,GSTM5,RBL1
Acetate Conversion to Acetyl-CoA	2.09	0.5		ACSL1,ACSS2
Role of JAK2 in Hormone-like Cytokine Signaling	2.07	0.147		GHR,PRLR,PTPN6,SOCS2,STAT5A
Phosphatidylglycerol Biosynthesis II (Non-plastidic)	2.07	0.182	0	AGPAT1,GPAM,LPCAT4,MBOAT2
Guanosine Nucleotides Degradation III	2.04	0.25		ACP3,NT5C1A,XDH
Coagulation System	2.02	0.143	-0.447	BDKRB2,F5,PLAT,PROC,SERPINE1
Tryptophan Degradation III (Eukaryotic)	2	0.174	0	AFMID,CDYL,HAAO,HSD17B4
Ethanol Degradation IV	2	0.174	1	ACSL1,ACSS2,ALDH1A1,ALDH1B1
Fatty Acid Activation	1.94	0.231		ACSL1,ACSL3,SLC27A5
Urate Biosynthesis/Inosine 5'-phosphate Degradation	1.94	0.231		ACP3,NT5C1A,XDH
Pregnenolone Biosynthesis	1.94	0.231		CYP26B1,CYP4A22,CYP7B1
Cell Cycle Regulation by BTG Family Proteins	1.91	0.135		BTG1,BTG2,NOCT,PPP2R2C,PPP2R5B
Production of Nitric Oxide and Reactive Oxygen Species in Macrophages	1.91	0.0745	2.496	ALB,APOE,FOS,IFNGR2,IKBKE,LYZ,NGFR,PPP2R2C,PPP2R5B,PTPN6,RBP4,RHOF,RHOJ,TNFRSF11B
Synaptic Long Term Depression	1.89	0.0741	1.155	ABHD3,CACNA2D2,CACNB2,CTH,GNA12,GNAL,GRM4,IGF1,PLA2G7,PLCB4,PPP2R2C,PPP2R5B,RASD2,RYR2
Bupropion Degradation	1.87	0.16	-1	CYP1A1,CYP2B6,CYP2D6,CYP51A1
Mevalonate Pathway I	1.84	0.214		HMGCR,HMGCS1,IDI1
GP6 Signaling Pathway	1.83	0.084	0.632	COL16A1,Col17a1,COL24A1,COL5A1,Col6a4,COL6A6,COL7A1,COL9A2,LAMA2,LAMC2
Antigen Presentation Pathway	1.82	0.128		HLA-A,HLA-DOB,HLA-DQB1,HLA-DRB5,HLA-E
Adenosine Nucleotides Degradation II	1.76	0.2		ACP3,NT5C1A,XDH
Histidine Degradation VI	1.76	0.2		CYP26B1,CYP4A22,CYP7B1
Cardiac β-adrenergic Signaling	1.74	0.078	2.828	AKAP12,GNG13,PDE4C,PDE6C,PDE7A,PDE7B,PDE8B,PKIA,PPP2R2C,PPP2R5B,RYR2
Tryptophan Degradation to 2-amino-3-carboxymuconate Semialdehyde	1.71	0.333		AFMID,HAAO
T Helper Cell Differentiation	1.69	0.0959		HLA-A,HLA-DOB,HLA-DQB1,HLA-DRB5,IFNGR2,NGFR,TNFRSF11B
Nicotine Degradation III	1.69	0.105	-0.816	AOX1,CYP1A1,CYP2B6,CYP2D6,CYP51A1,UGT2B17
PTEN Signaling	1.67	0.0794	-0.333	BCL2L1,CDKN1A,FGFR4,FLT4,GHR,IKBKE,NGFR,NTRK2,PDGFRB,RASD2
Estrogen-Dependent Breast Cancer Signaling	1.67	0.0946		Akr1b7,FOS,HSD17B4,HSD17B7,IGF1,RASD2,STAT5A
Antioxidant Action of Vitamin C	1.65	0.0826	-0.378	ABHD3,CSF2RB,GLRX,IKBKE,PLA2G7,PLCB4,PLD4,SLC2A5,STAT5A
tRNA Splicing	1.65	0.116	2.236	PDE4C,PDE6C,PDE7A,PDE7B,PDE8B
Sperm Motility	1.64	0.0673	0.447	ABHD3,EPHA1,EPHA3,EPHB1,EPHB3,FGFR4,FGR,FLT4,NTRK2,PDE4C,PDGFRB,PLA2G7,PLCB4,PTK2B,ROS1
Signaling by Rho Family GTPases	1.63	0.0656	1.387	ARHGEF19,ARHGEF2,CDH1,CDH13,CDH6,EZR,FOS,GNA12,GNAL,GNG13,MAP3K21,PTK2B,RHOF,RHOJ,SEPTIN11,VIM
γ-linolenate Biosynthesis II (Animals)	1.61	0.176		ACSL1,ACSL3,SLC27A5
Dermatan Sulfate Degradation (Metazoa)	1.61	0.176		GM2A,HYAL2,IDUA
Mitochondrial L-carnitine Shuttle Pathway	1.61	0.176		ACSL1,ACSL3,SLC27A5
Melatonin Degradation I	1.6	0.1	-0.816	CYP1A1,CYP2B6,CYP2D6,CYP51A1,SULT1B1,UGT2B17
Glycogen Biosynthesis II (from UDP-D-Glucose)	1.58	0.286		EPM2A,UGP2
Relaxin Signaling	1.57	0.0733		CTH,FOS,GNA12,GNAL,GNG13,MMP9,PDE4C,PDE6C,PDE7A,PDE7B,PDE8B
NRF2-mediated Oxidative Stress Response	1.56	0.0688	0	AOX1,DNAJC13,DNAJC6,ENC1,FOS,GCLM,GSTA2,GSTA3,GSTM5,HACD3,JUNB,MAFF,RASD2
Purine Nucleotides Degradation II (Aerobic)	1.54	0.167		ACP3,NT5C1A,XDH
Superpathway of Geranylgeranyldiphosphate Biosynthesis I (via Mevalonate)	1.54	0.167		HMGCR,HMGCS1,IDI1
BEX2 Signaling Pathway	1.53	0.0886	1.134	CDKN1A,KLK1,LGALS1,MAP2,NGFR,PPP2R2C,PPP2R5B
Ephrin A Signaling	1.5	0.106		EPHA1,EPHA3,NGFR,VAV2,VAV3
Triacylglycerol Degradation	1.5	0.106	-0.447	ABHD2,CES1,Ces1c,LIPG,PRDX6
JAK/Stat Signaling	1.5	0.0875	0.816	BCL2L1,CDKN1A,FOS,PTPN6,RASD2,SOCS2,STAT5A

## Sheet: UR BN-CD at NP
© 2000-2020 QIAGEN. All rights reserved.
Upstream Regulator	Expr Fold Change	Molecule Type	Predicted Activation State	Activation z-score	p-value of overlap	Target Molecules in Dataset	Mechanistic Network
dihydrotestosterone		chemical - endogenous mammalian		-1.234	6.07e-08	Akr1b7,APOE,ARG1,AZGP1,BMP15,CYP4A11,CYP4A22,ETV1,FKBP5,GNRH1,HACL1,HLA-A,HPGDS,KLK1,KLK4,KRT14,KRT19,KRT5,MMP9,MYRIP,PRLR,RAB3B,RGN,SELENOP,SLC1A4,SLC1A5,SLC7A7,STAT5A,STBD1,TF,UGT2B17,WIF1,ZBTB16	82 (5)
17-alpha-ethinylestradiol		chemical drug	Activated	2.918	2.01e-06	ABCB11,APOB,APOE,ASNS,CXCR3,F3,GDF15,IFI16,KRT14,KRT19,MMP9,MRC1,SPOCK2,STAT5A	148 (13)
dexamethasone		chemical drug		1.18	4.21e-06	ACE,AGRP,Akr1b7,AKR1C1/AKR1C2,AKR1C4,ALOX5,APOE,ASNS,ATP1A3,BDKRB2,CBR3,CD83,CEACAM1,CFAP100,COL7A1,CXCL14,CXCR3,CYP24A1,CYP27B1,CYP2D6,CYP4A11,CYSLTR1,DHFR,DMP1,F3,FAM111A,FBLN1,FKBP5,FOXD1,FPR2,GDF15,GNRH1,GSTA1,Gsta1,GSTM5,HLA-A,HMOX1,HPGDS,HSPH1,IFI44,IL1RL1,KLK1,KRT14,LGALS2,Ly6a (includes others),MAPK4,MGMT,MGP,MMP9,MSTN,NGFR,OSM,PLAT,PRKG2,RARRES1,RBP4,RGN,Scd2,SELENOP,SLC2A2,SLC7A7,SMPDL3…	149 (14)
IL1B		cytokine		1.414	6.59e-06	ABCB11,APCS,APOB,APOE,ARC,ARG1,ATF5,CD83,CHST6,COL2A1,CYP27B1,CYSLTR1,F3,FKBP5,FPR2,GDF15,GNRH1,GSTA1,GSTA2,HEXB,HLA-A,HLA-E,HMOX1,HPGDS,IFI16,IL1RL1,KRT19,Ldha/RGD1562690,Mcpt1,MMP9,NAMPT,OSM,PLAT,SELENOP,SLC2A2,SLC7A11,STAT5A,TNFAIP2,TNFRSF11B,XYLT1	153 (14)
AR		ligand-dependent nuclear receptor		1.616	1.04e-05	Akr1b7,ARG1,ATP1A3,AZGP1,BMP15,CLCN1,ETV1,FKBP5,GDF15,HSPH1,KRT14,Ly6a (includes others),MSTN,MTHFD2,NGFR,PDIA5,PLAT,RARRES1,RGN,SCEL,SCN4A,SLC7A11,TF,TNFAIP2,UGT2B17,ZBTB16	31 (2)
IL10RA		transmembrane receptor		1.691	1.19e-05	ALOX5,CLEC12A,DPEP1,ETV1,GDA,GSTM5,HK3,HLA-A,HPSE,IFI16,Klrk1,Ly6a (includes others),NAMPT,SECTM1,SLAMF6,SLC7A11,TGM3,Tlr11,VSIG2
Growth hormone		group		-0.351	1.34e-05	APOE,CYP27B1,Cyp4a14,FKBP5,GDF15,GSTA1,Gsta1,GSTM5,HBB,MEP1B,MMP9,MSTN,NAMPT,PRLR,STAT5A,TF	131 (10)
genistein		chemical drug		1.436	1.5e-05	ABCA9,ACE,ALOX5,APOB,ARG1,CXCR3,F3,GDF15,HEXB,HLA-A,HMOX1,KRT14,Mcpt1,MMP9,PFKFB4,PLA2G7,PLAT,PLCXD3,PRLR,SLC1A5,TNFRSF11B,XYLT1	127 (11)
captopril		chemical drug		0.072	1.75e-05	ACE,Akr1b7,ASNS,F3,GTPBP4,Havcr1,HMOX1,MMP9,MRC1
methylprednisolone		chemical drug	Activated	2.115	1.82e-05	ADRA1B,ARG1,ASNS,CYP2D6,F3,GDA,GSTA1,HMOX1,HSD17B2,HSPH1,Keg1,KRT19,Ly6a (includes others),MGMT,MGP,MMP9,PEX11A,PKIA,PLAT,RGN,SCEL,SLC2A2,SULT1B1,Tsc22d3,UGT2B17,VARS1	110 (9)
nitrofurantoin		chemical drug		-0.18	2.18e-05	ABCB11,APOE,ASNS,CFI,COL2A1,CYP4A11,GTPBP4,Havcr1,HMOX1,KRT19,PLAT,RPL6,SELENOP
mifepristone		chemical drug		-0.546	2.19e-05	ABCB11,ACE,AKR1C4,APOE,ARG1,CEACAM1,COL2A1,F3,FKBP5,IL9R,KLK1,Ly6a (includes others),MMP9,PLAT,PRKG2,PTPN5,SFRP2,SOX11,STAT5A	148 (11)
nelfinavir		chemical drug	Activated	2.333	2.39e-05	ASNS,CA6,HMOX1,MMP9,MTHFD2,SLC1A4,SLC7A11,SSPOP,TNFRSF11B
cephaloridine		chemical drug	Activated	2.538	2.41e-05	CXCL14,GINS2,GSTM5,Havcr1,HMOX1,HSPH1,Htr5b,KCNH1,NGFR,Pvr
gentamicin		chemical drug		-0.081	2.61e-05	APCS,Cyp2d1/Cyp2d5,DPEP1,GDF15,GSTM5,HACL1,Havcr1,HBB,HMOX1,Keg1,KLK1,MGMT,Pvr,RBP4,SLC2A2,SLC6A19
TGFB1		growth factor		1.575	3.06e-05	ACE,AFM,AKR1C1/AKR1C2,ALOX5,APOB,APOE,ARG1,ASNS,B3GALT2,BDKRB2,CBFA2T3,CBR3,CCNO,CD83,CDHR1,CEACAM1,CFI,CHST11,COL16A1,COL2A1,COL7A1,CXCR3,CYP27B1,DNAH2,F3,FPR2,GABRA4,GCNT1,GDF15,GNRH1,GRHL1,HEXB,HMOX1,HS6ST2,IFI16,IL1RL1,KCNG1,KRT14,KRT19,Ly6a (includes others),Mcpt1,MGMT,MGP,MMP9,MRC1,MSTN,MTHFD2,NAMPT,NOG,OSM,OSR2,PLAT,ROBO3,SLC26A11,SLC39A14,STAT5A,TLL1,TMIGD1,TNFRSF11B,VWF,XYLT1	162 (15)
estrogen		chemical drug		1.825	5.26e-05	APCS,APOB,APOE,Crabp2/LOC100911902,DHFR,DPEP1,FBLN1,GNRH1,HSPH1,IL1RL1,KCNH1,NAMPT,NGFR,PLAT,PRLR,STAT5A,TNFRSF11B	143 (12)
PDGF BB		complex		1.193	8.44e-05	BDKRB2,BMP3,CCNO,F3,FRZB,GDA,GDF15,Gsta1,HLA-E,HMOX1,HRAS,IL1RL1,MMP9,NAMPT,PLAT,Pvr,Scd2,SLC7A7	112 (8)
beta-estradiol		chemical - endogenous mammalian	Activated	2.109	8.53e-05	ABCB11,ACE,ANO2,APOE,ARC,ARG1,ATF5,BACE2,CBFA2T3,CLCA1,CLCN1,CLSTN2,COL7A1,COLEC12,Crabp2/LOC100911902,CYP24A1,ECHDC2,ETV1,F3,FAM111A,FBLN1,GDF15,GNRH1,GPR88,GRIK4,GSTA1,GSTA2,HBB,HLA-A,HLA-E,HMOX1,HRAS,HSD17B2,HSPH1,Htr5b,KLK1,Klrk1,KRT19,KRT5,Ldha/RGD1562690,LPO,Mcpt1,MEP1B,MGC116197 (includes others),MGP,MMP9,MRC1,NAMPT,NGFR,PLAT,PPP2R2C,PRLR,PTPN5,RPL17,SCN4A,SELENOP,SFRP2,SLC25A15,SOX11,SPOC…	150 (11)
ESR2		ligand-dependent nuclear receptor		-0.173	9.87e-05	ANO2,APOE,ATF5,CBFA2T3,COL16A1,COL7A1,EPHA3,ETV1,FBLN1,GLRX,HRAS,KRT14,KRT19,MAPK4,MMP9,PLAT,RASSF2,RBP4,SOX11,TMIE,TNFRSF11B,TSPO,VWF,Wfdc3	121 (6)
L-triiodothyronine		chemical - endogenous mammalian		-1.3	0.000104	AGRP,ANGPTL3,APOB,ATP1A3,COQ10B,CXCL14,CYP27B1,CYP4A11,GDF15,Ldha/RGD1562690,MMP9,MYOM3,PFKFB4,RARRES1,RASD2,RGN,Scd2,SFRP2,SLC2A2,SSPOP,TF,Tpi1 (includes others)
hyperforin		chemical drug		-1	0.000118	CYP24A1,CYP2D6,MGP,TNFRSF11B
PLG		peptidase		0.388	0.00012	ARG1,COLEC12,F3,IL1RL1,MMP9,MRC1,STAB2,TNFRSF11B	151 (13)
SP1		transcription regulator		1.138	0.000143	ADRA1B,Akr1b7,ALOX5,APOE,ASNS,BACE2,CEACAM1,COL2A1,COL7A1,Cyp2d1/Cyp2d5,DHFR,F3,FPR2,GABRA4,GDF15,HBB,HMOX1,HPSE,KRT19,MMP9,MRC1,NGFR,PRLR,TSPO,VWF	82 (4)
POR		enzyme		1.387	0.00022	ASNS,ATF5,CYP39A1,CYP4A11,GSTM5,HLA-A,HMOX1,HSPH1,MAP3K6,PLA2G7,Scd2,TMIGD1
HNF1A		transcription regulator	Activated	2.573	0.000252	AK2,AKR1C1/AKR1C2,AKR1C4,ANGPTL3,APCS,APOB,BMP3,CFI,COQ10B,GOLM2,GOLT1A,GSTA1,HACL1,HPGDS,HSD17B2,Klra7 (includes others),MSH5,PRLR,SLC2A2,UGT2B11,UGT2B17,WDR12
OSM	-6.095	cytokine		-0.031	0.000287	ACE,AKR1C1/AKR1C2,ARG1,ASNS,CA6,COL2A1,CRY1,DYRK3,F3,GNRH1,HLA-A,HMOX1,KCNG1,KLK1,KRT19,MGMT,MMP9,MRC1,NAMPT,OSM,SULT4A1,TNFAIP2,TNFRSF11B,TPBG	126 (10)
IFNA2		cytokine		1.577	0.000293	ALOX5,ATF5,CCDC92,CEACAM1,CLRN3,CXCR3,HLA-A,HLA-E,IFI16,IFI44,IFI44L,MMP9,PLAT,PPP2R2C	116 (7)
NEDD9		other		0.563	0.000304	ALOX5,AOAH,GDF15,LYPD1,MMP9,NRN1,PPP2R2C,TF
LEP		growth factor		1.265	0.00035	ABCB11,ACE,AGRP,AKR1C1/AKR1C2,COL2A1,CYP24A1,CYP27B1,CYP4A11,Cyp4a14,F3,GNRH1,NAMPT,NHLH2,PLAT,Scd2,Scd4,SELENOP,SLC27A5,SLC2A2,TNFRSF11B,TSPO	142 (12)
lipopolysaccharide		chemical drug		1.126	0.000422	ABCB11,ACE,ALOX5,ANGPTL3,APCS,APOB,APOE,ARC,ARG1,AZGP1,CBFA2T3,CD160,CD300LD,CD83,CEACAM1,CXCL14,CXCR3,CYP27B1,CYP4A11,DYRK3,F3,FPR2,GNRH1,GPM6A,GRM4,H2-M2,H2-T24,HK3,HLA-A,Hmgb1,HMOX1,IFI16,IFI44,IFI44L,Ly6a (includes others),Mcpt1,MMP9,MRC1,NAMPT,NGFR,OLFML3,OSM,PLA2G7,PLAT,RAB3B,RASSF2,Scd2,SECTM1,SELENOP,SLC1A5,SLC28A1,SLC2A2,SLC39A14,SLC7A11,STAT5A,TF,TNFAIP2,TPBG,TSPO,VWF	160 (15)
BACH1		transcription regulator		-0.208	0.000424	GSTA1,HBB,HMOX1,SLC7A11
beta-naphthoflavone		chemical toxicant		1.524	0.000435	AKR1C1/AKR1C2,APOE,CYP4A11,GSTA1,Gsta1,GSTM5
heparin		chemical - endogenous mammalian		-0.077	0.000522	APOB,APOE,CD83,F3,HPSE,MMP9,PLAT	136 (12)
ciprofibrate		chemical drug		0.313	0.000562	ABCB11,AKR1C4,APCS,APOB,CEACAM1,CYP4A11,Cyp4a14,PEX11A,RGN,UPP2	33 (3)
fluticasone propionate		chemical drug		1.554	0.000568	ALOX5,CD83,CLEC12A,CYP27B1,FKBP5,MMP9,NAMPT,OLFML3,RARRES1,SELENOP,VWF
MAPK1		kinase		0.742	0.000587	APOE,ARC,COL7A1,DMP1,HBB,HLA-E,HMOX1,HSD17B2,IFI16,IFI44,IL1RL1,MMP9,MSH5,NRN1,OSM,ROS1,SECTM1,SFRP2
amiodarone		chemical drug		1.342	0.000607	CYP4A11,Cyp4a14,F3,HMOX1,TF
TREX1		enzyme		-0.169	0.000635	IFI16,IFI44,IFI44L,Ly6a (includes others)
FGF2		growth factor		-0.897	0.000654	ACE,ARC,DMP1,ETV1,F3,GNRH1,GRIK4,HPSE,Ldha/RGD1562690,MGMT,MGP,MMP9,NGFR,NOG,PLAT,Pvr,TF,UGT2B17,VWF	127 (9)
ELAVL1		other		0.608	0.000678	CD83,Gvin1 (includes others),HBB,HLA-A,HMOX1,IFI16,IFI44,PLA2G7,PRLR,SLC7A11,SLC7A7,VSIG2	84 (6)
CREBBP		transcription regulator		-1.528	0.000722	BDKRB2,CAMK2B,CD160,Cmtm2a,COL2A1,CXCR3,CYP24A1,DHFR,Gsta1,HBB,KRT14,MGMT,MMP9,SCN4B,SLAMF6,SLC6A19,SLC7A11,TRPM1	28 (3)
PPARA		ligand-dependent nuclear receptor	Activated	2.401	0.000752	Akr1b7,APCS,APOE,ARG1,ASNS,CEACAM1,CFI,CYP4A11,Cyp4a14,HACL1,HLA-E,HMOX1,Mcpt1,MGMT,MMP9,PEX11A,PLA2G7,RBP4,STBD1,TSPO	96 (8)
IL6		cytokine		0.422	0.000772	ABCB11,AGRP,APCS,APOB,APOE,ARG1,CD83,CEACAM1,COL2A1,CXCR3,DHFR,F3,FPR2,GLRX,GSTA1,HLA-A,HMOX1,IFI16,IL1RL1,KRT14,MMP9,NAMPT,PLAT,Pvr,SLC2A2,SLC39A14,SLC7A7,TF,TNFRSF11B	142 (13)
TFAP2A		transcription regulator		1.219	0.000876	APOE,COL7A1,GNRH1,KRT14,KRT5,Ly6a (includes others),MMP9,RPL6
ALDH2		enzyme	Inhibited	-2	0.000911	ATF5,MTHFD2,SLC1A4,SLC7A11
SP3		transcription regulator		1.1	0.00107	ASNS,CEACAM1,COL2A1,COL7A1,DHFR,F3,GABRA4,GDF15,HPSE,PRLR,TSPO,XYLT1	77 (4)
nonylphenol		chemical toxicant		1.342	0.00111	APOB,Ldha/RGD1562690,Mcpt1,PFKFB4,SLC1A5
ESR1		ligand-dependent nuclear receptor		-0.158	0.00114	ABCB11,ACE,AGRP,ALOX5,ANO2,APOE,ATF5,CAMK2B,CD83,COL16A1,CYP4A11,Cyp4a14,CYP4A22,DMP1,DUSP9,F3,FBLN1,GDF15,GLRX,GNRH1,HLA-E,HPGDS,HSPH1,IFI44,IFI44L,IL20RA,KLHL13,KRT19,LYPD1,MAPK12,MMP9,NEB,NGFR,OBSCN,PRLR,RBP4,Scd2,SLC1A4,SLC7A11,STAT5A,TNFAIP2,TNFRSF11B,TSPO,TTLL11	142 (13)
diethylstilbestrol		chemical drug		1.328	0.00115	BMP15,CD83,CLSTN2,CXCL14,F3,FBLN1,FRZB,GLRX,GSTA1,HLA-A,KRT5,Ldha/RGD1562690,MGP,STAT5A,TF
ATF4		transcription regulator		1.655	0.00128	ANGPTL3,APOE,ASNS,ATF5,GDF15,MTHFD2,SLC1A4,SLC1A5,SLC39A14,SLC7A11,TNFRSF11B	16 (2)
ITK		kinase		-1.949	0.0013	CD7,HLA-A,Klra7 (includes others),Klrk1,Ly6a (includes others),TF,ZBTB16
mibolerone		chemical drug		-0.664	0.00156	CEACAM1,F3,FKBP5,HEXB,HLA-E,KLK1,Scd2,TF,Wfdc3
diallyl disulfide		chemical - endogenous non-mammalian		1.06	0.0017	GDF15,Gsta1,GSTM5,HMOX1
lactacystin		chemical - protease inhibitor		1.004	0.00177	AK2,AKR1C1/AKR1C2,APOB,ASNS,CYP24A1,HBB,HLA-A,HMOX1,MMP9,PRLR,PTPN5	66 (4)
levothyroxine		chemical - endogenous mammalian		-0.896	0.00186	APOE,GDF15,GSTA1,Gsta1,NGFR,SFRP2
ZBTB16	2.243	transcription regulator	Inhibited	-2.619	0.00189	CD83,CXCR3,HOXC8,IL9R,Klrk1,Ly6a (includes others),MMP9,SLAMF6,ZBTB16
KMT2D		transcription regulator		0.094	0.00192	BVES,CA10,ECHDC2,GRHL1,GRHL3,HFM1,MMP9,MYOM3,Rsl1 (includes others),STBD1,TMEM159
norepinephrine		chemical - endogenous mammalian		1.349	0.00196	ADRA1B,COQ10B,CRY1,FPR2,GDF15,GNRH1,HMOX1,MMP9,RBP4,RIBC2	112 (7)
DDIT3		transcription regulator		0.32	0.0021	ASNS,ATF5,BHLHE22,CA6,HMOX1,MTHFD2,PLAT,STAT5A
CEBPB		transcription regulator		0.768	0.00212	Akr1b7,APCS,APOB,ARG1,ASNS,CYP24A1,CYP27B1,Cyp2d1/Cyp2d5,DHFR,FBLN1,GSTA1,Gsta1,HBB,HLA-A,MGP,MSH5,PRLR,TF	80 (5)
docosahexaenoic acid		chemical drug		0.643	0.00213	APOE,ARG1,CD83,HMOX1,MMP9,MRC1,MSTN,PDE6C,PLAT,PRKG2	138 (12)
glucocorticoid		chemical drug		-0.272	0.00218	ALOX5,CRY1,CYP24A1,CYP27B1,FBLN1,GSTA1,HMOX1,HRAS,KRT14,KRT5,MMP9,PLAT,TNFRSF11B,ZBTB16	131 (12)
IFNG		cytokine		1.232	0.0022	ACE,ARC,ARG1,ASNS,AZGP1,CCNO,CD83,CEACAM1,CHST11,CXCR3,CYP24A1,DUSP9,F3,FBLN1,FKBP5,FPR2,GDF15,Gvin1 (includes others),HLA-A,HLA-E,HMOX1,IFI16,IFI44,IFI44L,IL1RL1,KRT14,KRT19,Ldha/RGD1562690,Ly6a (includes others),MMP9,MRC1,NAMPT,OSM,PLA2G7,PRKG2,RARRES1,RGN,SELENOP,SLC28A1,SLC2A2,SLC7A11,TNFAIP2,TNFRSF11B,ZBTB16	140 (12)
nitroarginine		chemical reagent		1.131	0.00223	GNRH1,Havcr1,HMOX1,PLAT
SP600125		chemical - kinase inhibitor		-0.628	0.00224	ABCB11,ALOX5,APOE,CD83,COL7A1,CYP27B1,F3,HMOX1,LGALS2,MEP1B,MMP9,MTHFD2,QRFPR,Scd2	152 (13)
EP300		transcription regulator		-0.346	0.0024	BDKRB2,CAMK2B,CD160,COL2A1,DHFR,HBB,HMOX1,KRT14,MGMT,MSH5,PLA2G7,PRLR,SCN4B,SLAMF6,SLC6A19,SLC7A11,TRPM1,Tsc22d3	28 (3)
oltipraz		chemical drug		0.045	0.00253	ACE,GSTA1,Gsta1,GSTM5
suramin		chemical drug		-0.152	0.00253	F3,HMOX1,KRT5,MSTN
EHF		transcription regulator		1.673	0.00262	ALOX5,COL2A1,GRHL3,HMOX1,PLAT,SCEL,Tlr11
daidzein		chemical drug		-0.034	0.00262	APOE,ARG1,CXCR3,HLA-A,HMOX1,PLCXD3,PRLR	153 (12)
triadimefon		chemical toxicant		-1.067	0.00273	CYP24A1,CYP27B1,CYP4A11,Cyp4a14,UGT2B17
MYC		transcription regulator		1.522	0.00274	ACOT12,AK2,ALOX5,ARG1,ASNS,COL2A1,DHFR,F3,FKBP5,FRZB,GRHL3,HLA-A,HLA-E,HMOX1,HRAS,HSPH1,IFI16,IFI44,IFI44L,KLK1,KRT14,Ldha/RGD1562690,Ly6a (includes others),MGP,MMP9,MRC1,RARRES1,RPL17,RPL6,RPS10,Scd2,SCEL,SLC1A5,SLC25A21,SLC2A2,TF,TSPO,VARS1	96 (5)
pirinixic acid		chemical toxicant		0.056	0.00284	APCS,APOE,ASNS,BMP15,CEACAM1,CFI,CYP4A11,Cyp4a14,F3,HLA-E,HMOX1,Ldha/RGD1562690,Mbl1,MMP9,PEX11A,SLC27A5,TSPO,ZP2	115 (10)
C5		cytokine		0.308	0.00286	APCS,C5AR2,F3,GDF15,MMP9,PLAT,SLC25A15,TNFAIP2	135 (13)
PELP1		other		0.447	0.00286	ASNS,HSD17B2,IFI44,KCNE4,MAPK4,MGMT,MMP9,MRC1
allopurinol		chemical drug		0.906	0.00294	ASNS,F3,GTPBP4,Havcr1,HMOX1,MRC1,Pvr
Brd4		kinase		-1.633	0.00308	APCS,H2-M2,H2-T24,PLAT,RASSF2,SPTA1
ID2		transcription regulator		-0.239	0.00312	CBFA2T3,CD83,CXCR3,IFI16,IL9R,NGFR,PKD2,PTPN5,SLAMF6,TF,ZBTB16
salicylic acid		chemical drug		1.346	0.00353	ARC,F3,FKBP5,GDF15,MMP9	114 (9)
PRL		cytokine		1.561	0.00363	AKR1C4,GNRH1,IFI44,IFI44L,KRT14,KRT19,KRT5,MGP,PDIA5,PLAT,PRLR,SFRP2,STAT5A	123 (7)
TMPRSS2-ERG		fusion gene/product		0	0.00365	DGKB,GDF15,IFI44,MEGF6,MMP9,PLAT,ROBO3,SLC7A11
CSF2		cytokine		-0.199	0.00365	ACE,ALOX5,ARG1,CD83,CEACAM1,CHST11,CXCR3,F3,FPR2,GDF15,HMOX1,HSPH1,IL1RL1,MMP9,MRC1,OSM,Retnlg,SLC1A5,SLC7A11,TF	152 (15)
FZD9	2.448	G-protein coupled receptor			0.00399	CXCL14,IFI16,IFI44
LHX1		transcription regulator		0.378	0.00409	CYP27B1,GCNT1,Keg1,Ly6a (includes others),MEP1B,SPP2,TMIGD1
enalapril		biologic drug		1.432	0.00415	ACE,ASNS,GTPBP4,Havcr1,SLC2A2
carboplatin		chemical drug		0.277	0.00415	ASNS,GTPBP4,Havcr1,MRC1,Pvr
ETS1		transcription regulator		-1.302	0.00425	COL2A1,CYP24A1,FOXD1,HMOX1,HPSE,Klra7 (includes others),Klrk1,MMP9,SLAMF6,SLC7A11,ZAP70	28 (3)
TCF12		transcription regulator		-0.956	0.00431	AZGP1,CBFA2T3,IL1RL1,IL9R,Ly6a (includes others),NGFR,ZBTB16
di(2-ethylhexyl) phthalate		chemical toxicant		1.457	0.00449	CEACAM1,CYP4A11,Cyp4a14,PEX11A,TSPO	29 (3)
CX3CL1		cytokine		0.651	0.0048	CDHR1,ETV1,FRZB,HMOX1,HPSE,IFI16,MMP9,SLC2A2	115 (7)
IFN alpha/beta		group		-1.673	0.00483	CD83,CXCL14,HLA-A,IFI16,Ly6a (includes others),MRC1	90 (7)
MAPKAPK2		kinase		-1.408	0.00484	ARG1,MMP9,MRC1,PLAT,STAT5A	132 (11)
Gcg		other		-0.447	0.00521	ARG1,PEX11A,RARRES1,SLC25A15,SLC25A51
ID3		transcription regulator		-0.728	0.00553	CBFA2T3,CD83,CXCR3,IFI16,IL9R,MMP9,PKD2,PTPN5,SLAMF6,ZBTB16	14 (2)
1810019D21Rik		other		0.447	0.00561	AK5,BDKRB2,MMP9,PLA2G7,SLC7A11
TNF		cytokine		0.811	0.00572	ABCB11,ACE,AK2,ALOX5,APCS,APOE,ARC,ARG1,BDKRB2,CBR3,CD83,CHST11,COL16A1,COL2A1,CRY1,CXCR3,CYP27B1,DUSP9,F3,FPR2,FRZB,GDF15,GPR88,GSTA1,HEXB,HK3,HLA-A,HLA-E,HMOX1,HPGDS,IFI16,IL1RL1,MGMT,MGP,MMP9,MSTN,NAMPT,NGFR,OSM,PEX11A,PILRB,PLAT,PRLR,Rtp3,SELENOP,SLC1A4,SLC27A5,SLC2A2,STAT5A,TF,TNFAIP2,TNFRSF11B	159 (14)
CFTR		ion channel		0.128	0.00576	ASNS,CFI,CYP4A11,HSD17B2,Mcpt1,Scd2
phenobarbital		chemical drug		0.662	0.00576	CYP39A1,GSTA1,Gsta1,GSTA2,GSTM5,UGT2B17
NFKBIA		transcription regulator		0.015	0.00589	AK2,AZGP1,COL2A1,F3,GNRH1,GSTM5,HLA-A,HMOX1,HPSE,IFI16,MGMT,MGP,MMP9,PLAT,Rtp3,TNFAIP2,TNFRSF11B	136 (11)
phenylbutazone		chemical drug		1.172	0.00602	ASNS,GTPBP4,Havcr1,MRC1,Pvr
RXRA		ligand-dependent nuclear receptor		-1.773	0.00605	ABCB11,AKR1C1/AKR1C2,ANGPTL3,APOE,ASNS,COLEC12,CYP24A1,CYP27B1,CYP4A11,HMOX1,MGP,SLC27A5,SLC2A2	40 (3)
CASZ1		enzyme		-1	0.00605	ATP1A3,COL2A1,HTR1B,XYLT1
KRT14	7.033	other			0.00605	CXCL14,GJB6,KRT5,MMP9
pioglitazone		chemical drug	Activated	2.592	0.00618	APOB,APOE,GSTA1,HMOX1,KRT19,MMP9,PRLR,RBP4,SLC2A2	121 (10)
SOCS1		other		0.263	0.00621	ARG1,CXCR3,FKBP5,Gvin1 (includes others),H2-T24,IFI16,IFI44,STAT5A	90 (7)
11,12-epoxyeicosatrienoic acid		chemical - endogenous mammalian			0.0064	CYP4A11,MMP9,PLAT
cyclooxygenase		group			0.0064	ARG1,HMOX1,MRC1
Rxr		group			0.00673	ABCB11,Akr1b7,APOE,BCL11B,CYP24A1,GSTA1,MGP
TO-901317		chemical reagent		1.357	0.00686	Akr1b7,ANGPTL3,APCS,APOE,CYP4A11,Cyp4a14,GSTM5,MMP9,Scd2,Scd4,SLC2A2	43 (4)
cyclosporin A		biologic drug		0.413	0.00699	APOB,APOE,ASNS,CD83,CLCN1,CXCR3,F3,FKBP5,GTPBP4,Havcr1,HMOX1,MMP9,MRC1,NGFR,PRLR,SMPDL3B,STAT5A	136 (13)
vancomycin		biologic drug		1.664	0.00721	ASNS,GTPBP4,Havcr1,HMOX1,MRC1,Pvr
1,25-dihydroxyvitamin D		chemical drug		-0.119	0.00726	CYP24A1,MAPK12,MSTN,Tlr11
histone deacetylase		complex		-1	0.00726	CYP24A1,HPSE,MMP9,PLAT
actinomycin D		biologic drug		0.242	0.00729	ARC,COL2A1,CYP24A1,F3,GDA,GSTA1,GSTM5,HMOX1,OSM,TF,TNFAIP2	144 (14)
LCN2		transporter		0.176	0.00761	ARG1,ATF5,HMOX1,MRC1,RBP4,TNFRSF11B
tert-butyl-hydroquinone		chemical reagent		1.825	0.00761	AKR1C1/AKR1C2,GSTA1,Gsta1,GSTM5,HMOX1,RASSF2	8 (2)
indomethacin		chemical drug	Activated	2.398	0.00773	ALOX5,ASNS,GDF15,GTPBP4,Havcr1,HMOX1,IL1RL1,MRC1,NGFR,PRLR,Pvr	120 (9)
gentamicin C		chemical drug		1.342	0.0079	ASNS,GTPBP4,Havcr1,MRC1,Pvr
RASSF1		other		0	0.00802	APOE,GDF15,MGMT,NOG,RNF182,SELENOP
CREB1		transcription regulator		0.296	0.00843	Abca8a,APOE,ARC,ARG1,ATF5,BHLHE22,CA10,COL24A1,GDA,HLA-A,HMOX1,Ldha/RGD1562690,MRC1,PLAT,Pvr,RBP4,REM2,SPHKAP,TF,WDR90
BRCA1		transcription regulator		-0.342	0.00854	CAMK2B,FKBP5,GDF15,HBB,HMOX1,KRT5,Ly6a (includes others),STAT5A,TNFAIP2	31 (2)
rifampin		chemical drug		0	0.00856	ABCB11,AKR1C1/AKR1C2,CYP24A1,CYP2D6,CYP4A11,GSTA2,MGP,TNFRSF11B	12 (2)
CSF1R		kinase		0.152	0.00863	ARG1,HMOX1,MMP9,MRC1
fasudil		chemical drug		-0.106	0.00863	ARG1,F3,MMP9,MRC1	119 (9)
TCF		group			0.0089	CEACAM1,CYP24A1,DPEP1,HSD17B2,KRT5,SLC1A5
triamterene		chemical drug		1.287	0.00898	ASNS,GTPBP4,Havcr1,MRC1,Pvr
IL1		group		1.165	0.009	AKR1C1/AKR1C2,APOE,CBR3,CEACAM1,COL2A1,F3,GDF15,HMOX1,IL1RL1,MMP9,NGFR,RBP4,TNFRSF11B,UGT2B17	150 (13)
Ifn		group		-1.091	0.00922	CD83,CXCR3,CYP4A11,HLA-A,IFI16,MMP9,SECTM1
Fibrin		complex			0.00953	COL2A1,F3,NGFR
NADPH oxidase		complex			0.00953	F3,HMOX1,MMP9	71 (4)
vitamin E		chemical drug		-1.067	0.00955	ATP1A3,COL2A1,F3,Havcr1,PLAT	82 (6)
bucladesine		chemical toxicant		-0.596	0.00987	APOE,BDKRB2,COQ10B,F3,GDF15,GNRH1,Gsta1,HMOX1,MMP9,OSM,Pvr,RGN,RIBC2,TF	122 (9)
E. coli B4 lipopolysaccharide		chemical toxicant		0.061	0.00988	ABCB11,CA13,CD83,F3,FPR2,HLA-A,HMOX1,IFI16,Ly6a (includes others),MRC1,TF,TSPO	146 (15)
cytokine		group		0.848	0.0103	ALOX5,F3,HMOX1,Ly6a (includes others),MMP9,PLAT,STAT5A,VWF
TAF4		transcription regulator		-0.391	0.0103	LRRC15,MAP3K6,OLFML3,SFRP2,Tchh,TGM3
tretinoin		chemical - endogenous mammalian		0.377	0.0104	ALOX5,APOE,ARG1,ASNS,BMP15,CEACAM1,COL2A1,Cyp2d1/Cyp2d5,CYP4A11,Cyp4a14,DUSP9,ETV1,F3,GDF15,HK3,HLA-A,HMOX1,IFI16,IFI44,IFI44L,KCNE4,KRT14,KRT19,KRT5,Ly6a (includes others),LYPD1,MAPK4,MGP,MMP9,MTHFD2,PLA2G7,PLAT,RARRES1,RBP4,RPL6,SEMA6B,SLC25A15,SLC7A11,TF,TIMM8A,TNFAIP2,TNFRSF11B,VWF,ZBTB16,ZP2
MYRF		transcription regulator		-1.522	0.0108	CEACAM1,CFI,GDF15,GOLM2,HPGDS
fenamic acid		chemical reagent		1.172	0.0108	ASNS,GTPBP4,Havcr1,MRC1,Pvr
bezafibrate		chemical drug		0.085	0.0109	ABCB11,APOE,Cyp4a14,MGMT,PEX11A,TSPO
Pam3-Cys-Ser-Lys4		chemical reagent		-0.115	0.0111	BDKRB2,CD83,F3,HLA-A,MMP9,NAMPT,Pvr,STAT5A
STAT5A	1.665	transcription regulator		0.97	0.0112	APOE,CEACAM1,CXCR3,CYP27B1,GRHL3,Klra7 (includes others),Klrk1,KRT5,OSM,PRLR,SLC7A7,STAT5A
corticosterone		chemical - endogenous mammalian		-0.44	0.0114	AGRP,APOB,ARC,BDKRB2,FKBP5,MMP9,Tsc22d3
PPARD		ligand-dependent nuclear receptor		0.47	0.0115	ANGPTL3,APOB,APOE,IFI44L,Mcpt1,MMP9,MYOM2,PLAT,SLC2A2,STBD1,TNFRSF11B
IFNAR1		transmembrane receptor		0.369	0.0115	ARG1,HLA-A,IFI16,IFI44,Ly6a (includes others),PLA2G7,PLAT,TNFAIP2
alitretinoin		chemical drug		0.378	0.0115	ABCB11,ANGPTL3,ATP1A3,CD83,CYP24A1,GSTA1,MMP9,SLC2A2
RARA		ligand-dependent nuclear receptor	Inhibited	-2.53	0.0118	ALOX5,ATF5,CD7,GDF15,IFI44,IFI44L,KRT5,LYPD1,MGP,RARRES1,SLC2A2,SLC7A11,TNFRSF11B,TTLL11
VitaminD3-VDR-RXR		complex		0	0.0119	CYP24A1,CYP27B1,HSD17B2,IL1RL1
stallimycin		biologic drug		1	0.0119	BMP3,F3,IFI16,IFI44
progesterone		chemical - endogenous mammalian		0.761	0.0119	ACE,AKR1C4,APOE,CLCA1,F3,FKBP5,Ggta1,GNRH1,HSD17B2,KCNG1,KLK1,KRT5,MMP9,MRC1,PLA2G7,PRLR,RASSF2,RBP4,Scd2,SLC1A5,STAT5A
Creb		group		-0.053	0.0119	ALOX5,ARG1,EPHA3,GDA,IFI16,Ldha/RGD1562690,NRN1,PFKFB4,PLAT,SLC7A11,TF,TMOD4,TNFRSF11B
eicosapentenoic acid		chemical drug		0.26	0.0119	APOE,CD83,HMOX1,MMP9,MRC1,SELENOP
JAK1/2		group		-0.447	0.0121	BCL11B,BHLHE22,GDA,GLDC,KCNG1
ID1		transcription regulator		0.271	0.0121	CEACAM1,IFI16,Ly6a (includes others),MMP9,TF
GATA1		transcription regulator		-0.115	0.0124	ALOX5,CBFA2T3,Cmtm2a,CXCR3,FSD1L,HBB,HPSE,IL1RL1,SPOCK2,SPTA1,STAT5A,VWF
clofibrate		chemical drug		1.672	0.0125	CEACAM1,CYP4A11,Cyp4a14,HMOX1,PEX11A,SLC2A2
STAT1		transcription regulator		1.044	0.0126	APOE,ARG1,CBFA2T3,CEACAM1,CXCR3,CYP4A11,HLA-E,IFI16,IFI44,IFI44L,Klrk1,Ly6a (includes others),MMP9,SLC2A2
NFE2L2		transcription regulator		1.492	0.0127	ABCB11,ACE,AKR1C1/AKR1C2,APCS,Cyp4a14,CYP4A22,FKBP5,GSTA1,Gsta1,GSTM5,HMOX1,MKRN3,MMP9,PKIA,SLC1A4,SLC7A11
IFNA4		cytokine		-0.152	0.0128	H2-T24,HLA-E,Ly6a (includes others),MITD1
ABCA1		transporter		1.978	0.0128	APOB,APOE,MMP9,NAMPT
GSK2816126		chemical drug		1	0.0128	FRZB,NOG,RBP4,WIF1
10E,12Z-octadecadienoic acid		chemical - endogenous mammalian		-0.956	0.0128	ACSM5,CAMK2B,CBR3,CLCN1,CLEC12A,GDF15,NAMPT,SCN4A
Ige		complex		-0.302	0.0131	ALOX5,ARG1,CEACAM1,CHST11,GDF15,H2-M2,HMOX1,Mcpt1,NGFR,OSM,SLC6A19,STAT5A,TNFRSF11B
dimethyl sulfoxide		chemical drug		-1.387	0.0133	ALOX5,Cyp2d1/Cyp2d5,FRZB,HMOX1,IFI16,TNFRSF11B,WIF1
RORA		ligand-dependent nuclear receptor		1	0.0135	APOE,ASNS,CLCA1,CYP39A1,CYP4A11,Cyp4a14,Keg1,Mcpt1,Scd2
n-3 fatty acids		chemical drug	Activated	2	0.0137	ALOX5,HMOX1,RGN,SLC2A2
isoproterenol		chemical drug		0.793	0.0142	ACE,BVES,FPR2,HMOX1,MMP9,NAMPT,PLAT,VWF
bleomycin		chemical drug		-0.233	0.0143	ARG1,CAMK2B,FRZB,MAP3K6,MMP9,MRC1,PLAT,SFRP2,VWF
NR1I2		ligand-dependent nuclear receptor		1.276	0.0147	CYP24A1,CYP39A1,CYP4A11,GSTA1,GSTM5,MGP,TF,TNFRSF11B
MEF2C		transcription regulator		1	0.0149	ACTN2,CLSTN2,COL2A1,FRZB,GNRH1,MYOM2,SFRP2
F2R		G-protein coupled receptor		0.651	0.015	F3,HMOX1,KRT19,MMP9,PLAT,VWF
NR1H2		ligand-dependent nuclear receptor		0.806	0.015	ACE,APCS,APOE,MMP9,MRC1,SLC2A2
INSIG1		other		-1.342	0.015	APOE,MRC1,PLA2G7,Scd2,SLC2A2,STAT5A
NFkB (complex)		complex		0.646	0.015	APOE,CBR3,CD7,CD83,COL2A1,F3,FPR2,GDF15,HLA-A,HMOX1,KRT19,Ldha/RGD1562690,MMP9,MSTN,NAMPT,Pvr,SFRP2,SLC2A2,STAT5A,TNFAIP2,TNFRSF11B
ADAM12		peptidase		-1.231	0.0151	GDF15,IL1RL1,MGP,SFRP2,VWF
cadmium		chemical toxicant		1.413	0.0151	Gsta1,HBB,HMOX1,MGP,SPP2
fenofibrate		chemical drug		0.37	0.0153	APOB,ASNS,BMP15,CYP4A11,HMOX1,Ldha/RGD1562690,MGMT,MSTN,SLC27A5,SLC2A2,ZP2
Il3		cytokine		-0.277	0.0159	ATF5,COL2A1,HRAS,Ly6a (includes others),OSM
dinoprost		chemical - endogenous mammalian		-0.374	0.0167	AKR1C1/AKR1C2,AKR1C4,ANGPTL3,MMP9,PRLR
Bay 11-7082		chemical - kinase inhibitor		0.683	0.0167	CD83,F3,FPR2,HMOX1,MMP9
ARNTL		transcription regulator		1	0.0168	AGRP,CRY1,GNRH1,HMOX1
Ap1		complex		0.528	0.0173	ACE,F3,HBB,HMOX1,MMP9,NOG,Pvr,XYLT1
OGA		enzyme		-1.291	0.0177	APOE,AZGP1,CEACAM1,CXCR3,DPEP1,FBLN1,HK3,HPGDS,IL1RL1,IL20RA,PRKG2,RBP4,Scd2,TNFRSF11B,ZMYND10
S100A9		other		-0.113	0.0178	BACE2,CXCL14,DYRK3,IL1RL1,MGMT,MMP9,NGFR,UNC5A
IRF6		transcription regulator		1.131	0.018	ARG1,FPR2,GRHL3,MRC1
PTH		other		0.082	0.0184	COL2A1,CYP24A1,CYP27B1,DMP1,MGP,SFRP2,TNFRSF11B,WIF1
estradiol benzoate		chemical drug		-0.147	0.0185	AGRP,GNRH1,PLAT,RBP4,SLC27A5
SFTPA1		transporter		-1.342	0.0185	AKR1C1/AKR1C2,IL1RL1,MRC1,NAMPT,SFRP2
ascorbic acid		chemical - endogenous mammalian		-1	0.0185	DMP1,LPO,MGP,TNFRSF11B,ZAP70
SMARCB1		transcription regulator		0.707	0.019	CEACAM1,CYP39A1,CYP4A11,Cyp4a14,DHFR,HOXC8,IFI16,RAB3B
bromodeoxyuridine		chemical drug		1	0.0191	BMP3,F3,IFI16,IFI44
NR1I3		ligand-dependent nuclear receptor		0.168	0.0193	APCS,CYP39A1,GSTM5,RARRES1,TNFAIP2,UGT2B17
laquinimod		chemical drug		0.64	0.0201	DNAH2,FKBP5,Mcpt1,SLC7A11,STBD1,SYT15
L-methionine		chemical - endogenous mammalian			0.0204	F3,IFI16,MGMT,PLAT
dorsomorphin		chemical - kinase inhibitor		0.849	0.0204	AGRP,ARG1,COL2A1,SELENOP
SFRP1		transmembrane receptor			0.0204	MMP9,NAMPT,PRLR,SLC2A2
SB203580		chemical - kinase inhibitor		-1.208	0.021	ARG1,CD83,CEACAM1,F3,FPR2,GLRX,GPR88,HMOX1,MAPK12,MMP9,MSTN,NAMPT,PLAT,SECTM1,TNFRSF11B,XYLT1
TSHZ3		transcription regulator		1.131	0.0216	BHLHE22,ECHDC2,KCNG1,NGFR
3-methylcholanthrene		chemical toxicant		0.879	0.0216	GSTA1,Gsta1,GSTM5,SLC7A11
IL33		cytokine		1.862	0.0219	APOE,ARG1,CHST11,HMOX1,IL1RL1,PLAT,SLC7A11,STAT5A,TNFAIP2,TPBG
SMARCA4		transcription regulator		0.126	0.0224	ACE,ASNS,AZGP1,CNTN1,COL7A1,CORO6,CXCR3,DHFR,F3,FKBP5,GPM6A,HBB,HEXB,HLA-E,IFI16,KCNS3,MGP,PKIA,PLAT,SELENOP
ACOX1		enzyme		-0.67	0.0229	AKR1C4,APCS,CYP4A11,Cyp4a14,PEX11A,RGN,UPP2
CHUK		kinase		-1.608	0.0232	F3,HLA-A,HMOX1,IFI16,MGP,MMP9,Rtp3,TNFAIP2,TNFRSF11B
HOXC8	1.695	transcription regulator			0.0235	HOXC8,KRT19,Ly6a (includes others)
simvastatin		chemical drug		-0.231	0.0238	APOB,APOE,F3,HMOX1,Ly6a (includes others),MMP9,PLAT,TNFRSF11B,VWF
STAT5B		transcription regulator		-0.47	0.024	AKR1C1/AKR1C2,CYP39A1,CYP4A11,CYP4A22,FBLN1,Keg1,KRT19,OSM,PRLR,STAT5A,TF
EZH2		transcription regulator		-0.638	0.024	CA6,CXCR3,DMP1,DNAH2,FBLN1,FKBP5,FRZB,GDF15,MMP9,NGFR,SFRP2,SLC7A11,SPOCK2,WIF1
PPARGC1A		transcription regulator		-0.594	0.0241	ABCB11,COL2A1,CXCL14,CYP2D6,FBLN1,GDF15,HMOX1,OLFML3,PDIA5,PLA2G7,RBP4,SLC39A14,TNFRSF11B
hexachlorobenzene		chemical toxicant		0.152	0.0243	ASNS,GTPBP4,MMP9,MRC1
MSC		transcription regulator		0	0.0243	IFI44,IFI44L,SCEL,ZAP70
melatonin		chemical - endogenous mammalian		1.379	0.0244	CRY1,GNRH1,HMOX1,KRT19,MMP9,PLAT
HRAS	9.474	enzyme		-0.371	0.0245	ASNS,ATP1A3,CHST11,COL2A1,CXCR3,CYP24A1,DUSP9,FOXD1,HMOX1,HOXC8,HRAS,IL1RL1,KRT19,MAPK12,MMP9,OSM,PDIA5,Pvr,RPS10,Scd2,SLC2A2
5-O-mycolyl-beta-araf-(1->2)-5-O-mycolyl-alpha-araf-(1->1')-glycerol		chemical - endogenous non-mammalian		0.447	0.0245	CD83,MMP9,NAMPT,PLA2G7,SLC7A11
S100A8		other		-0.788	0.0249	CXCL14,DYRK3,HMOX1,IL1RL1,MGMT,MMP9,NGFR,UNC5A
DUSP1		phosphatase		1.664	0.0253	GDF15,MRC1,OSM,PEX11A,PLAT,STAT5A
prostaglandin J2		chemical - endogenous mammalian			0.0255	GDF15,GSTA1,HMOX1
Fgf		group			0.0255	ACE,MMP9,Pvr
SNCA		enzyme		0.213	0.0255	BCL11B,BHLHE22,CDHR1,GABRA4,GDA,GLDC,GNG4,KCNG1,MMP9,PDIA5,RBP4,SPOCK2
thioacetamide		chemical toxicant		1.387	0.026	ASNS,GTPBP4,Havcr1,Keg1,PRLR,Pvr,Scd2,SLC7A11,Tsc22d3,UGT2B17
IL5		cytokine		0.917	0.0262	ASNS,CEACAM1,CXCR3,CYSLTR1,HSPH1,IL1RL1,MKRN3,MMP9,Scd2,SCEL,SLC1A5
acetaminophen		chemical drug		0.954	0.0263	ABCB11,CXCR3,CYP4A11,GSTA1,HMOX1,NGFR,SELENOP,TF
metformin		chemical drug		-1.414	0.0263	APOB,ARG1,F3,HMOX1,MMP9,MSTN,SELENOP,VWF
carbon tetrachloride		chemical toxicant		1.381	0.0271	APOB,APOE,BMP3,DHFR,GDF15,HMOX1,MMP9,RGN,TF
cholecalciferol		chemical - endogenous mammalian		1.504	0.0272	ABCB11,ALOX5,CD83,CYP24A1,SLC26A11,TNFRSF11B
KLF5		transcription regulator		-0.908	0.0272	ARG1,KRT5,MMP9,SORCS2
butyric acid		chemical - endogenous mammalian		-1.072	0.0273	ALOX5,CD83,Cyp2d1/Cyp2d5,CYP4A11,HBB,IFI16,IL1RL1,MAPK4,MMP9,NAMPT,PLAT,PRLR,SELENOP,THSD7A,TNFAIP2
oleic acid		chemical - endogenous mammalian		-0.64	0.0282	ALOX5,APOB,APOE,ARG1,GDF15,HMOX1
H89		chemical - kinase inhibitor		-0.095	0.0286	ACE,CD83,COL2A1,CYP27B1,Gsta1,HMOX1,MMP9
capsaicin		chemical drug		0.849	0.0287	GDF15,HMOX1,MMP9,TNFRSF11B
HIC1		transcription regulator		1	0.0303	ANO2,CXCL14,CYP24A1,SLC7A11
EGR1		transcription regulator		1.1	0.031	ACE,ARC,COL2A1,F3,GDF15,HMOX1,HPSE,MMP9
JUN		transcription regulator		-0.675	0.0312	APOE,ARG1,ASNS,COL24A1,F3,FRZB,GNRH1,HMOX1,IFI16,IL1RL1,MMP9,NAMPT,OSM,RGN,TF,XYLT1
R5020		chemical reagent		1.944	0.0317	F3,FKBP5,HSD17B2,STAT5A,ZBTB16
PPARG		ligand-dependent nuclear receptor	Activated	2.542	0.0328	APOE,ARG1,CXCL14,CYP4A11,Cyp4a14,GDF15,GSTA1,HMOX1,KRT19,MMP9,MRC1,PEX11A,PRKG2,RBP4,SLC2A2,XYLT1
IL10		cytokine		0.685	0.0328	APCS,ARG1,CD83,CEACAM1,CLCA1,CXCR3,F3,FKBP5,HEXB,HMOX1,Mcpt1,MMP9,MRC1,OSM,RARRES1
KLF4		transcription regulator	Activated	2.225	0.0366	ARG1,BCL11B,ETV1,FRZB,GRHL3,KRT14,KRT19,LPO,MRC1,PLAT,TF
MYD88		other		0	0.0404	APCS,ARG1,CD83,FPR2,GDF15,HLA-A,HMOX1,MMP9,MRC1,ZAP70
NR5A1		ligand-dependent nuclear receptor		-0.061	0.0407	AGRP,Akr1b7,GSTA1,GSTA2
birabresib		chemical drug	Inhibited	-2	0.0407	HS6ST2,IFI44,IFI44L,NOG
Ins1		other		-1.464	0.0411	DHFR,GNRH1,Gsta1,PLAT,PRLR,RGN,Scd2,SLC28A1,SLC2A2,STAT5A,TF
3,3'-diindolylmethane		chemical drug		1.067	0.0426	GDF15,HLA-A,HMOX1,KRT19
hydrogen peroxide		chemical - endogenous mammalian	Activated	2.348	0.043	ACE,AKR1C1/AKR1C2,ALOX5,CXCR3,DHFR,GDF15,GLRX,GSTA1,HMOX1,HRAS,MMP9,PKIA,RBMX2,SELENOP,SFRP2,SLC7A11
THRB		ligand-dependent nuclear receptor		1.067	0.043	ANGPTL3,ATP1A3,CYP27B1,FRZB,FZD9,H2-M2,MMP9,SFRP2,SLC7A11,WIF1
Ifn gamma		complex		-0.784	0.0431	CXCR3,Hmgb1,IFI44L,Ly6a (includes others),MMP9
NFAT5		transcription regulator		1.117	0.0431	F3,PLAT,TNFAIP2,TNFRSF11B,VWF
rosiglitazone		chemical drug		1.507	0.0435	ALOX5,ANGPTL3,APOE,ARG1,CYP24A1,F3,GSTA1,HMOX1,HPGDS,Ldha/RGD1562690,MMP9,PEX11A,PRLR,RBP4,SLC2A2
PKD1		ion channel		1.134	0.0443	DPEP1,IL1RL1,JAKMIP1,PRLR,SLC2A2,TNFRSF11B,VWF,Wfdc3
PLAU		peptidase		-1.205	0.0446	ARG1,F3,GDF15,MMP9
NR4A1		ligand-dependent nuclear receptor		1.408	0.0456	AKR1C1/AKR1C2,AKR1C4,APOB,APOE,COL16A1,GSTM5,HK3,HMOX1,Ly6a (includes others),MMP9

## Sheet: UR BN-CD at P18
© 2000-2020 QIAGEN. All rights reserved.
Upstream Regulator	Expr Fold Change	Molecule Type	Predicted Activation State	Activation z-score	Flags	p-value of overlap	Target Molecules in Dataset	Mechanistic Network
PDGF BB		complex	Activated	3.732		5.93e-13	ACAT2,AKAP12,Akr1c14,ATF3,BDKRB2,BMP3,Ccl7,CCNO,CD44,CDKN1A,CEBPB,EGR2,EGR3,FOS,FOSB,HBEGF,HLA-E,HMGCS1,IER2,JUNB,LDLR,MAP2,MGST2,MMP9,Mt1,NEXN,NR4A3,ODC1,PLAT,PLK2,PRSS35,Pvr,RGS2,SERPINE1	118 (16)
POR		enzyme	Inhibited	-2.574		5.27e-11	ACAT2,Akr1c14,ALDH1A1,ATF5,CYB5B,CYP1A1,CYP2B6,CYP39A1,CYP51A1,GADD45B,GSTA3,GSTM5,HLA-A,HLA-DQB1,HMGCS1,IDI1,LDLR,MSMO1,Mt1,NOCT,PLA2G7,SDS,SQLE
methylprednisolone		chemical drug		1.523		4.93e-10	AK4,ALDH1A1,ANGPTL2,ARL4A,ARNTL,Cd24a,CD44,CDH13,CDKN1A,Ces1c,CIDEA,CTSS,CYB5B,CYP2D6,DSC2,DSG3,ENPP2,FGR,FOS,IL1RN,Keg1,KRT19,LDLR,Ly6a (includes others),LYVE1,MMP9,Mt1,ODC1,PIGR,PKIA,PKP1,PLAT,RGS2,SDS,SERPINE1,SLCO2A1,SULT1B1,UGT2B17,VARS1	147 (20)
CG		complex	Activated	3.474		8.38e-10	ACP3,AKR1B10,Akr1b7,BLM,BTG2,Ccl7,CD93,CDKN1A,CEBPB,DNAH11,ENPP2,EPHA3,ESM1,FJX1,FOS,GDF10,HLA-A,HPSE,HSD17B7,ITGB3,JUNB,LDLR,MMP9,Nat8f3 (includes others),PKIA,PLAT,PRLR,RGS2,RUNX1,SCUBE1,TENM4	185 (24)
kainic acid		chemical toxicant	Activated	3.354	bias	1.03e-09	APOLD1,ATF3,BTG2,CEBPB,EGR2,EGR3,FOS,FOSB,GADD45B,GRIA2,GRM4,HBEGF,JUNB,LCN2,LMO1,MMP9,NGFR,NTRK2,ODC1,RGS2	140 (20)
dexamethasone		chemical drug		1.025		1.28e-09	AACS,AKAP12,Akr1b7,Akr1c14,ALDH1A1,ALDH1B1,ALOX5,ANK2,APOD,ARHGEF19,ATF3,ATP12A,ATP1A3,BDKRB2,BTG2,CBR3,Ccl7,CD44,CDKN1A,CEBPB,Ces1c,Clca3a1/Clca3a2,COL26A1,COL7A1,COL9A2,CYP1A1,CYP2B6,CYP2D6,CYP51A1,DGKG,DHFR,DMP1,DUT,EGR2,EGR3,EPHB1,EYA2,FAM111A,FOS,FOSB,FPR2,GADD45B,GSTM5,HBEGF,HLA-A,HLA-DOB,HLA-DQB1,HPCAL1,HPGDS,HSD17B7,IER2,IL1RN,IRAK4,ITGB3,JUNB,KLK1,LCN2,LDLR,Ly6a (includes others),LYVE1,M…	183 (18)
CREB1		transcription regulator	Activated	3.054		3.45e-09	AK4,ANGPTL2,APOLD1,ATF3,ATF5,BHLHE22,BTG2,CA10,CDH13,CDKN1A,CEBPB,CYP51A1,EGR2,FOS,FOSB,FUT7,GADD45B,GNAL,H2-T22,HLA-A,HLA-DQB1,HMGCS1,HPCAL1,IDI1,IER2,JUNB,LCN2,Ldha/RGD1562690,LDLR,LMO1,MRC1,MSMO1,NR4A3,PLAT,Pvr,RBP4,REM2,RGS2,TF	166 (19)
ESR2		ligand-dependent nuclear receptor		1.129		3.48e-09	AKAP12,ANGPTL2,ARL4A,ATF3,ATF5,CD93,CDH13,CDKN1A,CLDN4,COL16A1,COL7A1,CYP26B1,DNAH11,EGR3,ENPP2,EPHA3,FOS,GADD45B,GLRX,HMGCS1,HSD17B7,JUNB,KRT19,MMP9,MSLN,Nat8f3 (includes others),PLAT,RBP4,SCUBE1,SERPINE1,SUSD4,TENM4,THBS4,TMIE,TNFRSF11B,TP53I11,TWIST1	209 (19)
IL1B		cytokine	Activated	2.715		5.11e-09	ABCB11,ACP3,Agtr1b,APCS,ATF3,ATF5,BTG2,CCL28,Ccl7,Cd24a,CD44,CDKN1A,CEBPB,CFTR,CTSS,CYP1A1,CYP2B6,ENPP2,FCER2,FOS,FOSB,FPR2,FUT7,GADD45B,GSTA2,H1-10,HBEGF,HLA-A,HLA-E,HPGDS,IER2,IKBKE,IL1RN,ITGB3,JUNB,KRT19,LAMC2,LCN2,Ldha/RGD1562690,LDLR,MMP9,Mt1,NOCT,NR1D1,NR4A3,ODC1,PIGR,PLAT,SCUBE1,SERPINE1,STAT5A,TNFAIP2,TNFRSF11B,TWIST1	164 (17)
ESR1		ligand-dependent nuclear receptor		1.081		5.28e-09	ABCA4,ABCB11,ADAMTS13,ALOX5,ANGPTL2,ARL4D,ARNTL,ATF3,ATF5,CAP2,CDKN1A,CEBPB,CLDN4,COL16A1,CTSS,CYP1A1,CYP26B1,Cyp4a14,CYP4A22,DCDC2,DMP1,DSG2,DUSP9,EGR3,ENPP2,FOS,FOSB,GADD45B,GLRX,GRIA2,HBEGF,HLA-E,HPGDS,HSD17B7,IFI44L,IKBKE,INCENP,JUNB,KLHL13,KRT19,LCN2,LDLR,MAP2,MMP9,MPHOSPH9,NGFR,NR1D1,P2RY2,PDE7A,PON3,PRLR,RAB27A,RBL1,RBP4,SCIN,SEC22C,SERPINE1,SLC13A4,SLC1A4,SLC4A5,STAT5A,THBS4,TNFAIP2,TNFAI…	175 (18)
TNF		cytokine	Activated	3.606		8.02e-09	ABCB11,Agtr1b,AKAP12,AKR1B10,ALOX5,APCS,ATF3,BDKRB2,BTG2,CBR3,CCL28,Ccl7,CD44,CDH13,CDKN1A,CEBPB,CFTR,CLCF1,CLDN4,COL16A1,CTSS,CYP1A1,CYP26B1,DSC2,DUSP9,EGR2,EGR3,EMP2,ENPP2,ESM1,FCER2,FOS,FOSB,FPR2,FUT7,GADD45B,HBEGF,HLA-A,HLA-E,HPGDS,HSD17B7,IER2,IKBKE,IL1RN,ITGAX,ITGB3,JUNB,LAMC2,LCN2,LDLR,LYVE1,MAFF,MGST2,MMP9,MSLN,MSR1,MSTN,Mt1,NGFR,NOCT,NR4A3,NRARP,ODC1,PDE8B,PIGR,PILRB,PLAT,PLK2,PRLR,RGS2,…	193 (19)
CSF1		cytokine		1.991		1.03e-08	Ccl7,CDKN1A,CYP51A1,DAGLA,DUSP9,EGR2,EGR3,FOS,HLA-A,HMGCS1,HSD17B7,IDI1,IKBKE,ITGAX,ITGB3,JUNB,MMP9,MRC1,MSMO1,MSR1,RUNX1,SIGLEC1,SLC1A5,SQLE	135 (15)
GnRH-A		chemical reagent	Activated	3.547		1.17e-08	AKR1B10,ATF3,BTG2,CDKN1A,CIDEA,EGR2,FOS,FOSB,GADD45B,IER2,JUNB,RGS2,SERPINE1	152 (23)
L-triiodothyronine		chemical - endogenous mammalian		1.171		1.72e-08	Agtr1b,ALDH1A1,ANGPTL3,ATP1A3,CD44,CDKN1A,CIDEA,DIO3,EGR2,ENPP2,FNDC5,FOS,HSD17B7,ITGB3,LCN2,Ldha/RGD1562690,LDLR,MMP9,MSMO1,MYOM3,NR1D1,NTRK2,ODC1,RARRES1,RASD2,RBL1,RGS2,SERPINE1,SHBG,SQLE,SSPOP,TF,Tpi1 (includes others)	168 (25)
mifepristone		chemical drug		0.025		1.78e-08	ABCB11,ATF3,Cd24a,CDKN1A,CEBPB,CFTR,EGR2,EPHB3,FOS,HBEGF,HLA-DQB1,ITGB3,JUNB,KLF11,KLK1,LAMC2,LDLR,Ly6a (includes others),MMP9,Mt1,PLAT,PLK2,RBL1,RGS2,SERPINE1,STAT5A,THBS2	205 (21)
tetradecanoylphorbol acetate		chemical drug	Activated	3.962		2.78e-08	ACSM5,AKR1B10,ATF3,ATP12A,ATP1A3,BLM,BTG2,C10orf90,Ccl7,CD44,CDKN1A,CFTR,CLCF1,CYP1A1,DIO3,DSG3,EGR2,EGR3,ETNPPL,FCER2,FCGBP,FHL5,FOS,FOSB,GABRP,GADD45B,GPRC5A,H1-10,H2AC20,HBEGF,HPSE,IKBKE,IL1RN,IRAK4,ITGAX,ITGB3,JUNB,LCN2,LDLR,LIPG,LYVE1,MMP9,MRC1,MSR1,NEU1,NOCT,ODC1,P2RY2,PLAT,RAB27A,Raet1d/Raet1e,RGS2,RUNX1,SERPINE1,SIGLEC8,SULT4A1,SUSD4,Tchh,TMEM171,TNFRSF11B	180 (21)
MAP2K5		kinase	Activated	2.592	bias	2.78e-08	AACS,CYP51A1,FOS,HMGCS1,HSD17B7,IDI1,LDLR,MMP9,MSMO1,NR4A3,SQLE	28 (3)
25-hydroxycholesterol		chemical reagent		0.276		3.3e-08	ACAT2,ANGPTL3,APOD,ATF3,FOS,FOSB,HMGCS1,JUNB,LDLR,MAFF,NR4A3,SV2A	134 (16)
NCOA2		transcription regulator	Activated	2.496		5.25e-08	ABCB11,ACOT1,ALDH1B1,BCAS1,CDKN1A,CYP1A1,CYP2B6,CYP51A1,HMGCS1,IDI1,KRT19,LDLR,LIPG,NR1D1,PPP1R3B	200 (23)
forskolin		chemical toxicant	Activated	2.354		5.76e-08	ACP3,Agtr1b,AKAP12,AKR1B10,Akr1b7,ATF3,BTG2,CAP2,CD44,CDKN1A,CEBPB,CFTR,CHRNB4,DUOX1,DUSP9,ESM1,FOS,FOSB,GADD45B,GNAL,GSTM5,H2AC20,HLA-DQB1,HSD17B7,IER2,JUNB,MMP9,MSMO1,Mt1,NR4A3,NTRK2,ODC1,PLAT,PLK2,Pvr,RAB27A,RGS2,RPS10,RUNX1,SERPINE1,SLC2A5,TNFRSF11B,TP53I11	182 (18)
U0126		chemical - kinase inhibitor	Inhibited	-2.694		2.01e-07	ABCB11,ATF3,CCNO,CD44,CDKN1A,CEBPB,CFTR,CLCF1,CLDN4,CYP1A1,CYP2B6,DMP1,EGR3,ENPP2,FOS,FOSB,GADD45B,GRIA2,HBEGF,HSD17B7,IDI1,IER2,JUNB,LDLR,MMP9,NETO2,NR4A3,NRN1,PLK2,RUNX1,SERPINE1,TF,TNFRSF11B,TWIST1	180 (17)
NFkB (complex)		complex	Activated	3.304	bias	2.59e-07	ALDH1B1,ATF3,CBR3,Ccl7,Cd24a,CD44,CD7,CDKN1A,CEBPB,CFTR,CLCF1,FCER2,FOS,FPR2,GADD45B,HIF3A,HLA-A,IKBKE,IL1RN,JUNB,KRT19,LCN2,Ldha/RGD1562690,MMP9,MSTN,NR1D1,ODC1,P2RY2,PKP1,PLK2,Pvr,RUNX1,SERPINE1,SLC2A5,STAT5A,TNFAIP2,TNFRSF11B,TWIST1	204 (19)
elaidic acid		chemical - endogenous mammalian	Activated	2.01	bias	2.72e-07	ACAT2,ACOT1,ALDH1A1,ANGPTL3,AOX1,CYB5B,CYP51A1,HMGCS1,HSD17B7,IDI1,LCN2,LDLR,SQLE
SP1		transcription regulator		1.581	bias	2.99e-07	Agtr1b,AKAP12,Akr1b7,ALOX5,ATF3,CDKN1A,CEBPB,CHRNB4,COL7A1,CYP2B6,Cyp2d1/Cyp2d5,CYP51A1,DHFR,DNM1,FOS,FPR2,GABRA4,GRIA2,HBB,HBEGF,HPSE,HSD17B7,ITGAX,ITGB3,KRT19,LDLR,MMP9,MRC1,Mt1,NGFR,OPRD1,PRLR,RBL1,ROBO4,SERPINE1	201 (21)
LY294002		chemical - kinase inhibitor	Inhibited	-3.432	bias	4.08e-07	ACSM3,ATF3,BICD1,CD44,CDKN1A,CEBPB,CHRNB4,CLDN4,DHFR,EGR2,EGR3,FOS,FOSB,HBEGF,HMGCS1,IDI1,IER2,IL1RN,ITGB3,JUNB,LAMC2,LCN2,MAP2,MMP9,NR4A3,NRN1,OPRD1,PLK2,Raet1d/Raet1e,RBL1,RGS2,SERPINE1,SQLE	138 (21)
gentamicin		chemical drug		1.857		4.19e-07	ACSM3,ALDH1A1,APCS,ATF3,BTG2,CEBPB,CYP1A1,Cyp2d1/Cyp2d5,DNASE1,ENPP2,GSTM5,HBB,JUNB,Keg1,KLK1,LCN2,LOC102549726,NR1D1,Pvr,RBP4,RGD1564865
chloropromazine		chemical drug		1.346		4.61e-07	ACAT2,CYP2B6,FOS,HMGCS1,IDI1,LDLR,MSMO1,NR4A3,SQLE	55 (5)
bicuculline		chemical - endogenous non-mammalian	Activated	2.372		5.4e-07	ATF3,BTG2,EGR2,FOS,FOSB,GADD45B,GRIA2,IER2,JUNB,MAFF	143 (19)
KRAS		enzyme		0.845		6.57e-07	AKR1B10,Akr1c14,AOX1,ATF3,CD44,CDKN1A,CEBPB,CFTR,CNTN3,DHFR,EGR2,EMP2,FOS,FOSB,GCNT3,GSTA3,H2-M2,HBEGF,ITGB3,JUNB,LAMC2,LCN2,LIPG,Ly6a (includes others),MMP9,MRC1,MSLN,MSR1,NETO2,NRN1,ODC1,PLAT,PSTPIP1,Pvr,RAB27A,RNF183,SLC43A3,STAT5A,STEAP4,TNFAIP2,TNFRSF11B,Tpi1 (includes others)	150 (22)
(-)-norephedrine		chemical drug	Activated	2.449	bias	6.89e-07	CYP51A1,HMGCS1,IDI1,LDLR,MSMO1,SQLE	57 (7)
SP600125		chemical - kinase inhibitor		-1.477		7.96e-07	ABCB11,ACAT2,ALOX5,ATF3,BTG2,Cd24a,CD44,CDKN1A,CEBPB,CLDN4,COL7A1,CYP1A1,CYP51A1,DSG2,FOS,FOSB,JUNB,LDLR,MMP9,PLK2,SERPINE1,THBS2,TWIST1	159 (18)
cycloheximide		chemical reagent		-0.063		1.22e-06	Akr1b7,BTG2,CD44,CDKN1A,CEBPB,CYP1A1,CYP2B6,DIO3,FOS,FOSB,GADD45B,HBEGF,IL1RN,IRAK4,ITGB3,JUNB,LCN2,Mt1,PIGR,PLAT,RGS2,SERPINE1,SHBG,SIVA1,TNFAIP2,TNFRSF11B	168 (16)
dalfampridine		chemical drug	Activated	2.53		1.25e-06	ATF3,BTG2,EGR2,FOS,FOSB,GADD45B,GRIA2,IER2,JUNB,MAFF	116 (14)
bucladesine		chemical toxicant		1.133		1.34e-06	AKR1B10,BDKRB2,Cd24a,CD44,CDKN1A,CEBPB,CLCF1,EGR2,ESM1,FOS,GADD45B,JUNB,LDLR,MMP9,Mt1,NR4A3,ODC1,PDE8B,PLK2,Pvr,RBL1,RGS2,RIBC2,SERPINE1,TF	154 (20)
TGFB1		growth factor	Activated	3.011		1.42e-06	ACP3,ACSM3,ALOX5,ARHGEF19,ARL4A,BDKRB2,CBR3,Ccl7,CCNO,CD44,CDKN1A,CEBPB,CHRNB4,CLDN4,COL16A1,COL7A1,CTSS,CYP1A1,DNAH2,DSC2,DSG2,EGR2,EGR3,ESM1,FCER2,FNDC5,FOS,FOSB,FPR2,FUT7,GABRA4,GADD45B,GMPR,GPRC5A,H1-10,HBEGF,HHEX,HLA-DQB1,IDI1,IER2,IL1RN,ITGAX,ITGB3,JUNB,KRT19,LAMC2,LCN2,LDLR,LSM6,Ly6a (includes others),LYVE1,MAN2B2,MBOAT2,mir-196,MMP9,MPHOSPH9,MRC1,MSMO1,MSR1,MSTN,NPAS2,NR4A3,PDE7A,PLAT,PLK…	204 (21)
NR1I3		ligand-dependent nuclear receptor		0.508	bias	1.74e-06	ALDH1A1,APCS,CDKN1A,CYP2B6,CYP39A1,GADD45B,GSTM5,MAFF,Mt1,RARRES1,STEAP4,TNFAIP2,UGT2B17
NR5A2		ligand-dependent nuclear receptor		0.517		1.93e-06	ABCB11,Akr1b7,BAAT,Ccl7,CDKN1A,CEBPB,FOS,IL1RN,JUNB,LDLR,MMP9,Mt1,RBPJL	149 (16)
PD98059		chemical - kinase inhibitor	Inhibited	-2.995		2.2e-06	ACAT2,AKAP12,ATF3,CD44,CDKN1A,CEBPB,CHRNB4,CYP1A1,DIO3,EGR2,EGR3,FOS,FOSB,FPR2,HBEGF,HPCAL1,IL1RN,ITGAX,ITGB3,JUNB,KRT19,LDLR,LIPG,MMP9,MSR1,ODC1,PLAT,RUNX1,SERPINE1,SQLE,STAT5A,TF,TWIST1	146 (16)
atorvastatin		chemical drug	Activated	2.276		2.46e-06	CYP2B6,CYP51A1,FOS,FOSB,GADD45B,HBB,HMGCS1,HSD17B7,IDI1,JUNB,LDLR,LIPG,MMP9,MSMO1,PLAT,SERPINE1,SLC25A51,SQLE	139 (21)
AGT		growth factor	Activated	2.469		2.47e-06	ACAT2,ATF3,BDKRB2,Ccl7,CD44,CDH13,CDKN1A,CTSS,Cyp4a14,DHFR,FOS,GALNT13,GSTA3,GSTM5,HBEGF,HMGCS1,IDI1,ITGB3,LCN2,LDLR,MAP2,MMP9,MSMO1,MSR1,NOVA1,RBL1,RBP4,RGS2,SERPINE1,SIGLEC1	173 (24)
CHUK		kinase		1.276	bias	3.22e-06	ATF3,CDH13,CDKN1A,CEBPB,ENPP2,FOS,GADD45B,HLA-A,IL1RN,ITGB3,JUNB,LCN2,MMP9,Mt1,NOCT,TNFAIP2,TNFRSF11B,TWIST1	145 (16)
ATP7B		transporter	Activated	2.121		3.53e-06	AACS,CYP51A1,HMGCS1,IDI1,LDLR,MSMO1,Mt1,SQLE
beta-estradiol		chemical - endogenous mammalian		1.892		3.64e-06	ABCB11,ACP3,ACSM3,Agtr1b,AKAP12,APOD,ARL4A,ATF3,ATF5,ATP12A,BCAS1,BICD1,BTG2,CAP2,CD44,CDKN1A,CEBPB,CFTR,CLCA1,CLDN4,CNTFR,COL7A1,CYP1A1,CYP26B1,CYP2B6,CYP51A1,ECHDC2,EGR2,EGR3,ENPP2,FAM111A,FMO2,FNDC5,FOS,FOSB,GABRP,GADD45B,GPRC5A,GSTA2,HBB,HBEGF,HERC6,HLA-A,HLA-E,HMGCS1,HSD17B7,Htr5b,IER2,ITGB3,JUNB,KLK1,KRT19,LCN2,Ldha/RGD1562690,LDLR,MMP9,MRC1,MSMO1,NGFR,NR4A3,ODC1,PIGR,PLAT,PLK2,PPP1R3B,PPP2…	203 (18)
SH3TC2		other	Activated	2.646	bias	3.82e-06	AACS,CYP51A1,EGR2,HMGCS1,HSD17B7,IDI1,SQLE
17-alpha-ethinylestradiol		chemical drug		1.639		4.08e-06	ABCB11,CDKN1A,CTSS,CYP2B6,DSC2,FOS,KRT19,LCN2,LDLR,MMP9,MRC1,ODC1,SHBG,SPOCK2,STAT5A	205 (18)
CREM		transcription regulator	Activated	2.496		4.08e-06	APOLD1,ATF3,BTG2,C7orf31,CEBPB,CYP51A1,EGR2,FOS,FUT7,GADD45B,HMGCS1,IDI1,JUNB,LDLR,MSMO1	167 (23)
Pdgf (complex)		complex		1.957		4.53e-06	CD44,CDKN1A,DIO3,FOS,FOSB,ITGB3,JUNB,LDLR,ODC1,SERPINE1,SV2A,TWIST1	128 (20)
dihydrotestosterone		chemical - endogenous mammalian		-0.441		4.93e-06	ACP3,Akr1b7,APOD,BMP15,BTG2,CDKN1A,CYP4A22,FOS,HLA-A,HPGDS,KLK1,KRT19,LDLR,MAFF,MMP9,Mt1,NAT1,ODC1,PRLR,RAB27A,RAB3B,RPL12,RUNX1,SLC1A4,SLC1A5,SLC2A5,SNAI3,SQLE,STAT5A,STBD1,TF,TWIST1,UGT2B17	177 (18)
IL6		cytokine	Activated	2.628		4.98e-06	ABCB11,ADAMTS13,AKR1B10,APCS,ATF3,BTG2,CD44,CDKN1A,CEBPB,CHRNB4,CYP1A1,CYP2B6,DHFR,EGR2,ENPP2,FCER2,FOS,FPR2,GADD45B,GLRX,HLA-A,IKBKE,IL1RN,ITGB3,JUNB,LCN2,LDLR,MAP2,MMP9,MSR1,Mt1,PLAT,PLK2,Pvr,RAB27A,SERPINE1,STEAP4,TF,TNFRSF11B,TWIST1	182 (18)
INSIG1		other	Inhibited	-2.885	bias	5.57e-06	AACS,CYP51A1,HMGCS1,IDI1,LCN2,LDLR,LIPG,MRC1,PLA2G7,RAB27A,SQLE,STAT5A	62 (7)
PPARA		ligand-dependent nuclear receptor		0.914		5.79e-06	ACAT2,Acot5,Akr1b7,APCS,Cd24a,CDKN1A,CEBPB,CHRNA2,CIDEA,CYB5B,CYP1A1,CYP2B6,Cyp4a14,CYP51A1,ENDOG,FOS,HLA-E,HMGCS1,IDI1,IL1RN,LIPG,MMP9,MSMO1,NR1D1,PLA2G7,RBP4,SQLE,STBD1	155 (22)
EGF		growth factor	Activated	2.259		6.16e-06	ATF3,BTG2,CD44,CDKN1A,CEBPB,CYP1A1,CYP2B6,DIO3,EGR2,EGR3,FOS,FOSB,HBEGF,HMGCS1,IDI1,IER2,ITGB3,JUNB,KRT19,LCN2,MMP9,NEXN,NR4A3,ODC1,PLAT,Raet1d/Raet1e,RUNX1,SERPINE1,TF,TWIST1,UGT2B17	184 (23)
APEX1		enzyme	Activated	2.433	bias	6.18e-06	ALOX5,EGR2,EGR3,FOS,FOSB,JUNB,RGS2	71 (7)
ADRB		group		-1.957		6.85e-06	AACS,ACAT2,ATF3,ATF5,CDKN1A,CYP51A1,FOS,GSTA3,HMGCS1,HSD17B7,JUNB,MMP9,MSMO1,NR4A3	149 (20)
4-hydroxytamoxifen		chemical drug		1.409		7.31e-06	ANGPTL2,ATF3,CDKN1A,CEBPB,CLDN4,COL16A1,CYP1A1,DUSP9,FOS,FOSB,GLRX,HSD17B7,IER2,JUNB,KRT19,RBP4	175 (19)
pirinixic acid		chemical toxicant	Activated	2.25		8.33e-06	ACAT2,Acot5,AKR1B10,APCS,BMP15,Cd24a,CDKN1A,CIDEA,CYP1A1,CYP2B6,Cyp4a14,ENDOG,GADD45B,HLA-E,HMGCS1,IL1RN,JUNB,KLF11,LCN2,Ldha/RGD1562690,LDLR,MGST2,MMP9,NR1D1,SERPINE1,SLC27A5,ZP2	174 (17)
thioacetamide		chemical toxicant		1.782	bias	9.65e-06	AACS,AKAP12,BLM,Cd24a,CD44,CHRNA2,CLDN4,CYP1A1,FOS,Keg1,LAMC2,LCN2,LYVE1,Ms4a6b,ODC1,PLET1,PRLR,Pvr,UGT2B17	128 (13)
ethanol		chemical - endogenous mammalian		1.458		1.14e-05	ALOX5,ATF3,Ccl7,CDH13,CDKN1A,CEBPB,CYP2B6,CYP4A22,ETNPPL,FOS,FOSB,GABRA4,HLA-A,IL1RN,ITGAX,Keg1,LDLR,MAP2,MMP9,NGFR,NTRK2,OPRD1,PLAT,SERPINE1,SQLE	181 (21)
MAPK7		kinase	Activated	2.335	bias	1.28e-05	AACS,CYP51A1,HMGCS1,HSD17B7,IDI1,LDLR,MSMO1,PLAT,SQLE,STEAP4	75 (5)
captopril		chemical drug		-0.508		1.28e-05	Agtr1b,Akr1b7,CD44,IL1RN,LAMC2,LCN2,MMP9,MRC1,Ms4a6b,THBS4	70 (7)
AHR		ligand-dependent nuclear receptor		0.013		1.44e-05	ALDH1B1,ALOX5,BTG2,CBR3,CDKN1A,COL16A1,CYP1A1,CYP2B6,DHFR,EGR2,FMO2,FOS,GSTM5,JUNB,Mt1,Nat8f5,NXPE2,PLAT,RBL1,SERPINE1,SLC1A4,SLC25A51,STEAP4,TNFAIP8L1	167 (23)
NGFR	2.663	transmembrane receptor		1.067		1.46e-05	FOS,GRIA2,HPSE,LDLR,NGFR,PLAT,SERPINE1	137 (19)
formaldehyde		chemical - endogenous mammalian		0.989	bias	1.46e-05	CYP1A1,EGR2,FOS,FOSB,JUNB,MMP9,NGFR	141 (23)
IFNG		cytokine	Activated	3.603		1.65e-05	Agtr1b,ATF3,CCL28,Ccl7,CCNO,Cd24a,CD44,CDH13,CDKN1A,CEBPB,CFTR,CTSS,DUSP9,EGR2,EGR3,ESM1,FCER2,FOS,FOSB,FPR2,GMPR,Gvin1 (includes others),HBEGF,HERC6,HLA-A,HLA-DOB,HLA-DQB1,HLA-E,HMGCS1,IDI1,IER2,IFI44L,IKBKE,IL1RN,ITGAX,ITGB3,JUNB,KRT19,LAMC2,LCN2,Ldha/RGD1562690,Ly6a (includes others),MAFF,MMP9,MRC1,MSR1,Mt1,NR1D1,NTRK2,ODC1,PIGR,PLA2G7,RAB27A,RARRES1,SCUBE1,SERPINE1,SQLE,STX11,TNFAIP2,TNFRSF11B	190 (19)
isoquercitrin		chemical drug	Activated	2.236	bias	1.75e-05	ACAT2,CYP51A1,LDLR,MSMO1,SQLE	32 (4)
estrogen receptor		group		-0.303		1.77e-05	CD44,CDH13,CLDN4,COL7A1,COL9A2,CYP1A1,CYP2B6,DSC2,FOS,HBEGF,HOXC10,KRT19,LAMC2,LDLR,MMP9,PRLR,RGS2,SERPINE1	200 (21)
HDAC4		transcription regulator		-0.849		1.87e-05	ATF3,CAP2,CDKN1A,CNTN1,DGKB,EGR2,ETNPPL,FOS,GABRA4,MMP9,MYOM2,NETO1,RGS2
progesterone		chemical - endogenous mammalian		-0.285		1.89e-05	ACP3,Agtr1b,ALDH1A1,APOD,ARL4A,ARNTL,ATF3,CDKN1A,CEBPB,CFTR,CLCA1,CLDN4,CYP1A1,CYP2B6,ENPP2,FOS,GSTA3,HBEGF,HLA-DQB1,KLF11,KLK1,LCN2,MMP9,MRC1,PIGR,PLA2G7,PLK2,PRLR,PRSS35,RAB27B,RBP4,SLC1A5,STAT5A	180 (20)
l-asparaginase		biologic drug	Inhibited	-2.704	bias	1.9e-05	ATF5,BTG2,CDKN1A,CYP51A1,HMGCS1,IDI1,INCENP,LDLR,LIPG,MSMO1,RBL1,SQLE
C4BP		complex	Activated	2	bias	1.97e-05	CYP51A1,HMGCS1,IDI1,MSMO1
HDL-cholesterol		complex	Inhibited	-2.646		2.14e-05	APCS,CEBPB,CYP51A1,HMGCS1,IDI1,MSMO1,SQLE
IKBKG		kinase	Activated	2.286	bias	2.37e-05	CDH13,CEBPB,ENPP2,FCER2,FOS,HLA-A,IKBKE,IL1RN,JUNB,LCN2,Mt1,NOCT,TNFAIP2	163 (16)
CREBBP		transcription regulator		0.602		2.38e-05	ACOXL,AKAP12,BANK1,BDKRB2,CD160,CD44,CDKN1A,DHFR,EGR2,EGR3,EYA2,FOS,FOSB,FUT7,GRIA2,HBB,HMGCS1,LDLR,MMP9,NPAS2,NR4A3,RGS2,TRPM1,TWIST1	157 (19)
GATA1		transcription regulator		0.466		2.41e-05	ALOX5,BTG2,Clca3a1/Clca3a2,DUT,FOSB,FSD1L,HBB,HHEX,HPSE,ITGAX,ITGB3,JUNB,MGST2,NRARP,PAPPA2,RBL1,SCIN,SPOCK2,SPTA1,STAT5A
SCAP		other	Activated	2.588	bias	2.77e-05	AACS,ATF3,ATF5,CYP2B6,CYP51A1,HMGCS1,IDI1,LDLR,MSMO1,SQLE	58 (7)
Pka		complex	Activated	2.733		3.45e-05	Agtr1b,CD44,CDKN1A,CEBPB,CYP51A1,DUOX1,FOS,JUNB,LDLR,NR4A3,RGS2,RUNX1,TNFRSF11B	131 (18)
lipopolysaccharide		chemical drug	Activated	3.749		3.61e-05	ABCB11,Agtr1b,AK4,ALOX5,ANGPTL2,ANGPTL3,ANK2,APCS,ATF3,Ccl7,CD160,Cd24a,CD44,CDKN1A,CEBPB,CFTR,CYP1A1,CYP2B6,EGR2,EGR3,ENPP2,FCER2,FOS,FOSB,FPR2,Fpr3,GADD45B,GRM4,H1-10,H2-M2,H2-T24,HBEGF,HHEX,HLA-A,HLA-DOB,HLA-DQB1,Hmgb1,IFI44L,IKBKE,IL1RN,IRAK4,ITGAX,JUNB,LCN2,LIPG,Ly6a (includes others),MAFF,MGST2,MMP9,MRC1,MSR1,Mt1,NGFR,NOCT,NR4A3,NRARP,ODC1,PIGR,PLA2G7,PLAT,PLK2,PON3,RAB3B,RGS2,SCUBE1,SERPIN…	189 (18)
NGF		growth factor		1.563		3.64e-05	AKR1B10,ATF3,BTG2,CDKN1A,CHRNB4,EGR2,FOS,GRIA2,JUNB,LDLR,MAP2,MMP9,NGFR,OPRD1,PLK2,PPP2R2C,Pvr	150 (19)
hydrogen peroxide		chemical - endogenous mammalian	Activated	2.646		3.86e-05	ACAT2,ALOX5,ATF3,BTG2,CDH13,CDKN1A,CTSS,CYP1A1,CYP51A1,DHFR,DUT,ENPP2,FOS,GADD45B,GLRX,HBEGF,ITGB3,LCN2,LDLR,MMP9,MSMO1,MSR1,ODC1,PKIA,RAB27A,SERPINE1,SQLE,TWIST1	177 (22)
anisomycin		chemical - endogenous non-mammalian		1.516		4.1e-05	ATF3,CDKN1A,CYP1A1,FOS,JUNB,LDLR,NTRK2,SERPINE1	153 (19)
NEDD9		other		1.117		4.17e-05	ALOX5,CD44,FOS,MMP9,NAAA,NRN1,PPP1R3B,PPP2R2C,SERPINE1,TF	133 (17)
H-7		chemical - kinase inhibitor		-1.998	bias	4.31e-05	CLCF1,CYP1A1,FCER2,FOS,JUNB,Mt1,SERPINE1	144 (17)
TCL1A		transcription regulator		-0.218	bias	4.6e-05	CTSS,FOS,LCN2,Ly6a (includes others),MMP9,MSR1,NETO2,NEU1,STEAP4,TNFAIP2	129 (13)
Tnf (family)		group		1.448		5.31e-05	ATF3,CLDN4,CYP1A1,CYP2B6,DUOX1,ENPP2,ESM1,IKBKE,LCN2,MMP9,MSTN,SERPINE1,SHBG	139 (19)
SB203580		chemical - kinase inhibitor	Inhibited	-2.923	bias	5.45e-05	ATF3,Ccl7,Cd24a,CDKN1A,CEBPB,CYP1A1,CYP26B1,CYP51A1,EMP2,FCER2,FOS,FOSB,FPR2,GLRX,GMPR,IL1RN,ITGB3,JUNB,MMP9,MSTN,NR4A3,PLAT,RUNX1,SERPINE1,TNFRSF11B,TWIST1	164 (17)
SP3		transcription regulator		0.555		5.67e-05	Agtr1b,AKAP12,ATF3,CDKN1A,COL7A1,CYP51A1,DHFR,DNM1,FOS,GABRA4,HPSE,LDLR,OPRD1,PRLR,RBL1,SERPINE1	26 (2)
nicotine		chemical drug	Activated	2.437		5.91e-05	CD44,CDKN1A,CHRNB4,CNTN1,CYP2B6,DHFR,DNASE1,DNM1,FOS,IKBKE,JUNB,LDLR,MMP9,PLAT,SERPINE1	161 (19)
Gcg		other		0		6.07e-05	ADGRV1,ALDH1B1,ETNPPL,FOS,RARRES1,SDS,SLC25A51,SUSD4
rosiglitazone		chemical drug		-0.194		6.48e-05	Agtr1b,ALOX5,ANGPTL3,Ccl7,CDKN1A,CIDEA,CYP1A1,CYP2B6,FOS,GRIA2,GSTA3,HPGDS,IL1RN,ITGB3,KLF11,LCN2,Ldha/RGD1562690,MMP9,MSR1,NR1D1,PRLR,RBP4,RGS2,SERPINE1,SHBG,THBS2	179 (21)
Sb202190		chemical - kinase inhibitor		-0.572	bias	6.87e-05	ALOX5,CDKN1A,CEBPB,CFTR,CYP1A1,FCER2,FOS,FPR2,JUNB,LDLR,MMP9,SERPINE1	157 (18)
cyclosporin A		biologic drug		0.343		7.3e-05	ACP3,Agtr1b,APOD,ATF3,ATP8A2,CD44,CDKN1A,CLDN4,EGR2,FCER2,FOS,FOSB,LAMC2,LCN2,LDLR,LYVE1,MMP9,MRC1,Ms4a6b,NGFR,ODC1,PRLR,RUNX1,SERPINE1,STAT5A	152 (20)
Pkc(s)		group		1.649		7.44e-05	ATF3,CDKN1A,CYP1A1,EGR2,FOS,GADD45B,GRHL3,GSTA2,JUNB,MMP9,MSR1,NR1D1,NR4A3,RBL1,RGS2,SERPINE1	161 (21)
IgG		complex		-0.442		7.44e-05	CDKN1A,CEBPB,CLDN4,DSG3,EGR2,EGR3,FOSB,GPRC5A,HLA-E,IER2,IL1RN,LCN2,LDLR,Ly6a (includes others),MMP9,SERPINE1	165 (24)
FGF2		growth factor		1.536		7.59e-05	AKR1B10,BTG2,CDKN1A,DIO3,DMP1,ENPP2,FOS,HBEGF,HPSE,JUNB,Ldha/RGD1562690,LYVE1,MMP9,NGFR,ODC1,PLAT,PLK2,Pvr,RUNX1,SERPINE1,SHBG,TF,TWIST1,UGT2B17	165 (21)
OSM		cytokine	Activated	2.497		7.88e-05	AKR1B10,ARL4A,ATF3,CDKN1A,CLDN4,DSC2,DSG3,FOS,FOSB,GMPR,HBEGF,HLA-A,JUNB,KLK1,KRT19,LCN2,LDLR,LMO1,MAP2,MMP9,MRC1,P2RY10,PIGR,RUNX1,SERPINE1,STX11,SULT4A1,TNFAIP2,TNFRSF11B	164 (21)
ZMPSTE24		peptidase		-0.866		8.02e-05	ATF3,BTG2,CDKN1A,Cmah,ETNPPL,FMO2,GADD45B	80 (7)
FOSL1		transcription regulator		-1.619		8.05e-05	Ccl7,CD44,EGR2,FOS,FOSB,JUNB,MMP9,SERPINE1,TF	85 (7)
ERK		group		1.795		8.38e-05	BTG2,Ccl7,CDKN1A,CLDN4,CYP1A1,DIO3,EGR2,FOS,HBEGF,ITGB3,JUNB,LCN2,LDLR,MAFF,MMP9,ODC1,SERPINE1	164 (21)
EPHB1	-2.53	kinase		1.98	bias	8.77e-05	EGR2,FOS,JUNB,SERPINE1	135 (24)
N-acetylsphingosine		chemical reagent		0.174		9.27e-05	CDKN1A,CEBPB,FOS,GSTA2,GSTM5,RBL1,SERPINE1	137 (21)
SMAD3		transcription regulator	Activated	3.109		9.5e-05	CDKN1A,COL7A1,CYP1A1,CYP51A1,FNDC5,FOS,FPR2,GADD45B,HBEGF,HHEX,JUNB,Ly6a (includes others),MBOAT2,MMP9,MSTN,SERPINE1,TF,THBS4	173 (25)
olanzapine		chemical drug		1.214		9.61e-05	ANGPTL2,AOX1,ATF3,CAPN8,FOS,HMGCS1,LDLR,NR4A3,RGS2,SLC38A1	56 (6)
IL1A		cytokine		1.664	bias	9.72e-05	ALDH1A1,APOD,ATF3,CD44,CDKN1A,CYP1A1,CYP2B6,FOS,FOSB,IL1RN,ITGB3,JUNB,LCN2,MMP9,SERPINE1,TNFRSF11B,UGT2B17	169 (19)
FSH		complex		0.432		9.79e-05	ACP3,AKAP12,Akr1b7,BTG2,CAP2,DUSP9,FOS,FOSB,GPRC5A,IL1RN,JUNB,LDLR,MMP9,MSMO1,PLAT,PLK2,PRLR,RAB27A,SERPINE1,SHBG,TF,TNFRSF11B,TP53I11	171 (19)
ITGAV		transmembrane receptor		0.592		0.000106	CDKN1A,FOS,ITGB3,LDLR,MMP9,SERPINE1	108 (20)
NPPB		other	Inhibited	-2.425	bias	0.000106	ACAT2,GSTA3,HMGCS1,IDI1,LDLR,MSMO1
SMARCA4		transcription regulator		1.435	bias	0.00011	AGMAT,ANGPTL2,CD44,CDKN1A,CEBPB,CLCF1,CNTN1,COL7A1,CORO6,CTSS,CYP1A1,DGKG,DHFR,FMO2,FOS,GADD45B,H1-10,HBB,HLA-E,LAMC2,MAFF,Mt1,PKIA,PLAT,PON3,RAB27A,RBL1,RGS2,SERPINE1,SLC43A3,TMEM171	149 (15)
Creb		group		1.643		0.00011	ALOX5,ATF3,BCAS1,CDKN1A,CEBPB,CYP51A1,EGR3,EPHA3,FOS,FOSB,JUNB,Ldha/RGD1562690,LDLR,NR4A3,NRN1,PLAT,RGS2,TF,TMOD4,TNFRSF11B	199 (17)
VEGFA		growth factor	Activated	2.338	bias	0.000113	AK4,BCL6B,CD160,CDKN1A,CTSS,CYB5B,ESM1,FOS,FOSB,GRIA2,HBEGF,HLA-DQB1,IKBKE,ITGB3,JUNB,MMP9,PLAT,RUNX1,SERPINE1	129 (21)
1,4-bis[2-(3,5-dichloropyridyloxy)]benzene		chemical toxicant		0.296		0.000118	APCS,CDKN1A,CYP2B6,CYP39A1,GADD45B,MAFF,Mt1,RARRES1,STEAP4,TNFAIP2,UGT2B17	13 (2)
CTNNBIP1		other		-0.908		0.000129	CDKN1A,CYP51A1,HMGCS1,IDI1	73 (7)
TGFA		growth factor	Activated	2.487	bias	0.000132	CDKN1A,CEBPB,FOS,JUNB,LAMC2,LCN2,MMP9,PLAT,SERPINE1	151 (21)
ACVR1C		kinase		1.387		0.000134	CDKN1A,FOS,JUNB,SERPINE1,TWIST1	146 (22)
RPTOR		other		1.673		0.000135	CYP51A1,HMGCS1,HSD17B7,IDI1,ITGAX,MRC1,MSMO1,SIGLEC8,SPTLC3,SQLE	36 (4)
2-amino-5-phosphonovaleric acid		chemical - other	Inhibited	-2.88		0.000139	BBS12,DOK7,EGR2,EGR3,FOS,FOSB,GADD45B,JUNB,NR4A3,NRN1,REM2,RGS2	62 (6)
ITGA5		transmembrane receptor		-0.154	bias	0.00014	CD44,CDKN1A,CEBPB,ENPP2,FOS,JUNB,MMP9	142 (22)
NFKBIA		transcription regulator		1.389		0.000143	BTG2,Ccl7,CDH13,CDKN1A,CEBPB,CFTR,ENPP2,ESM1,FOS,GADD45B,GSTM5,HLA-A,HPSE,IL1RN,JUNB,LCN2,MMP9,Mt1,NOCT,OPRD1,PLAT,TNFAIP2,TNFRSF11B,TWIST1	182 (17)
filgrastim		biologic drug		-0.728		0.000143	ALOX5,ATF3,ATP12A,ATP1A3,BTG2,CD44,DGKG,EGR2,EGR3,EPHB1,FAM111A,HLA-DQB1,IRAK4,LDLR,MAFF,MMP9,NR4A3,P2RY10,P2RY2,RARRES1,SIGLEC8,SULT1B1,TNFAIP2,TRPM2
dopamine		chemical - endogenous mammalian	Activated	2.832		0.000148	ATF3,BTG2,CACNA2D2,EGR3,FOS,FOSB,GRM4,LDLR,LRTM2,MAP2,NR4A3,SYT6	148 (18)
HGF		growth factor	Activated	3.814	bias	0.000153	AKAP12,ANGPTL2,ARNTL,ATF3,CD44,CD93,CDKN1A,CLCF1,CNTFR,CYP2B6,EMP2,ESM1,FOS,FOSB,FPR2,HBEGF,KRT19,LAMC2,LCN2,LDLR,LYVE1,MMP9,NR4A3,RGS2,SERPINE1,TNFAIP2	174 (20)
cholesterol		chemical - endogenous mammalian		-0.86		0.00016	ABCB11,APCS,ATF3,Ccl7,CYB5B,HBEGF,HMGCS1,IDI1,IL1RN,ITGAX,KLF11,LDLR,MAP2,MSMO1,NR4A3,SQLE	86 (12)
IL10RA		transmembrane receptor		-0.662		0.000165	ACSM3,Akr1c14,ALOX5,Cd24a,CFTR,CLEC4M,EMP2,GSTM5,H2-T22,HLA-A,HPSE,IKBKE,IL1RN,LCN2,Ly6a (includes others),NXPE2,SCIN,THBS4,TRPM2
INSR		kinase		1.88	bias	0.000167	ARL4A,ATF3,Ccl7,CDKN1A,CYP51A1,DIO3,EGR2,FOS,H2-M2,HBEGF,HMGCS1,HOXC8,IDI1,IER2,JUNB,mir-196,MMP9,MSMO1,MYOM2,SERPINE1,SQLE,THBS2,TWIST1	131 (18)
KIF3A		enzyme		-1.491		0.000168	ACAT2,CDKN1A,CYP51A1,HMGCS1,IDI1
TFPI2		other	Activated	2.236	bias	0.000168	ATF3,BTG2,GADD45B,H2AC20,JUNB
REL		transcription regulator		1	bias	0.000176	CDKN1A,DHFR,DUT,EGR2,ENDOG,FCER2,FOS,GADD45B,HBEGF,HLA-A,MINPP1,MMP9,NR4A3,NRARP,PLK2,RBL1	139 (17)
H2AB3 (includes others)		other		1.89	bias	0.000181	ATF3,ATF5,CDKN1A,FOS,LMO1,SUN3,TMEM151B
9,10-dimethyl-1,2-benzanthracene		chemical toxicant		0.361	bias	0.000181	CDKN1A,CYP1A1,HBEGF,MMP9,MRC1,RUNX1,SERPINE1	134 (21)
BCL6		transcription regulator		-1.234		0.000185	ACAT2,Ccl7,CD44,CDKN1A,EGR3,FCER2,FUT7,GSTM5,HERC6,JUNB,KLK1,LDLR,Ly6a (includes others),MRC1,RHOF,SERPINE1	154 (16)
IKBKB		kinase		0.854		0.000185	ATF3,CD44,CDH13,CDKN1A,CEBPB,ENPP2,FOS,HLA-A,IL1RN,ITGB3,JUNB,LCN2,MMP9,Mt1,NOCT,TNFAIP2,TNFRSF11B,TWIST1	152 (16)
Ngf		group		1.91		0.000191	CDKN1A,FOS,IER2,MAP2,Myb,NGFR,ODC1,SERPINE1	178 (20)
NCOA1		transcription regulator		-0.213		0.000205	ABCB11,BTG2,CA5A,CDKN1A,CYP1A1,CYP2B6,FOS,IL1RN,JUNB,NOCT,PRLR,SERPINE1	183 (22)
isobutylmethylxanthine		chemical toxicant		0.014		0.000206	CD44,CDKN1A,CEBPB,DHFR,EGR2,FOS,HSD17B7,ITGB3,JUNB,Mt1,PLAT,PRLR,RBL1,SERPINE1,THBS2	159 (20)
TLR7		transmembrane receptor	Activated	3.411	bias	0.000206	ATF3,BANK1,Ccl7,CD44,CDKN1A,CEBPB,CHST9,ESM1,IFI44L,IRAK4,ITGAX,JUNB,PLAT,PTCHD1,TRPM2	165 (19)
FOSB	3.676	transcription regulator		-0.463		0.000206	CEBPB,FOS,FOSB,GRIA2,MMP9,SERPINE1	101 (7)
indomethacin		chemical drug		1.491		0.000213	ACOT1,ALOX5,BTG2,CD44,CDKN1A,CEBPB,CLDN4,CYP2B6,FOS,LAMC2,LCN2,LDLR,MRC1,NGFR,PRLR,Pvr	174 (21)
5-N-ethylcarboxamido adenosine		chemical reagent		-1.599		0.000218	BTG2,EGR2,HLA-DQB1,IER2,JUNB,NR4A3,ODC1,PLK2,RGS2,SERPINE1	133 (17)
SMARCB1		transcription regulator		1.153		0.000227	BICD1,CA5A,CD44,CDKN1A,CYP39A1,Cyp4a14,DHFR,DSC2,DSG2,FOS,HBEGF,HOXC8,RAB3B
carbon tetrachloride		chemical toxicant		1.901		0.000228	AK4,AOX1,ATF3,BMP3,CDKN1A,CYP1A1,DAGLA,DHFR,FOS,GADD45B,JUNB,MMP9,Mt1,ODC1,TF	163 (23)
IGF1		growth factor	Activated	2.286		0.00024	BTG2,Ccl7,CD44,CDKN1A,CEBPB,EGR2,FJX1,FOS,FOSB,HBB,IER2,JUNB,LCN2,Ly6a (includes others),MSTN,NTRK2,ODC1,PLK2,PRLR,SERPINE1,SHBG,SQLE,TF,TNFRSF11B,TWIST1	188 (19)
hyperforin		chemical drug		-1	bias	0.000251	CYP2B6,CYP2D6,NTRK2,TNFRSF11B	13 (2)
docosahexaenoic acid		chemical drug		-0.343		0.000254	CD44,CDKN1A,CEBPB,FOS,GDF10,LDLR,MMP9,MRC1,MSTN,PDE6C,PLAT,SERPINE1,THBS2	137 (20)
NRG1		growth factor		1.988		0.000255	CDKN1A,EGR2,EGR3,EMP2,FOS,FOSB,IDI1,IER2,ITGB3,JUNB,MMP9,MSR1,NR4A3,RUNX1,SERPINE1,SHBG,TF	131 (17)
lysophosphatidylcholine		chemical - other	Activated	2.772	bias	0.000258	CYP51A1,HBEGF,HMGCS1,LDLR,MSMO1,RGS2,SERPINE1,SQLE	164 (22)
sulindac sulfide		chemical drug		-0.427		0.000258	ATF3,CDKN1A,CEBPB,CYB5B,CYP1A1,ETNPPL,KRT19,MSMO1	88 (7)
LMNB1		other	Inhibited	-2.236		0.000261	CYP51A1,HBEGF,HMGCS1,LDLR,MSMO1,SQLE,THBS2
Am 580		chemical toxicant		0.136		0.000261	APOD,CYP26B1,CYP51A1,HMGCS1,NTRK2,PLAT,SQLE
AKT1		kinase		0.013		0.000269	ACAT2,AKR1B10,CD44,CDKN1A,CIDEA,FOS,FOSB,GSTM5,HMGCS1,LCN2,MMP9,MSMO1,MSR1,MSTN,NEXN,SERPINE1,SIVA1,THBS2	161 (19)
laquinimod		chemical drug		0.366	bias	0.000273	ACP3,AK4,CD93,CYP1A1,DNAH2,FNDC5,MSR1,PLET1,SCIN,STBD1
POU4F1		transcription regulator		1.168		0.000273	CDKN1A,CHRNB4,HOXC8,Htr5b,NOVA1,NTRK2,NWD2,PAPPA2,RTN4RL2,RUNX1
SPARC		other		0.891		0.000273	BLM,CHRNA2,CLDN4,CYP1A1,LYVE1,MAP2,P2RY2,PLET1,SERPINE1,UBE2U	56 (7)
CEBPB	1.611	transcription regulator		1.237		0.000277	AKR1B10,Akr1b7,ALDH1A1,APCS,CDKN1A,CEBPB,CFTR,CYP1A1,Cyp2d1/Cyp2d5,DHFR,FOS,HBB,HLA-A,IKBKE,IL1RN,LCN2,LDLR,MSH5,MSR1,ODC1,PRLR,SERPINE1,TF	131 (16)
glucocorticoid		chemical drug		0.615		0.00028	ALOX5,CD44,CDKN1A,CEBPB,CYP2B6,FCER2,GABRP,HLA-DOB,IL1RN,MMP9,Mt1,ODC1,PIGR,PLAT,SERPINE1,SHBG,STX11,TNFRSF11B	148 (18)
CSF3		cytokine		1.521		0.000284	CD44,CEBPB,EGR2,EGR3,ENPP2,FOS,GADD45B,IL1RN,LCN2,Ly6a (includes others),MMP9,ODC1,RAB27A	172 (17)
leukotriene D4		chemical - endogenous mammalian	Activated	2.606	bias	0.000293	APOLD1,ATF3,EGR2,EGR3,HBEGF,NR4A3,RGS2	166 (22)
carboplatin		chemical drug	Activated	2.646		0.000293	CD44,CLDN4,LAMC2,LCN2,MRC1,Ms4a6b,Pvr
camptothecin		chemical drug		1.923		0.000297	AK4,ARL4A,ATF3,BTG2,CD93,CDKN1A,CIDEA,EGR2,FOS,FOSB,GADD45B,HBEGF,HLA-A,HLA-DQB1,HLA-E,LDLR,MAFF,MMP9,MPHOSPH9,Mt1,P2RY10,P2RY2,PSTPIP1,RBL1,SERPINE1,SIVA1,SPDYA,STX11,TP53I11	171 (21)
immethridine		chemical reagent		-0.447	bias	0.000309	Ccl7,CD44,CTSS,LCN2,SIGLEC1
tetrachlorodibenzodioxin		chemical toxicant		-0.224		0.000311	ALOX5,CAP2,CBR3,CDH13,CDKN1A,CEBPB,COL9A2,CYP1A1,DHFR,DSC2,EPHB1,FMO2,FOS,ITGAX,KRT19,Nat8f5,ODC1,SERPINE1,SPOCK2,STEAP4,TNFAIP8L1	181 (19)
mir-223		microRNA		0.143		0.000314	CACNA2D2,CD93,EGR2,EGR3,GSTM5,HLA-DOB,HMGCS1,HPGDS,IL1RN,Ly6a (includes others),MSMO1
gefitinib		chemical drug		1.016		0.000317	ALDH1A1,BTG2,CEBPB,DHFR,EGR3,FMO2,GADD45B,GCNT3,KRT19,MAFF,MMP9,RBL1,TWIST1	91 (7)
PROM1		other		-1		0.000337	DSG2,HMGCS1,IDI1,SQLE	46 (6)
SREBF1		transcription regulator	Activated	2.782	bias	0.000351	AACS,AGMAT,AK4,CAP2,CDKN1A,CEBPB,CIDEA,CYP51A1,HMGCS1,IDI1,LDLR,MSMO1,SERPINE1,SQLE,SV2A,TF	147 (16)
RELA		transcription regulator		0.453	bias	0.000354	BTG2,CD44,CDKN1A,CEBPB,CFTR,CYP1A1,CYP2B6,FOS,FOSB,GSTA2,IER2,IKBKE,IL1RN,JUNB,MMP9,NR4A3,OPRD1,P2RY2,SHBG,SLC2A5,STAT5A,TNFAIP2,TNFRSF11B,TWIST1	185 (19)
L-glutamic acid		chemical - endogenous mammalian		0.865		0.000365	ARNTL,CDKN1A,CYP2B6,FMO2,FOS,FOSB,GADD45B,JUNB,MAP2,MMP9	133 (20)
PGF		growth factor		1.8		0.000368	ALOX5,ATF3,CCL28,FOSB,MMP9,SERPINE1	153 (21)
4-methylnitrosoamino-1-(3-pyridinyl)-1-butanone		chemical toxicant	Activated	2.394		0.000368	ALOX5,CDKN1A,FOS,IKBKE,JUNB,TF	132 (21)
eflornithine		chemical drug		1.671		0.000368	CDKN1A,DHFR,ITGAX,ITGB3,ODC1,SERPINE1	133 (12)
MAPK1		kinase	Activated	2.206		0.00037	AKAP12,ATF3,CCDC82,CDKN1A,COL7A1,DMP1,EGR2,FOS,FOSB,HBB,HLA-E,IL1RN,ITGB3,JUNB,MMP9,MSH5,NRN1,RGS2,ROS1,SERPINE1,TRANK1	116 (18)
HRAS		enzyme		1.447		0.000382	ATP1A3,BTG2,CD44,CDKN1A,CEBPB,CLCF1,CTSS,CYP1A1,DUSP9,FOS,FOSB,FUT7,GDF10,HOXC8,Ifi27,JUNB,KRT19,LIPG,MMP9,MSMO1,NEXN,PDIA5,PKP1,Pvr,RPS10,RT1-A3 (includes others),SERPINE1,SIVA1,SQLE,TENM4,TWIST1	161 (22)
PPARGC1A		transcription regulator		-0.089		0.000389	ABCB11,APOD,ARNTL,Ccl7,CDKN1A,CEBPB,CIDEA,CYP1A1,CYP2B6,CYP2D6,ENDOG,FNDC5,IL1RN,LDLR,MSMO1,ODC1,PDIA5,PLA2G7,RBP4,TNFRSF11B	133 (19)
SIRT1		transcription regulator		-1.303		0.000397	CDKN1A,CEBPB,CLCA1,CYP1A1,CYP2B6,EPDR1,FBXO39,GSTA3,HLA-A,HLA-DQB1,LDLR,MMP9,MPHOSPH9,Ms4a6b,NAT1,NR1D1,NTRK2,RBPJL,SDS,SERPINE1,SLC27A5,SLC43A3	198 (26)
nitric oxide		chemical - endogenous mammalian		1.203		0.000419	Agtr1b,ATF3,Ccl7,CD44,CDKN1A,FOS,HPGDS,JUNB,MMP9,Mt1,ODC1,OPRD1	175 (17)
10E,12Z-octadecadienoic acid		chemical - endogenous mammalian	Activated	2.201		0.000419	ACSM3,ACSM5,ATF3,CBR3,EGR2,FMO2,IL1RN,LDLR,NR4A3,PLK2,PPP1R3B,TECTA	101 (9)
EPAS1		transcription regulator		0.264	bias	0.000421	AKAP12,CDKN1A,CEBPB,CYP51A1,FOS,GADD45B,HMGCS1,ITGB3,LDLR,MAFF,MYOM2,NRARP,NRN1,SERPINE1,TNFRSF11B	139 (22)
CSF1R		kinase		-0.555	bias	0.000421	CDKN1A,FOS,JUNB,MMP9,MRC1,MSR1	127 (21)
RARA		ligand-dependent nuclear receptor		-0.832		0.000432	ALDH1A1,ALOX5,ATF5,CD44,CD7,CD93,CDKN1A,CEBPB,CTSS,CYP26B1,EGR2,EGR3,FOS,IFI44L,RARRES1,RUNX1,TNFAIP8L1,TNFRSF11B,TTLL11,ZNF367	155 (11)
14,15-epoxyeicosatrienoic acid		chemical - endogenous mammalian		0.577		0.00044	CD44,MMP9,PLAT,TNFRSF11B	176 (15)
Growth hormone		group		1.481		0.000441	CEBPB,CYB5B,Cyp4a14,FOS,GSTM5,HBB,JUNB,LDLR,MMP9,MSTN,NR1D1,PLK2,PRLR,STAT5A,TF	141 (19)
rimonabant		chemical drug		0.555		0.000444	FOS,IL1RN,MMP9,PRLR,SERPINE1	149 (19)
diethylstilbestrol		chemical drug		-0.15		0.000449	ATP12A,BMP15,CDH13,CDKN1A,FOS,GABRP,GDF10,GLRX,HBEGF,HLA-A,Ldha/RGD1562690,NR4A3,NTRK2,PIGR,RUNX1,STAT5A,TF,THBS2	137 (16)
cyclophosphamide		chemical drug		1.093		0.000452	ATF3,CD44,CYP2B6,FOS,LAMC2,Ly6a (includes others),NGFR,ODC1	140 (13)
cerivastatin		chemical drug		1.464		0.000452	Agtr1b,CDKN1A,CYP2B6,HMGCS1,IDI1,MMP9,PLAT,SERPINE1	181 (19)
emodin		chemical drug		1.128		0.000454	CDKN1A,CLDN4,CYP1A1,HLA-DOB,MMP9,MRC1,TWIST1	157 (19)
Vegf		group	Activated	2.825	bias	0.000464	AKAP12,Akr1c14,ANGPTL2,ARNTL,ATF3,CD44,CD93,CLCF1,CNTFR,EGR3,EMP2,ENPP2,ESM1,FOSB,HBEGF,HPSE,LCN2,LDLR,LYVE1,MGST2,MMP9,NR4A3,NRARP,RGS2,TNFRSF11B	152 (22)
STAT5B		transcription regulator		1.383		0.000474	ACOT1,ADGRV1,CDKN1A,CIDEA,CYP26B1,CYP2B6,CYP39A1,CYP4A22,FMO2,FOS,GADD45B,Keg1,KRT19,PRLR,STAT5A,SUSD4,TF	135 (6)
CEBPA		transcription regulator		1.886		0.00049	AKAP12,AKR1B10,BTG2,CD7,CDKN1A,CEBPB,CYP2B6,DHFR,EGR2,FOS,GLRX,GRHL3,H1-10,IL1RN,ITGAX,JUNB,LCN2,Ly6a (includes others),PRLR,RBL1,RGS2,SERPINE1,STEAP4	179 (17)
PRKCE		kinase		0.902	bias	0.000493	CDKN1A,CEBPB,FOS,JUNB,LDLR,MMP9,ODC1,RGS2	124 (21)
phenylbutazone		chemical drug		1.026	bias	0.000504	CD44,CLDN4,LAMC2,LCN2,MRC1,Ms4a6b,Pvr
eicosapentenoic acid		chemical drug		0.437		0.000508	CD44,CEBPB,CIDEA,FOS,ITGAX,LDLR,MMP9,MRC1,SERPINE1	136 (19)
IL3		cytokine		1.526	bias	0.000521	ATF5,BTG2,CDKN1A,EGR2,EGR3,FCER2,FOS,GADD45B,HBEGF,HLA-A,ITGAX,ITGB3,JUNB,LCN2,Mt1,ODC1,PAPPA2,PLA2G7,RPL6	140 (21)
KLF6		transcription regulator		1.044		0.000537	ALOX5,ATF3,CDKN1A,CYP1A1,MMP9,MRC1,MSLN,NR1D1	130 (12)
SFTPA1		transporter		-1.414		0.000537	ESM1,FOS,FOSB,GABRP,HBEGF,MRC1,SERPINE1,TWIST1	162 (21)
SREBF2		transcription regulator	Activated	2.753	bias	0.000537	AACS,CDKN1A,CYP51A1,HMGCS1,IDI1,LDLR,MSMO1,SQLE	147 (15)
CDK2		kinase		0.849		0.000545	CDKN1A,DHFR,FOS,MAP2,RAB27A,RBL1	156 (16)
clozapine		chemical drug	Activated	2.416		0.000558	ACAT2,CIDEA,FOS,GRIA2,HMGCS1,LDLR,NR4A3	141 (17)
EGR1		transcription regulator	Activated	2.375	bias	0.000562	ATF3,Ccl7,CD44,CDKN1A,EGR2,GADD45B,HBEGF,HPSE,JUNB,LDLR,MMP9,SERPINE1,SQLE	191 (21)
ACSL5		enzyme		-1		0.000565	ELAPOR2,GALNT13,GPRC5A,MAP2
ZBTB16		transcription regulator	Inhibited	-2.104		0.000583	Ccl7,Cd24a,CD44,CDKN1A,EGR2,EYA2,HOXC8,ITGB3,Ly6a (includes others),MMP9,TNFAIP8L1	79 (6)
PRKCD		kinase		0.421		0.000591	CDKN1A,CEBPB,FOS,GPRC5A,IL1RN,JUNB,LDLR,LIPG,MMP9,NOCT,ODC1,SERPINE1,TNFRSF11B	163 (19)
cyclic AMP		chemical - endogenous mammalian	Activated	2.007		0.000606	Akr1b7,CDKN1A,CEBPB,EGR2,FOS,HBEGF,IL1RN,JUNB,MMP9,ODC1,OPRD1,PRLR,RBP4,Rn5s,SERPINE1,TF	153 (22)
AR		ligand-dependent nuclear receptor		-0.858		0.000615	ACP3,Akr1b7,ALDH1A1,ATP1A3,BMP15,CDKN1A,CEBPB,DSC2,DSG2,Ly6a (includes others),MSMO1,MSTN,NGFR,ODC1,PDIA5,PIGR,PLAT,RARRES1,SERPINE1,SHBG,SNAI3,TF,TNFAIP2,TWIST1,UGT2B17	195 (20)
TWIST1	-2.007	transcription regulator		-0.194		0.000616	ALDH1A1,APOD,CD44,CDKN1A,CLDN4,DNM1,FCGBP,FOS,ITGB3,SPOCK2,TF,THBS2	69 (10)
RHO		G-protein coupled receptor		0.378		0.000616	CACNB2,CD44,CEBPB,CTSS,FOS,Mt1,PLA2G7	93 (10)
sulforafan		chemical drug		0.777		0.000618	AKR1B10,ALDH1A1,AOX1,CD44,CDKN1A,FOS,GSTA3,GSTM5,MMP9,MSTN,Mt1	125 (18)
staurosporine		chemical - kinase inhibitor		-0.291		0.000626	BTG2,CDKN1A,CFTR,CYP1A1,FOS,ITGB3,MMP9,ODC1,PLAT,SERPINE1	186 (21)
USF1		transcription regulator				0.000636	AKAP12,CTSS,LDLR,Mt1,OPRD1,PIGR,SERPINE1,SHBG
SRF		transcription regulator		-0.252		0.000644	ABCA4,AKAP12,APOLD1,CDKN1A,EGR2,EGR3,EYA2,FOS,FOSB,GSTM5,HIF3A,IER2,JUNB,LCN2,LDLR,MGST2,MMP9,MSTN,RAB27B	106 (10)
IFNB1		cytokine		-0.049		0.000647	Cd24a,CDKN1A,CYP1A1,FOS,Gvin1 (includes others),HLA-A,HMGCS1,IDI1,IRAK4,ITGAX,ITGB3,MGST2,mir-196,MMP9,NOCT,SQLE,THBS2	159 (18)
LDL		complex		1.07		0.000657	ATF3,Ccl7,CDKN1A,EGR3,FOS,FOSB,IL1RN,IRAK4,ITGB3,LDLR,MMP9,MSR1,NR4A3,PLAT,SERPINE1,SIGLEC1	178 (18)
DMD		other				0.000662	BAALC,BTG2,CDH13,CDKN1A,Cmah,CTSS,GMPR,MSTN,MYOM2,P2RY2,SCIN,SUSD4,TMEM108,TMOD4
aplidine		biologic drug				0.000664	FOS,FOSB,JUNB	98 (11)
genistein		chemical drug		0.237		0.000668	ACP3,ALOX5,CD44,CDKN1A,CFTR,CYP1A1,FOS,HLA-A,JUNB,LDLR,MMP9,Mt1,NEU1,PLA2G7,PLAT,PLCXD3,PRLR,SERPINE1,SHBG,SLC1A5,TNFRSF11B	149 (19)
tretinoin		chemical - endogenous mammalian	Activated	3.043		0.000672	AKAP12,ALDH1A1,ALOX5,APOD,BMP15,BTG2,CD44,CD93,CDKN1A,CEBPB,CFTR,CIDEA,Clca3a1/Clca3a2,COL9A2,CTSS,CYP1A1,CYP26B1,CYP2B6,Cyp2d1/Cyp2d5,Cyp4a14,DIO3,DUSP9,ENPP2,EYA2,FGR,FOS,GPRC5A,HBEGF,HLA-A,IFI44L,ITGAX,ITGB3,KRT19,LCN2,Ly6a (includes others),MAP2,MMP9,MSLN,Mt1,NTRK2,ODC1,P2RY2,PAPPA2,PLA2G7,PLAT,PLK2,RARRES1,RBL1,RBP4,Rn5s,RPL6,SERPINE1,SLC9B2,SLCO2A1,TF,TNFAIP2,TNFRSF11B,TWIST1,ZP2	175 (19)
sunitinib		chemical drug		-0.943		0.00068	CD44,CDKN1A,COL7A1,CYP1A1,ITGB3,MMP9,RUNX1	67 (11)
F2		peptidase	Activated	2.803	bias	0.000684	ALDH1B1,CBR3,CD44,CDKN1A,CYP2B6,DIO3,ESM1,FOS,FOSB,HBEGF,IER2,JUNB,MMP9,NR4A3,PLAT,SERPINE1	154 (18)
Ca2+		chemical - endogenous mammalian	Activated	2.045		0.000684	ATF3,CDKN1A,CEBPB,CYP1A1,DUOX1,FOS,HBEGF,JUNB,MMP9,MSR1,NGFR,NR1D1,NR4A3,NTRK2,ODC1,SERPINE1	124 (19)
hydrocortisone		chemical - endogenous mammalian	Activated	2.92		0.000694	BDKRB2,CEBPB,GADD45B,Mt1,NTRK2,PRLR,SERPINE1,STAT5A,TNFAIP2,TNFRSF11B,TP53I11	177 (17)
GNAQ		enzyme				0.00071	AK4,ATF3,BTG2,CD44,FOS,IL1RN,NEU1,NR4A3,PLAT,SERPINE1	164 (19)
TNFSF11		cytokine	Activated	2.175	bias	0.000712	Ccl7,CD44,CDKN1A,CYP1A1,EGR2,FGR,FOS,GADD45B,GLRX,IKBKE,IL1RN,ITGB3,JUNB,MMP9,SERPINE1,TNFRSF11B	165 (22)
PLC		group				0.000713	EGR3,FOS,ODC1,TNFRSF11B	131 (17)
S100A9		other		1.026		0.000721	AKAP12,ALDH1A1,ATF3,Ccl7,CHDH,ENPP2,GPRC5A,MMP9,NGFR,NR4A3,SCUBE1,UNC5A	107 (11)
PTX3		other		-1.342		0.000725	Ccl7,EGR2,EGR3,FOS,MMP9	114 (14)
CDKN2A		transcription regulator		0.955		0.000725	BLM,BTG2,Ccl7,CDKN1A,CEBPB,DHFR,EGR2,FAM111A,FOS,GPRC5A,ITGB3,MMP9,MRC1,ODC1,RAB27A,RBL1,SERPINE1	174 (23)
gentamicin C		chemical drug		1.134	bias	0.000748	CD44,CLDN4,LAMC2,LCN2,MRC1,Ms4a6b,Pvr
pioglitazone		chemical drug	Activated	2.198		0.00076	Agtr1b,CDKN1A,CYP2B6,FOS,IL1RN,KRT19,LDLR,MMP9,NR4A3,PRLR,RBP4,SERPINE1	148 (22)
FMR1		translation regulator		-1.52		0.000777	BCAS1,C12orf65,DNM1,EGR3,MMP9,NAAA,PLAT,SLC38A1,SNAP91,STX11,TF
DICER1		enzyme		-0.713		0.000781	APOD,CD160,CD44,CDKN1A,EGR2,EGR3,EPHA3,FOS,HSD17B7,ITGAX,LIPG,MAP2,mir-196,MMP9,NGFR,RUNX1,SERPINE1	144 (16)
norepinephrine		chemical - endogenous mammalian	Activated	2.196		0.0008	ARNTL,Cd24a,CEBPB,FOS,FPR2,MMP9,NR4A3,PDE8B,PIGR,RBP4,RIBC2,SERPINE1	165 (20)
MYD88		other		1.886	bias	0.000801	ACP3,ALDH1A1,APCS,BLM,CD44,FOS,FPR2,HLA-A,IKBKE,IL1RN,ITGAX,MAFF,MMP9,MRC1,MSR1,SERPINE1	164 (16)
phenobarbital		chemical drug		0.593	bias	0.000811	CDKN1A,CYP1A1,CYP2B6,CYP39A1,GADD45B,GSTA2,GSTM5,UGT2B17	151 (18)
BCL2L1		other		0.378		0.000822	ATP8A2,CD44,DHFR,Ly6a (includes others),MAP2,MMP9,TNFRSF11B	185 (15)
ALDH1A2		enzyme		0.555		0.000843	ALDH1A1,ATF3,CD44,HOXC8,Ly6a (includes others)
HOXC8	1.856	transcription regulator		0.314		0.000843	Ccl7,HOXC8,KRT19,Ly6a (includes others),MSLN
HTT		transcription regulator		0.762		0.000874	ACAT2,AKAP12,ARNTL,ATF3,ATP1A3,BMP3,Cd24a,CDKN1A,CEBPB,COL16A1,CYP51A1,DNM1,EGR2,ENPP2,ETNPPL,FOS,GNAL,HBEGF,Hmgb1,HMGCS1,HPCAL1,JUNB,LDLR,MAP2,Mt1,NGFR,NTRK2,RASD2,Rbfox3,RBP4,THBS2	184 (21)
ERF		transcription regulator		0		0.000887	CDH13,Col17a1,COL7A1,P2RY2
TSH		complex		1.026		0.000901	CDKN1A,CTSS,DUOX1,FOS,IL1RN,JUNB,Mt1	144 (21)
triamterene		chemical drug		1.026	bias	0.000901	CD44,CLDN4,LAMC2,LCN2,MRC1,Ms4a6b,Pvr
NR1H3		ligand-dependent nuclear receptor		-0.365		0.000942	ANGPTL3,APCS,APOD,ATF3,Ccl7,CDKN1A,CIDEA,FPR2,GSTM5,IL1RN,ITGB3,LDLR,MMP9,Mt1	115 (19)
APOE		transporter		0.064		0.000958	APOD,ATF3,C5AR2,CD44,CTSS,DAGLA,FOS,GRIA2,HPCAL1,IL1RN,ITGAX,LCN2,LDLR,LIPG,MAP2,MMP9,MSR1,SERPINE1	162 (22)
Fgf		group		0.745	bias	0.000974	FOS,JUNB,MMP9,ODC1,Pvr	111 (18)
2-bromoethylamine		chemical reagent		0.896	bias	0.000978	CD44,CLDN4,LAMC2,LCN2,MRC1,Ms4a6b
8,9-epoxyeicosatrienoic acid		chemical - endogenous mammalian				0.000979	CD44,MMP9,PLAT
SPTAN1		other				0.000979	CDKN1A,ITGB3,SPTA1
CITCO		chemical reagent				0.000979	ALDH1A1,CYP2B6,GSTA2	14 (2)
CTNNB1		transcription regulator	Activated	2.487		0.001	ACAT2,ADGRV1,Akr1c14,ALDH1A1,APOD,ARL4A,Ccl7,CD44,CDKN1A,CNTFR,CYP1A1,CYP51A1,ENPP2,EPHB3,EYA2,FCAMR,FOS,GADD45B,HBEGF,HHEX,HMGCS1,IDI1,LAMC2,LGR6,MMP9,NEXN,NGFR,PRSS35,RBP4,RPL12,RPL17,RPL6,RPS10,SERPINE1,SLC1A5,STAT5A,TNFRSF11B,TWIST1	188 (20)
JUNB	1.696	transcription regulator		0.832	bias	0.00102	ACAT2,ATF3,Ccl7,CD44,COL7A1,ITGB3,JUNB,LCN2,MMP9,Raet1d/Raet1e,SERPINE1	162 (18)
DIO2		enzyme		1.671		0.00102	ALDH1A1,ATF3,DGKG,FOS,FOSB,LIPG,MSR1,NT5C1A,REM2,SCUBE1,TMEM159
MAPK3		kinase		1.132	bias	0.00102	CDKN1A,EGR2,FOS,FOSB,HLA-DQB1,JUNB,MMP9,RGS2	126 (19)
haloperidol		chemical drug	Activated	2.216		0.00102	FOS,FOSB,GRM4,HMGCS1,LDLR,NGFR,NR4A3,NTRK2	121 (17)
Mapk		group		1.327	bias	0.00103	CDKN1A,CEBPB,CHRNB4,CLDN4,FOS,JUNB,MMP9,NR4A3,PIGR	130 (19)
KCNE3		ion channel				0.00108	ACP3,APOLD1,BAALC,FOSB,HSD17B7,PTPRQ,SLC2A5
lapatinib		chemical drug		-1.98	bias	0.00109	FOS,FOSB,HBEGF,JUNB	167 (22)
triadimefon		chemical toxicant		0.64		0.00109	ALDH1A1,CYP2B6,Cyp4a14,GSTA3,SQLE,UGT2B17
SQSTM1		transcription regulator	Activated	2.433		0.00109	Ccl7,CYP2B6,GSTM5,HBEGF,PLAT,PLK2	117 (7)
vancomycin		biologic drug		1.526		0.0011	CD44,CLDN4,FMO2,LAMC2,LCN2,MRC1,Ms4a6b,Pvr
IFT88		other		-1.491		0.00112	ACAT2,CEBPB,CYP51A1,HMGCS1,IDI1	73 (7)
TIMP1		cytokine		0.447		0.00112	CD44,CDKN1A,FCER2,MMP9,PLAT	131 (15)
SMARCA2		transcription regulator	Activated	2.186		0.00117	CD44,COL7A1,DHFR,DMP1,LAMC2,RAB27A,RBL1
fenamic acid		chemical reagent		1.091	bias	0.00117	CD44,CLDN4,LAMC2,LCN2,MRC1,Ms4a6b,Pvr
LCN2	3.035	transporter		0.912		0.00119	ATF5,Ccl7,IL1RN,LDLR,MRC1,RBP4,TNFRSF11B,TWIST1	127 (13)
ELAVL1		other		0.978		0.00119	APOD,ATF3,CDKN1A,CTSS,DCDC2,FOS,Gvin1 (includes others),HBB,HLA-A,Ifi27,PIGR,PLA2G7,PRLR	71 (7)
TIMP3		other		-0.896		0.00121	CEBPB,EGR2,FOS,LAMC2,MMP9,SERPINE1	155 (20)
Ins1		other		1.472		0.00124	CDKN1A,CEBPB,CYP1A1,DHFR,EGR2,FOS,HMGCS1,JUNB,LDLR,Mt1,ODC1,PLAT,PRLR,RBL1,SERPINE1,STAT5A,TF	152 (21)
S100A8		other		1.026		0.00125	AKAP12,ALDH1A1,ATF3,Ccl7,CHDH,ENPP2,GPRC5A,MMP9,NGFR,NR4A3,SCUBE1,UNC5A	169 (15)
JAK1		kinase		0.479	bias	0.00128	CDKN1A,ENPP2,FOS,HLA-A,JUNB,RUNX1,TF	123 (19)
bromobenzene		chemical toxicant		0.659		0.00128	CDKN1A,CYP2B6,Cyp4a14,FOS,HMGCS1,MSMO1,Mt1
TERC		other				0.00128	ARNTL,CDKN1A,NR1D1,PANX2,UPP2
SU6656		chemical toxicant		-1.342	bias	0.00128	ATF3,Ccl7,JUNB,Mt1,TNFRSF11B	79 (7)
MRTFA		transcription regulator		-0.282		0.00131	EGR3,EYA2,FOS,GSTM5,HLA-A,LCN2,MAP2,MGST2,MMP9,RAB27B,RUNX1,SERPINE1	36 (5)
Ras homolog		group		0.13		0.00132	CDKN1A,FOS,ITGB3,MMP9	142 (25)
SOCS6		other		-1		0.00132	Ccl7,HBEGF,PLAT,STAT5A
pilocarpine		chemical drug				0.00132	FOS,FOSB,JUNB,NGFR	147 (18)
nickel		chemical toxicant		1	bias	0.00132	IL1RN,Mt1,PLAT,SERPINE1
R5020		chemical reagent		1.961	bias	0.00137	BTG2,CDKN1A,CEBPB,HBEGF,LAMC2,NAT1,RGS2,STAT5A	137 (22)
ANKRD17		other				0.00137	ACP3,Ccl7,HBEGF
HOXA1		transcription regulator				0.00137	EGR2,Ly6a (includes others),PRLR
butylhydroxybutylnitrosamine		chemical toxicant				0.00137	CDKN1A,CYP1A1,HBEGF
Mek		group		1.084		0.00138	CDKN1A,CNTN3,EGR2,EGR3,FOS,IER2,ITGB3,JUNB,LAMC2,MAFF,MMP9,MSLN,Pvr,RUNX1,SERPINE1,SLC43A3,STEAP4,TWIST1	141 (19)
RORC		ligand-dependent nuclear receptor				0.0014	ARNTL,CYP2B6,CYP39A1,Cyp4a14,GADD45B,HSD17B7,Keg1,LCN2,Mt1,Nat8f5,NOCT	120 (7)
estrogen		chemical drug		1.114		0.00145	ALDH1B1,APCS,CDKN1A,CFTR,DHFR,FOS,HBEGF,Ifi27,JUNB,LCN2,LDLR,NGFR,PLAT,PRLR,STAT5A,TNFRSF11B	196 (20)
GSR		enzyme		-1.387	bias	0.00146	AOX1,CBR3,CYP2B6,GSTA3,GSTM5
amiodarone		chemical drug		-0.447		0.00146	AK4,CYP1A1,Cyp4a14,LDLR,TF
ADCYAP1		other	Activated	2.577		0.00148	BTG2,CEBPB,CLCF1,CNTNAP4,DCDC2,EGR2,EGR3,ENPP2,FOS,LMO1,NHLH2,NTRK2,P2RY2,PPP1R3B	137 (17)
GNA14		enzyme				0.00151	AKAP12,ATF3,BTG2,HBEGF,IL1RN,NEU1,PLAT
PTHLH		other				0.00151	CDKN1A,FOS,MMP9,RGS2,RUNX1,SERPINE1,TNFRSF11B	156 (21)
ezetimibe		chemical drug		1.981		0.00158	CYP51A1,HMGCS1,IDI1,LDLR	45 (6)
P38 MAPK		group	Activated	2.311	bias	0.00159	ATF3,CD44,CDKN1A,CEBPB,CYP1A1,DIO3,EGR2,FCER2,FOS,IL1RN,ITGB3,JUNB,MMP9,NGFR,NR4A3,PLA2G7,RUNX1,SERPINE1,TWIST1	152 (20)
calcimycin		chemical reagent		1.431		0.0016	ATF3,DNAJC12,FOS,FOSB,JUNB,LCN2,MSR1,ODC1,SERPINE1	161 (22)
EGR2	6.191	transcription regulator	Activated	2.121	bias	0.00162	CDKN1A,CNTFR,CYP51A1,EGR2,FCER2,FOS,GRIA2,MAP2,PDE7A,SQLE,STAT5A	104 (13)
HIF1A		transcription regulator	Activated	2.834		0.00163	AKAP12,CD44,CDKN1A,DNASE1,FOS,FUT7,GADD45B,H2AC20,HIF3A,ITGB3,KRT19,MAFF,MMP9,NR4A3,NRARP,NRN1,NTRK2,SERPINE1,TNFAIP2,TNFRSF11B,ZDBF2	167 (21)
platelet activating factor		chemical - endogenous mammalian		1.263	bias	0.00164	CDKN1A,EGR2,FOS,MMP9,PLA2G7,SERPINE1	151 (23)
DETA-NONOate		chemical reagent		0.743		0.00164	CDKN1A,FOS,MMP9,ODC1,SERPINE1,TNFRSF11B	149 (18)
lipoxin A4		chemical - endogenous mammalian		-0.849		0.00166	CDKN1A,CFTR,CYP1A1,FPR2,SERPINE1	159 (20)
ALOX5	1.968	enzyme		1.969		0.00166	ALOX5,CDKN1A,ITGB3,MMP9,MSR1	160 (20)
CAMK4		kinase		1.277	bias	0.00166	ATF3,CDKN1A,FOS,FOSB,JUNB	142 (18)
RUNX1	1.858	transcription regulator		1.539		0.00167	ATP8A2,BAALC,BTG2,CD160,CDKN1A,FUT7,ITGB3,LMO1,Ly6a (includes others),Mt1,NR4A3,RUNX1,SERPINE1,SPTA1	86 (7)
poly rI:rC-RNA		biologic drug	Activated	2.278		0.00168	ARHGAP40,ATF3,CD44,CEBPB,DUOX1,FOS,GADD45B,H2-T24,HBEGF,HLA-A,HLA-E,IKBKE,ITGAX,JUNB,KRT19,LIPG,MMP9,MSR1,NAAA,NAT1,NR4A3,PIGR,RGS2,RPL12,RPL17,RT1-A3 (includes others),TNFAIP2,TNFRSF11B	191 (19)
GPD1		enzyme				0.00169	Akr1b7,CLCA1,CYP2B6,CYP39A1,CYP4A22,RARRES1,SUSD4,UGT2B17
mibolerone		chemical drug		1.342		0.0017	ABCA8,Ces1c,CYP51A1,HLA-E,HMGCS1,INCENP,KLK1,LDLR,SQLE,TF
VCAN		other		-1.508		0.0017	CDH13,CDKN1A,CEBPB,CIDEA,ENPP2,IFI44L,IL1RN,LCN2,MMP9,MSLN,RGS2	146 (21)
isoproterenol		chemical drug		0.418		0.0017	ATF3,CYP1A1,FOS,FPR2,HSD17B7,JUNB,MMP9,NR4A3,ODC1,PLAT,RAB27A	170 (18)
MAPK9		kinase		-0.557		0.00179	Ccl7,CDKN1A,CEBPB,CYP1A1,FOS,GADD45B,IER2,JUNB,MMP9,PLAT,RBL1	184 (17)
NR1I2		ligand-dependent nuclear receptor		0.538		0.00179	ALDH1A1,CDKN1A,Ces1c,CYP1A1,CYP2B6,CYP39A1,GSTM5,HMGCS1,LCN2,TF,TNFRSF11B	204 (15)
TSHZ3		transcription regulator		1.767		0.0018	BHLHE22,ECHDC2,FOSB,GDF10,IER2,NGFR
TGFB2		growth factor		1.391		0.0018	ALDH1A1,EGR2,FOS,HBEGF,LIPG,MMP9,RUNX1,SERPINE1,TNFRSF11B	128 (17)
miR-125b-5p (and other miRNAs w/seed CCCUGAG)		mature microRNA	Inhibited	-2.178	bias	0.00181	ALOX5,CD44,CYP1A1,DIO3,IL1RN,KRT19,PIGR,UGT2B17	105 (7)
PIAS2		transcription regulator				0.00186	CDKN1A,FOS,LDLR	88 (9)
PIKFYVE		kinase				0.00186	ALDH1A1,ATF3,SIGLEC8
ST3-Hel2A-2		chemical reagent				0.00186	ATF3,EGR2,FOS	12 (2)
AFP		transporter				0.00186	EGR2,FOS,MMP9	123 (7)
NR1D2		ligand-dependent nuclear receptor				0.00186	ARNTL,MSTN,NR1D1	15 (2)
H3C14	-3.229	other				0.00186	HBB,RUNX1,THBS4
kukoamine A		chemical - endogenous non-mammalian				0.00186	ALOX5,CEBPB,TWIST1
TWIST2		transcription regulator		1.067		0.00187	CD44,CD7,CDKN1A,MMP9,TWIST1
mevalonic acid		chemical - endogenous mammalian		-0.29		0.00187	Agtr1b,CYP2B6,LDLR,PLAT,SERPINE1	107 (7)
steroid		chemical - endogenous mammalian				0.00187	CYP2B6,FOS,NGFR,PLAT,SHBG	68 (5)
pitavastatin		chemical drug		1.98	bias	0.00188	CYP51A1,HMGCS1,IDI1,SQLE	78 (6)
quercetin		chemical drug		1.765		0.00189	ACOT1,ACP3,CYP1A1,Cyp4a14,FOS,HPSE,LCN2,LDLR,MMP9,ODC1	180 (21)
DDIT3		transcription regulator		0.518		0.00191	ATF3,ATF5,BHLHE22,LCN2,NPAS2,PLAT,STAT5A,TENM4,THBS2	121 (7)
isotretinoin		biologic drug		1.652		0.00192	ATP12A,CDKN1A,LCN2,MMP9,ODC1,RARRES1,TNFAIP2	127 (12)
cadmium		chemical toxicant		1.729		0.00192	CDKN1A,CYP1A1,CYP26B1,HBB,HLA-DQB1,Mt1,SPP2
SLC25A13		transporter				0.00193	Akr1b7,CLCA1,CYP2B6,CYP39A1,CYP4A22,RARRES1,SUSD4,UGT2B17
IFNA2		cytokine	Activated	2.603	bias	0.00195	ALOX5,ATF5,CCDC92,CDKN1A,HBEGF,HERC6,HLA-A,HLA-E,HMGCS1,IFI44L,MMP9,PLAT,PPP2R2C,RBL1	70 (9)
RAF1		kinase	Activated	2.9	bias	0.00198	ACAT2,AKAP12,CD44,CDKN1A,EGR3,FOS,HBEGF,HPCAL1,IER2,ITGB3,MMP9,PLAT,SQLE	145 (22)
SNCA		enzyme		0.323		0.00198	ALDH1A1,BHLHE22,CDH13,CHRNA2,DGKG,DNAJC12,DNM1,GABRA4,GLDC,MMP9,NWD2,PDIA5,RBP4,SERPINE1,SORCS1,SPOCK2,SYN3
ritonavir		chemical drug		-0.152		0.00199	ACAT2,ARHGEF19,CYP1A1,CYP2B6,IDI1,IKBKE,LDLR,MMP9,MSMO1,SQLE	148 (14)
CARM1		transcription regulator		0.017	bias	0.00211	ABCB11,CDKN1A,DHFR,EGR3,FOS	193 (21)
fluvastatin		chemical drug		0.038		0.00211	Agtr1b,CDKN1A,CYP2B6,PLAT,SERPINE1	95 (8)
NCOR2		transcription regulator				0.00217	ABCB11,CDKN1A,CTSS,FOS,HBEGF,UGT2B17	185 (19)
hexachlorobenzene		chemical toxicant		0	bias	0.00217	CD44,LAMC2,LCN2,MMP9,MRC1,Ms4a6b	110 (9)
MAPKAPK2		kinase		-1.709		0.00217	Ccl7,MMP9,MRC1,MSR1,PLAT,STAT5A	160 (12)
allopurinol		chemical drug		0.563		0.0022	CD44,CLDN4,IRAK4,LAMC2,LCN2,MRC1,Ms4a6b,Pvr
risperidone		chemical drug				0.00222	FOS,NGFR,NR4A3,NTRK2	91 (10)
PDGF-AA		complex				0.00222	CDKN1A,FOS,HBEGF,LDLR	145 (22)
ETV1		transcription regulator		1.067	bias	0.00222	HPSE,HSD17B7,ITGB3,TWIST1
TGFB1I1		transcription regulator		0.507		0.00222	CDKN1A,FOS,KRT19,SERPINE1	161 (15)
MRTFB		transcription regulator		0.378		0.00226	EGR3,EYA2,FJX1,GSTM5,HLA-A,LCN2,MAP2,MGST2,RAB27B,RUNX1,SERPINE1
SB-431542		chemical reagent		-1		0.00227	Ccl7,CD44,CYP1A1,FOS,GADD45B,HMGCS1,IDI1,SERPINE1,SQLE	176 (20)
RNA polymerase II		complex				0.00233	CAP2,CDKN1A,CYP1A1,DHFR,FOS,GADD45B,HBB,IL1RN,JUNB,LDLR,MMP9,PRLR,RPL12,SPTA1,THBS2
lysophosphatidic acid		chemical - other		-0.456	bias	0.00235	FOS,JUNB,LIPG,MMP9,MSR1,PPP1R3B,SERPINE1,TF	134 (19)
LATS2		kinase		-1.387		0.00236	CDKN1A,CLDN4,KRT19,mir-196,PRLR
DACH1		transcription regulator	Inhibited	-2.207		0.00236	CDKN1A,FOS,IER2,PLAT,SERPINE1	119 (12)
Ige		complex	Activated	2.214	bias	0.0024	ALOX5,Ccl7,CDKN1A,CLCF1,EGR2,GADD45B,H2-M2,HBEGF,IKBKE,ITGAX,JUNB,MGST2,NGFR,PPP1R3B,RUNX1,STAT5A,TNFRSF11B	154 (21)
NELFB		other				0.00243	ATF3,CDKN1A,GADD45B
lovastatin		chemical drug		0.792		0.00244	ACAT2,ATF3,CDKN1A,HMGCS1,LDLR,PLAT,RBL1,SERPINE1,SV2A,TNFRSF11B	149 (23)
PTH		other		1.868		0.00248	CDKN1A,CEBPB,DMP1,EGR2,FOS,FOSB,ODC1,RGS2,RUNX1,THBS4,TNFRSF11B	165 (19)
cephaloridine		chemical drug	Activated	2.157		0.0025	AKR1B10,ATP12A,DSG2,GSTM5,Htr5b,NGFR,Pvr,ZNF367
SRC		kinase		0.696		0.00254	ABCA8,ABCB11,CDKN1A,CYP1A1,FGR,FOS,LDLR,MMP9,TWIST1	155 (21)
MMP9	-6.299	peptidase		0.728		0.00258	CD44,CDKN1A,EPHB1,FOS,HTR1B,MMP9,MSTN	152 (23)
(+)-MK-801		chemical drug		0.02		0.00258	CDKN1A,FOS,FOSB,ITGB3,JUNB,NGFR,NTRK2	146 (22)
EBF2		transcription regulator		1.067	bias	0.00259	CIDEA,LGI2,RBM46,THBS4
Lh		complex		1.564		0.00262	ACP3,AKAP12,ARNTL,CAP2,DUSP9,FOS,MMP9,MSMO1,PLAT,RAB27A,RUNX1,THBS2,TNFRSF11B,TP53I11	180 (19)
isoprenaline		chemical drug		0.655		0.00264	FOS,HBB,MMP9,NR4A3,PLK2	77 (11)
ERK1/2		group		1.532		0.00267	AKR1B10,ALOX5,ATP1A3,CD44,CDKN1A,CEBPB,FOS,FOSB,HBEGF,HLA-A,ITGB3,JUNB,LDLR,MMP9,NR4A3,SERPINE1	177 (18)
C5		cytokine		1.292		0.00268	APCS,ATF3,BCL6B,C5AR2,CA5A,MMP9,PLAT,SERPINE1,TNFAIP2	173 (19)
ZEB1		transcription regulator		-1.351		0.00277	ALDH1A1,KRT19,LAMC2,MMP9,MRC1,SERPINE1,TF	33 (3)
nelfinavir		chemical drug		1.89	bias	0.00277	ACP3,ATF3,MMP9,SLC1A4,SSPOP,TECTA,TNFRSF11B
NOTCH3		transcription regulator		-0.057	bias	0.00282	APOD,CDKN1A,MMP9,MSR1,NRARP,Rbfox3
diphenyleneiodonium		chemical reagent		-1.471	bias	0.00282	CLDN4,DUOX1,FOS,MMP9,SERPINE1,THBS2	148 (24)
HMGA1		transcription regulator		0.412		0.00283	ARL4A,CD44,FOS,IDI1,IER2,JUNB,Ly6a (includes others),mir-196,MMP9,TWIST1	158 (22)
STAT6		transcription regulator		0.895		0.00286	APOLD1,Cd24a,CDKN1A,Clca3a1/Clca3a2,Cmah,CTSS,Cyp4a14,EGR2,FCER2,GADD45B,H2-T22,IER2,IFI44L,IL1RN,Ly6a (includes others),MMP9,PSTPIP1,SERPINE1,STAT5A,TP53I11	138 (18)
TGFBR2		kinase		1.716		0.00287	ALOX5,Ccl7,CD44,CDKN1A,CHRNB4,DSG2,GADD45B,MAN2B2,MMP9,MPHOSPH9,SERPINE1,TNFRSF11B	146 (18)
phenacetin		chemical drug		1.387	bias	0.00294	CD44,CLDN4,LAMC2,LCN2,MRC1
KMT2D		transcription regulator		0.44	bias	0.00299	CA10,CNTLN,DSC2,DSG3,ECHDC2,GRHL3,HFM1,MFSD9,MMP9,MYOM3,STBD1,TMEM159
K-252		chemical drug		-0.218	bias	0.003	GRIA2,HPSE,NRN1,OPRD1
arotinoid acid		chemical toxicant		0		0.003	CDKN1A,FOS,ODC1,RARRES1	146 (16)
amino acids		chemical - endogenous mammalian		-1.982		0.003	FOS,FOSB,JUNB,ODC1	113 (20)
NR1H2		ligand-dependent nuclear receptor		-0.104		0.003	APCS,Ccl7,CIDEA,IL1RN,ITGAX,LDLR,MMP9,MRC1	115 (15)
TAZ		enzyme				0.003	AOX1,CD44,ENPP2,ESM1,LDLR,PLK2,PPP1R3B,SERPINE1
ELK1		transcription regulator		1.719	bias	0.00306	CDKN1A,EGR2,FOS,FOSB,JUNB,MMP9	132 (18)
L1CAM		other				0.00311	IDI1,MMP9,SQLE
CHRM1		G-protein coupled receptor				0.00311	EGR2,EGR3,FOS	112 (21)
1-chloro-2-(2,2,2-trichloro-1-(4-chlorophenyl)ethyl)benzene		chemical toxicant				0.00311	CDKN1A,CYP2B6,GADD45B
S-equol		chemical drug				0.00311	MMP9,PLAT,SERPINE1	156 (12)
HMOX1		enzyme		1.551		0.00315	ANGPTL3,CDKN1A,CYP1A1,FOS,IL1RN,ITGB3,MMP9,MSR1,THBS2	153 (22)
dextran sulfate		chemical drug		1.091		0.00316	BLM,ENPP2,GSTM5,LCN2,MMP9,MRC1,MSR1,ODC1,P2RY2,PIGR,PLET1,Pvr,SERPINE1,THBS2,THBS4	150 (17)
PGR		ligand-dependent nuclear receptor		1.427		0.00316	AK4,CD44,CDKN1A,CEBPB,FOS,GPRC5A,HBEGF,HPCAL1,KLF11,P2RY2,PLK2,PRLR,RAB27B,RUNX1,STAT5A	198 (20)
puromycin aminonucleoside		chemical reagent		1.463		0.00319	CD44,CLDN4,CYP2B6,LAMC2,LCN2,MRC1,Ms4a6b,Pvr
tyrosine kinase		group				0.00321	CD44,CYP1A1	70 (7)
1-methyl-2-pyrrolidinone		chemical drug				0.00321	FOS,MMP9
di-n-propyl disulfide		chemical reagent				0.00321	CYP2B6,GSTM5
ATP8B1		transporter				0.00321	ABCB11,CFTR
PDE8A		enzyme				0.00321	CYP51A1,LDLR	33 (5)
ARTN		growth factor				0.00321	ALDH1A1,TWIST1
CALCR		G-protein coupled receptor				0.00321	CDKN1A,FOS	65 (11)
TOP3A		enzyme				0.00321	BLM,CDKN1A
GCLC		enzyme				0.00321	FOS,JUNB
IL17B		cytokine				0.00321	CDKN1A,MMP9	143 (21)
KLF7		transcription regulator				0.00321	CDKN1A,HBB
COL1A2		other				0.00321	CDKN1A,SERPINE1	85 (7)
p38 MAP kinase inhibitor		chemical drug				0.00321	CDKN1A,MMP9
atipamezole		chemical drug				0.00321	FOS,JUNB	97 (7)
nitrendipine		chemical drug				0.00321	CYP2B6,LDLR
iodixanol		chemical drug				0.00321	LCN2,SERPINE1
picrotoxin		chemical toxicant		-1.067	bias	0.00346	CYP1A1,FOS,GRIA2,Htr5b
ECSIT		transcription regulator		1.941	bias	0.00346	CD44,IL1RN,JUNB,STAT5A	121 (13)
CCR1		G-protein coupled receptor		-0.218		0.00346	CTSS,FOS,ITGB3,MMP9	128 (21)
Mt1	2.141	other				0.00346	ATF3,FOS,Mt1,SERPINE1	172 (17)
diallyl disulfide		chemical - endogenous non-mammalian		1.131	bias	0.00346	ATF3,CYP2B6,GSTA3,GSTM5	21 (2)
KLF11	1.508	transcription regulator		0		0.0035	ADAMTS13,CEBPB,CHRNA2,CHRNB4,ITGB3,MMP9,PLAT,SERPINE1,THBS2	90 (7)
potassium chloride		chemical drug		1.709		0.00359	ATF3,BTG2,CIDEA,EGR2,FOS,NR4A3,NTRK2,ODC1	156 (22)
SKIL		transcription regulator		0.557		0.00361	CDKN1A,NETO2,SERPINE1,SLC1A5,THBS2
TXNRD1		enzyme		-1.4		0.00361	AOX1,CBR3,CYP2B6,GSTA3,GSTM5
SPIB		transcription regulator		0.174	bias	0.00365	ATF3,CLEC4M,Col17a1,EGR2,P2RY10,TENM4,TNFRSF11B
BRCA1		transcription regulator		0.178		0.00368	Cd24a,CDKN1A,CYP1A1,ENPP2,GADD45B,HBB,Ly6a (includes others),RBL1,STAT5A,TNFAIP2,TWIST1	175 (18)
IL1RN	2.118	cytokine		-0.426	bias	0.00368	ATF3,CD44,CTSS,HERC6,HLA-DQB1,IFI44L,MMP9,RARRES1,SERPINE1	167 (19)
Collagen Alpha1		group				0.00389	CDKN1A,IL1RN,MMP9	101 (11)
PTPRE		phosphatase				0.00389	ACP3,Ccl7,STAT5A
selenite		chemical toxicant				0.00389	HLA-E,MMP9,Mt1	106 (7)
pentobarbital		chemical drug				0.00389	CYP2B6,FOS,JUNB	76 (11)
5-O-mycolyl-beta-araf-(1->2)-5-O-mycolyl-alpha-araf-(1->1')-glycerol		chemical - endogenous non-mammalian		1.89	bias	0.0039	ATF3,CD44,EGR2,HBEGF,MMP9,NR4A3,PLA2G7	144 (9)
ITK		kinase		0.137		0.0039	ARL4D,CD44,CD7,FOS,HLA-A,Ly6a (includes others),TF	108 (16)
mycophenolic acid		chemical drug		1.134		0.0039	AKAP12,ATF3,CDKN1A,HBEGF,KRT19,LDLR,SERPINE1	92 (10)
IL13		cytokine		0.702		0.0039	ATF3,Ccl7,CD44,CEBPB,CIDEA,CLCA1,Clca3a1/Clca3a2,CTSS,DUOX1,ENPP2,FCER2,FPR2,HPSE,IL1RN,MMP9,MRC1,MSMO1,SERPINE1,SLC43A3,TNFRSF11B	178 (21)
LEP		growth factor		1.471		0.00394	ABCB11,CDKN1A,CEBPB,CIDEA,Cyp4a14,EGR2,FOS,GSTA3,IFT27,IL1RN,ITGAX,JUNB,LCN2,LDLR,MSMO1,NHLH2,PLAT,SERPINE1,SLC27A5,STEAP4,TNFRSF11B	169 (20)
collagen type i (family)		group		-0.106		0.00396	IL1RN,MSR1,SERPINE1,TWIST1	97 (7)
HMGN1		transcription regulator				0.00396	CBR3,FOS,FOSB,H2-M2
KLF2		transcription regulator		-0.834		0.004	Ccl7,CD44,CD93,CDKN1A,FGR,HBB,HPSE,ITGB3,JUNB,SERPINE1,SLCO2A1	130 (13)
WNT1		cytokine		0.267	bias	0.00407	CDKN1A,DHFR,ENPP2,FOS,JUNB,KRT19,SERPINE1,STAT5A,TWIST1	136 (19)
IFNAR1		transmembrane receptor		0.705		0.00411	ATF3,HLA-A,HMGCS1,IDI1,Ly6a (includes others),PLA2G7,PLAT,SERPINE1,SQLE,TNFAIP2	174 (18)
TP73		transcription regulator		0.277		0.00414	ARNTL,ATF3,BDKRB2,BTG2,CDKN1A,CNTFR,DHFR,HBEGF,HPSE,ITGAX,P2RY2,PLK2,ROBO4,RUNX1,SERPINE1,THBS2,TNFAIP2,TP53I11,TWIST1
EGFR		kinase		0.303		0.00414	CDKN1A,CEBPB,CNTN3,DSC2,DSG2,EGR3,FOS,HBEGF,IER2,JUNB,LAMC2,LCN2,LGR6,MMP9,ODC1,PLAT,RUNX1,SERPINE1,STEAP4,Tchh,TNFRSF11B,TWIST1	183 (21)
FOXL2		transcription regulator		1.497		0.00421	ATF3,CYP26B1,FOS,MAFF,NR4A3,RGS2
NFE2L2		transcription regulator		0.974		0.00431	ABCB11,AKR1B10,AOX1,APCS,ATF3,CDKN1A,Cyp4a14,CYP4A22,GSTA3,GSTM5,IL1RN,MAFF,MMP9,MSMO1,Mt1,NOCT,PKIA,SERPINE1,SLC1A4,SLC38A1	152 (16)
TO-901317		chemical reagent		1.491		0.00438	ABCA8,Akr1b7,ANGPTL3,APCS,APOD,CIDEA,Cyp4a14,GSTM5,LDLR,LIPG,MMP9,Mt1,NR1D1	112 (10)
LTA		cytokine		-1.387		0.00438	APCS,ITGB3,LYVE1,ODC1,TNFRSF11B	113 (9)
FOXO4		transcription regulator		-0.507		0.00449	Akr1c14,CDKN1A,CYP51A1,GADD45B,HMGCS1,IDI1,MMP9,SERPINE1	139 (12)
selumetinib		chemical drug		-1		0.00451	CDKN1A,FOS,FOSB,JUNB	112 (15)
methylnitronitrosoguanidine		chemical toxicant		1.944	bias	0.00451	BTG2,CDKN1A,PLAT,SERPINE1	95 (8)
butyric acid		chemical - endogenous mammalian		-0.333		0.00465	ALDH1A1,ALOX5,CD44,CDKN1A,CYP1A1,CYP2B6,Cyp2d1/Cyp2d5,DNM1,FOS,GPRC5A,HBB,MMP9,NEU1,PLAT,PRLR,RBL1,SERPINE1,THBS4,THSD7A,TNFAIP2	184 (21)
actinomycin D		biologic drug		-0.139		0.00469	CDKN1A,CYP1A1,DIO3,FOS,GSTM5,HBEGF,IRAK4,Mt1,NTRK2,RGS2,SERPINE1,TF,TNFAIP2	161 (17)
SBDS		other				0.00472	EPDR1,FOS,GADD45B,HOXC10,MAFF,PPP2R2C,SORCS1
cyclic GMP		chemical - endogenous mammalian				0.00477	CDKN1A,FOS,SERPINE1	154 (23)
TGFBR3		kinase				0.00477	ALDH1A1,SERPINE1,TWIST1	89 (7)
Mn(III)-tetrakis-(4-benzoic acid) porphyrin		chemical reagent				0.00477	CLDN4,MSR1,SERPINE1	121 (12)
roscovitine		chemical drug		-1.264		0.00481	CD44,CDKN1A,CYP2B6,OPRD1,Raet1d/Raet1e	86 (7)
quinolinic acid		chemical - endogenous mammalian	Activated	2.174		0.00481	FOS,FOSB,JUNB,NGFR,NTRK2	146 (16)
SOX4		transcription regulator		1.961		0.0049	ALDH1B1,FOS,GLDC,GRIA2,H1-10,HLA-DQB1,Ly6a (includes others),MGST2,Mt1,RARRES1,TENM4
simvastatin		chemical drug		-0.484		0.00494	ADAMTS13,CDKN1A,CYP2B6,FOS,LCN2,LDLR,Ly6a (includes others),MMP9,NTRK2,PLAT,SERPINE1,TNFRSF11B	175 (18)
tert-butyl-hydroquinone		chemical reagent		1.331	bias	0.00503	ATF3,CYP1A1,FOS,GSTA3,GSTM5,JUNB,SERPINE1	167 (21)
PI3K (complex)		complex	Activated	2.205	bias	0.00507	ATF3,CD44,CDKN1A,CEBPB,FOS,FUT7,GSTM5,HBEGF,IL1RN,LCN2,MAP2,MMP9,MRC1,RGS2,SERPINE1	132 (18)
IL4		cytokine	Activated	2.548		0.00507	ALOX5,APOLD1,ATP1A3,Ccl7,Cd24a,CD44,CDKN1A,Cmah,DUOX1,EGR2,FCER2,FOS,FOSB,FPR2,FUT7,HBEGF,IER2,IFI44L,IL1RN,ITGAX,ITGB3,JUNB,LIPG,Ly6a (includes others),MMP9,MPHOSPH9,MRC1,MSR1,NOCT,NR4A3,PIGR,PSTPIP1,SERPINE1,STAT5A,TNFRSF11B,TP53I11,VARS1	182 (19)
tosedostat		chemical drug	Activated	2	bias	0.00511	ATF3,ATF5,CDKN1A,CEBPB
PRKDC		kinase				0.00511	CDKN1A,EGR2,NR1D1,UGT2B17
FGFR4		kinase				0.00511	CD44,CDKN1A,FOS,SERPINE1	136 (21)
C1QA		other		0.339		0.00511	CD44,LCN2,MAP2,SERPINE1	129 (10)
LTB4R		G-protein coupled receptor		0.762		0.00511	ALOX5,LDLR,MMP9,MRC1	51 (7)
valproic acid		chemical drug		1.446		0.00512	AACS,ATF3,CAP2,CD44,CDKN1A,CYP1A1,CYP2B6,CYP39A1,Cyp4a14,CYP51A1,GADD45B,HMGCS1,IDI1,LDLR,LMO1,MSMO1,PLAT,PPP2R2C,SERPINE1,SQLE,UGT2B17	198 (23)
Tgf beta		group	Activated	2.097		0.00523	CDKN1A,CEBPB,COL7A1,EGR2,FOS,GADD45B,IL1RN,ITGB3,JUNB,Ly6a (includes others),MMP9,PLAT,RUNX1,SERPINE1,TNFRSF11B	164 (22)
trovafloxacin		chemical drug		1.633		0.00527	CDKN1A,FOS,HLA-A,JUNB,LDLR,SERPINE1	160 (12)
herbimycin		chemical - kinase inhibitor		-0.651		0.00527	FOS,JUNB,MMP9,SERPINE1,TNFRSF11B	129 (20)
ADRA1		group				0.00527	FOS,JUNB	127 (19)
norethindrone acetate		chemical drug				0.00527	PLAT,SERPINE1	155 (9)
TRIM29		transcription regulator				0.00527	CD44,CDKN1A
miR-508-3p (miRNAs w/seed GAUUGUA)		mature microRNA				0.00527	SERPINE1,TWIST1
BRCA2		transcription regulator				0.00527	CDKN1A,SERPINE1
GTF3A		transcription regulator				0.00527	MMP9,Rn5s
VCAM1		transmembrane receptor				0.00527	CD44,MMP9	120 (17)
RFXANK		transcription regulator				0.00527	EPHA3,HLA-A
GCLM		enzyme				0.00527	FOS,JUNB
ITGB1		transmembrane receptor		-1.609		0.0057	CDKN1A,COL7A1,FOS,IL1RN,ITGB3,JUNB,MMP9,SERPINE1,TECTA	168 (23)
ATF4		transcription regulator		1.173	bias	0.00573	ANGPTL3,ATF3,ATF5,CDKN1A,CEBPB,FUT7,SLC1A4,SLC1A5,SLC38A1,TCEAL5,TNFRSF11B	27 (2)
HOXA3		transcription regulator		-1.387		0.00576	ALOX5,CD160,CEBPB,PSTPIP1,RUNX1
AIP		transcription regulator		0		0.00576	ADGRV1,CYP1A1,GPRC5A,PDE8B,RGS2
IL11RA		transmembrane receptor		1.342		0.00576	Ccl7,CLCA1,FOS,JUNB,MMP9	103 (7)
daporinad		chemical drug		-0.254		0.00576	ALDH1A1,CD44,CEBPB,SERPINE1	136 (15)
ADAMTS18		peptidase		1	bias	0.00576	CLDN4,Col17a1,COL9A2,LAMC2
MECOM		transcription regulator		0.152		0.00576	CDKN1A,ITGB3,Ly6a (includes others),SERPINE1	104 (7)
crocidolite asbestos		chemical toxicant		1.246	bias	0.00576	CD44,FOS,Hmgb1,JUNB	106 (16)
vinblastine		chemical drug		1.941	bias	0.00576	CDKN1A,CYP1A1,FOS,HLA-A	146 (19)
epoprostenol		chemical - endogenous mammalian				0.00577	ANGPTL3,FOS,SERPINE1	103 (11)
GAS2L3		other				0.00577	BTG2,CDKN1A,PLK2
PURA		transcription regulator				0.00577	CDKN1A,DHFR,ITGAX
aroclor 1254		chemical toxicant				0.00577	CYP1A1,CYP2B6,MAP2
tranylcypromine		chemical drug				0.00577	CDKN1A,FOS,NTRK2	104 (7)
allyl sulfide		chemical drug				0.00577	CYP2B6,GSTA3,GSTM5	14 (2)
melatonin		chemical - endogenous mammalian		1.118		0.00586	CDKN1A,DIO3,FOS,JUNB,KRT19,MMP9,Mt1,PLAT	127 (20)
Insulin		group		1.592		0.00588	ATF3,CDKN1A,CEBPB,CIDEA,CYP1A1,DUOX1,EGR2,ENPP2,FOS,FOSB,HIF3A,HPSE,ITGB3,MMP9,NR4A3,ODC1,RBP4,SERPINE1,SLC2A5,SQLE,THBS2	114 (18)
IL10		cytokine		0.719		0.00605	APCS,Ccl7,Cd24a,CD44,CDH13,CDKN1A,CLCA1,CTSS,FCER2,FOS,HLA-DQB1,IL1RN,INCENP,MMP9,MRC1,MSR1,NR4A3,RARRES1,STX11,TWIST1	158 (18)
IRF8		transcription regulator		-0.213		0.00625	ATF3,BANK1,CDKN1A,CTSS,EGR2,FOS,IFI44L,MMP9,MSR1	148 (21)
KAT2B		transcription regulator		1.944	bias	0.00627	CDKN1A,FGR,FOSB,HBB,PRLR	174 (16)
ROR1		kinase				0.00647	EMP2,KRT19,MAP2,SERPINE1
ICMT		enzyme				0.00647	CDKN1A,HBEGF,PDE6C,THBS2	36 (7)
rosuvastatin		chemical drug		1.982		0.00647	CYP51A1,HMGCS1,IDI1,LDLR
diphtheria toxin		chemical - endogenous non-mammalian				0.00649	Cd24a,CLEC4M,FOS,HBEGF,HHEX,PLA2G7,PON3,TRPM2
ITGB3	1.641	transmembrane receptor		0.93		0.0065	FOS,ITGB3,LDLR,MMP9,RUNX1,SERPINE1	115 (21)
entinostat		chemical drug		1.747		0.0065	CDKN1A,ITGAX,LYVE1,MMP9,SERPINE1,THBS2	165 (20)
PDLIM2		other		1.89		0.00676	ENPP2,HBEGF,HLA-DOB,SCARA3,SLC43A3,SUSD3,SV2A
androgen		chemical drug		0.555		0.00685	APOD,BTG2,CD44,FOS,MMP9,Mt1,NTRK2,RUNX1,TWIST1,UGT2B17	183 (22)
leukotriene C4		chemical - endogenous mammalian				0.00689	EGR2,EGR3,FOS
Cyclin E		group				0.00689	CDKN1A,DHFR,RBL1	112 (9)
GIP		other				0.00689	Ccl7,FOS,RGS2	146 (18)
7-nitroindazole		chemical reagent				0.00689	FOS,FOSB,MAP2
batimastat		chemical - protease inhibitor				0.00689	CEBPB,FCER2,MMP9	144 (21)
ETS2		transcription regulator		1.218	bias	0.00695	CDKN1A,FOS,HPSE,JUNB,MMP9,MSR1	70 (12)
TAF4		transcription regulator	Inhibited	-2.19		0.00715	HBEGF,IL1RN,MAFF,RUNX1,SCUBE1,Tchh,THBS2
okadaic acid		chemical toxicant		0		0.00715	CYP2B6,FOS,FOSB,IL1RN,JUNB,MMP9,ODC1	150 (20)
VTN		other				0.00722	CDKN1A,ITGB3,MMP9,SERPINE1	134 (22)
honokiol		chemical - endogenous non-mammalian				0.00722	CDKN1A,FOS,JUNB,MMP9	188 (24)
IRF6		transcription regulator		1.387		0.00741	ENPP2,FPR2,GRHL3,LCN2,MRC1	79 (7)
brefeldin A		chemical - endogenous non-mammalian		0.243		0.00741	Agtr1b,CD44,CEBPB,GADD45B,HLA-A	130 (11)
carrageenan		chemical drug	Activated	2.183	bias	0.00741	EGR2,FOS,FOSB,JUNB,TRPM2	148 (14)
raloxifene		chemical drug		-0.508		0.00742	BCAS1,CDKN1A,EGR3,ENPP2,GPRC5A,ITGB3,LDLR,PLK2,SERPINE1,TNFRSF11B	190 (19)
tyrphostin AG 1478		chemical - kinase inhibitor		-1.067	bias	0.00743	CDKN1A,FOS,HBEGF,MMP9,RUNX1,TWIST1	183 (20)
PRL		cytokine		0.654		0.00748	CDKN1A,CTSS,FOS,GMPR,HERC6,HSD17B7,IFI44L,KRT19,LYVE1,ODC1,PDIA5,PLAT,PRLR,STAT5A	215 (20)
AGN194204		chemical drug		1.941		0.00752	ACAT2,Akr1b7,ATF3,Cd24a,CDKN1A,CYP26B1,Cyp4a14,CYP51A1,GPRC5A,IDI1,MMP9,SCIN	78 (7)
daidzein		chemical drug		0.186		0.00756	CYP1A1,FOSB,HLA-A,LDLR,PLCXD3,PRLR,SHBG	175 (14)
ganciclovir		chemical drug				0.00779	CDKN1A,THBS2
CYP3A		group				0.00779	HMGCS1,SQLE	31 (4)
BICC1		other				0.00779	HBEGF,PIGR
KMT2C		transcription regulator				0.00779	HOXC10,MMP9
FGF13		growth factor				0.00779	CDKN1A,MMP9	87 (11)
erismodegib		chemical drug				0.00779	MMP9,TWIST1
ERCC1		enzyme				0.00779	CDKN1A,PRLR	78 (7)
DYNLL1		other				0.00779	CDKN1A,FOS	107 (15)
ATP6V0A2		transporter				0.00779	MMP9,MRC1
TRIM33		transcription regulator				0.00779	RUNX1,SERPINE1
Gm35986		other				0.00779	HMGCS1,IDI1
dec-RRLL-cmk		chemical reagent				0.00779	DMP1,HMGCS1
fluphenazine		chemical drug				0.00779	FOS,NR4A3
6-cyano-7-nitroquinoxaline-2,3-dione		chemical reagent				0.00779	FOS,JUNB
dibenzoylmethane		chemical toxicant				0.00779	CDKN1A,CYP1A1	138 (12)
ciprofibrate		chemical drug		0.651		0.00779	ABCB11,APCS,BAAT,CIDEA,Cyp4a14,LCN2,RPL12,SLCO2A1,UPP2	98 (7)
salmonella minnesota R595 lipopolysaccharides		chemical - endogenous non-mammalian	Activated	2.771	bias	0.0079	Ccl7,FOS,FOSB,FPR2,IKBKE,JUNB,MAFF,SERPINE1	138 (19)
cigarette smoke		chemical toxicant		0.671		0.00793	AKR1B10,AOX1,CDKN1A,CYP1A1,CYP2B6,FOS,GSTA3,GSTM5,MAFF,MMP9,P2RY2,SERPINE1,SLC1A4	181 (22)
HDAC3		transcription regulator				0.00799	ALOX5,CDKN1A,ENPP2,FCER2,FOS,MMP9,SERPINE1	153 (17)
PTPRJ		phosphatase	Activated	2	bias	0.00802	ACP3,Ccl7,FOS,HBEGF,PLAT	142 (19)
PLAT	1.786	peptidase		0.634		0.00804	FOS,MMP9,PLAT,SERPINE1	116 (21)
glycine		chemical - endogenous mammalian				0.00812	CDKN1A,FOS,ODC1	171 (20)
NMDA Receptor		complex				0.00812	ATF3,FOS,NTRK2	127 (17)
SH3BP2		other				0.00812	CD44,FOS,ITGB3	155 (22)
PARP9		enzyme				0.00812	HLA-DOB,HLA-DQB1,HLA-E
magnolol		chemical - endogenous non-mammalian				0.00812	CDKN1A,FOS,MMP9	136 (22)
acadesine		chemical drug				0.00812	CDKN1A,CYP2B6,LDLR	98 (11)
morphine		chemical drug		1.932		0.00813	CDKN1A,FOS,FOSB,JUNB,MMP9,NTRK2,OPRD1,PLAT,THBS2	130 (20)
cisplatin		chemical drug	Activated	2.679		0.00814	ALDH1A1,ATF3,BTG2,CD44,CDKN1A,CLCA1,CLDN4,DEPDC1B,ENDOG,EPS8L2,FOS,GRIA2,HMGCS1,KRT19,LAMC2,LCN2,mir-196,MRC1,Ms4a6b,Mt1,ODC1,PLAT,PLK2,Pvr,RAB27B,RBP4,RUNX1,SERPINE1,SPDYA,TWIST1	147 (20)
miR-199a-5p (and other miRNAs w/seed CCAGUGU)		mature microRNA	Inhibited	-2.433	bias	0.00845	CDKN1A,GPRC5A,ITGB3,LAMC2,LCN2,PIGR
Y 27632		chemical drug		-0.873		0.00845	CD44,CDKN1A,CEBPB,FOS,MMP9,SERPINE1	157 (24)
Hif1		complex				0.00845	CDKN1A,HIF3A,OPRD1,SERPINE1,TF,TWIST1	72 (7)
epigallocatechin-gallate		chemical drug		0.6		0.00859	Ccl7,CDKN1A,CEBPB,FOS,FOSB,GADD45B,ITGB3,JUNB,LDLR,MMP9,RBP4,SERPINE1	143 (21)
CEBPE		transcription regulator		1.154		0.00868	Ccl7,CEBPB,IL1RN,LCN2,MMP9	98 (7)
MAP3K1		kinase		1.109	bias	0.00868	ATF3,FOS,LDLR,MAN2B2,SERPINE1	176 (24)
NKX3-1		transcription regulator				0.00868	BTG2,FOS,MMP9,RUNX1,TWIST1	71 (8)
carbonyl cyanide m-chlorophenyl hydrazone		chemical toxicant		-0.277	bias	0.00868	EPHB1,ESM1,LCN2,SERPINE1,SUN3
salirasib		chemical drug		-0.156	bias	0.00868	AK4,ATF3,CYP2B6,PLAT,SERPINE1
iron		chemical - endogenous mammalian		0.13		0.00868	CDKN1A,GADD45B,LCN2,Mt1,TF	77 (8)
PSMB11		peptidase	Inhibited	-2.13	bias	0.00869	Ccl7,CLDN4,Col6a4,CTSS,CYB5B,GADD45B,HPSE,Pvr
CLOCK		transcription regulator		1		0.0087	AK4,CD7,CRISPLD1,CYP51A1,GADD45B,HLA-DQB1,IKBKE,JUNB,MSMO1,NOCT,NPAS2,NR1D1,ZDBF2	90 (7)
rifampin		chemical drug		-0.676	bias	0.00885	ABCB11,ALDH1A1,ARHGEF19,CYP1A1,CYP2B6,CYP2D6,ENPP2,GSTA2,TNFRSF11B	102 (11)
NFAT5		transcription regulator		0.896	bias	0.0089	HLA-DQB1,IL1RN,LCN2,PLAT,PRSS35,TNFAIP2,TNFRSF11B	87 (7)
clofibrate		chemical drug		0.581		0.0089	BAAT,CYP1A1,Cyp4a14,IL1RN,LDLR,Mt1,SLCO2A1	80 (6)
sodium orthovanadate		chemical reagent		0.784		0.00891	CDKN1A,MSR1,SERPINE1,SLC2A5	159 (21)
prostaglandin E2		chemical - endogenous mammalian		0.889		0.00898	Akr1c14,ATF3,CD44,CDKN1A,CEBPB,EGR2,FOS,FOSB,IL1RN,MMP9,MRC1,PLK2,RGS2,TNFRSF11B,TWIST1	139 (19)
CDK9		kinase				0.00936	CDKN1A,FOS,MMP9,ODC1,RUNX1	83 (6)
3-methylcholanthrene		chemical toxicant		0.581	bias	0.00936	CYP1A1,FOS,GSTA3,GSTM5,Mt1	122 (7)
Srebp		group				0.00948	CDKN1A,FOS,LDLR
MUC4		other				0.00948	CDKN1A,MMP9,TWIST1	35 (7)
ACTN4		transcription regulator				0.00948	FOS,MMP9,SERPINE1	109 (9)
ethoxyquin		chemical toxicant				0.00948	CYP2B6,GSTA3,GSTM5
metyrapone		chemical drug				0.00948	BDKRB2,CYP1A1,FOS	84 (7)
magnesium		chemical - endogenous mammalian				0.00948	CDKN1A,HIF3A,TNFRSF11B	152 (21)
dichlororibofuranosylbenzimidazole		chemical toxicant				0.00948	CDKN1A,CYP1A1,MMP9	154 (14)
UCHL1		peptidase		0.896		0.00957	CDKN1A,FCER2,HERC6,LDLR,RHOF,SERPINE1
IL1		group		1.121		0.00965	CBR3,CDKN1A,CYP1A1,CYP2B6,FOS,IL1RN,LDLR,MMP9,NGFR,ODC1,PIGR,RBP4,SERPINE1,SHBG,TNFRSF11B,UGT2B17	168 (21)
8-bromoguanosine 3',5'-cyclic monophosphate		chemical - kinase inhibitor		1.067		0.00984	CDKN1A,FOS,JUNB,MMP9	135 (24)
SS18		transcription regulator	Activated	2	bias	0.00984	DUSP9,EPHB3,GADD45B,NGFR
IGFBP3		other		1.987		0.00984	CDKN1A,LYVE1,SERPINE1,THBS2	163 (19)
ACVRL1		kinase				0.00984	CDKN1A,LYVE1,PLAT,SERPINE1
mercuric chloride		chemical toxicant				0.00984	CDKN1A,HBEGF,JUNB,Mt1	115 (10)
phorbol 12,13-dibutyrate		chemical - endogenous non-mammalian		1.732		0.00984	CD93,CDKN1A,FOS,SERPINE1	118 (21)
CAMP		other		1.976		0.00988	Ccl7,EPHA3,FPR2,HBEGF,IL1RN,ITGAX,TNFAIP2	189 (18)
CEBPD		transcription regulator		1.98		0.00988	Akr1c14,CDKN1A,CEBPB,CYP1A1,FOS,IKBKE,ITGAX	121 (11)
FGF1		growth factor		0.432		0.00997	AKR1B10,CDKN1A,DIO3,FOS,GSTM5,ITGAX,ODC1,UGT2B17	122 (18)
H89		chemical - kinase inhibitor		-0.653	bias	0.01	CDKN1A,CEBPB,CLCF1,EGR2,EGR3,FOS,MMP9,RUNX1,SERPINE1
NR1H4		ligand-dependent nuclear receptor		-0.378		0.0101	ABCA8,ABCB11,Akr1b7,BAAT,CEBPB,CYP2B6,GSTA3,LCN2,LDLR,SLC27A5
WT1		transcription regulator		-0.007		0.0101	BTG2,CDKN1A,FOSB,HBEGF,IDI1,JUNB,MMP9,MSLN,NTRK2,ODC1,SERPINE1,SQLE
IRAK4	1.501	kinase				0.0102	ATF3,BTG2,FOS,FOSB,IER2,NOCT
GCG		other		0.213		0.0102	BTG2,CEBPB,ETNPPL,FOS,ODC1,SDS
PSEN2		peptidase		-0.87		0.0104	2700097O09Rik,CTSS,CYP51A1,ENPP2,HLA-E,KCNE1B,PSTPIP1
JAK2		kinase		0.147	bias	0.0104	AKAP12,ALOX5,CDKN1A,ENPP2,FOS,LCN2,ODC1,PLK2,TF
NFATC2		transcription regulator		0.956		0.0105	ACP3,CDKN1A,EGR2,EGR3,ENPP2,FCER2,NGFR,PLAT,PLK2,RGS2,STAT5A
FOS	4.635	transcription regulator		-0.24		0.0107	ATF3,Ccl7,CD44,COL16A1,DSG3,EGR2,ESM1,FOS,FOSB,HPGDS,JUNB,Ldha/RGD1562690,MMP9,MSLN,OCM,ODC1,PLAT,PLK2,PTCHD1,RUNX1,SERPINE1,STX11,TNFRSF11B
nicotinic acetylcholine receptor		complex				0.0107	FOS,JUNB
patulin		chemical toxicant				0.0107	ATF3,CYP1A1
BAG6		enzyme				0.0107	CDKN1A,SERPINE1
CCNA2		other				0.0107	CDKN1A,DHFR
TDO2		enzyme				0.0107	SLC1A4,SLC1A5
LGALS7/LGALS7B		other				0.0107	MMP9,SERPINE1
PIK3C3		kinase				0.0107	HLA-A,HLA-DQB1
FKBP1A		enzyme				0.0107	CDKN1A,MMP9
ERBIN		other				0.0107	CDKN1A,SERPINE1
ADCYAP1R1		G-protein coupled receptor				0.0107	EGR2,FOS
RHOC		enzyme				0.0107	ATF3,CDKN1A
AP20187		chemical reagent				0.0107	CEBPB,FOS
trimethyltin		chemical reagent				0.0107	FOS,MMP9
4-coumaric acid		chemical - endogenous mammalian				0.0107	CDKN1A,ODC1
CHS-828		chemical drug				0.0107	ALDH1A1,CD44
diazepam		chemical drug				0.0107	FOS,NTRK2
ASARM-PO4		chemical reagent				0.0107	DMP1,TNFRSF11B
miR-508-3p inhibitor		chemical reagent				0.0107	SERPINE1,TWIST1
murabutide		chemical reagent				0.0107	CEBPB,MRC1
Muscarinic cholinergic receptor		group				0.0107	FOS,RGS2
mercury		chemical toxicant				0.0107	Mt1,PLAT
NFKB2		transcription regulator		0.97		0.0108	CDKN1A,CTSS,FCER2,FOS,MMP9,TNFAIP2
DYSF		other				0.0108	Ccl7,CTSS,HLA-A,HLA-DQB1,ITGB3,MRC1
MMP2		peptidase		0		0.0108	CD44,CDKN1A,EPHB1,IL1RN
CTBP1		enzyme		-0.853		0.0108	CDKN1A,CYP26B1,ENPP2,FOS
cytokine		group		1.012	bias	0.0108	ALOX5,CD93,FOS,LIPG,Ly6a (includes others),MMP9,PLAT,SERPINE1,STAT5A
MAP2K7		kinase				0.0108	ATF3,CDKN1A,DUT,ENPP2,JUNB
GNRH1		other	Activated	2.215		0.0108	EGR2,FOS,FOSB,JUNB,PLAT
triamcinolone acetonide		chemical drug	Inhibited	-2.111		0.0109	ATF3,BTG2,CD44,FOS,IER2,JUNB,LDLR,PDIA5,PLK2,RGS2,RUNX1
TFAP2A		transcription regulator		1.432		0.0109	CDKN1A,COL7A1,Ly6a (includes others),MMP9,RAB27B,RPL6,SERPINE1
11,12-epoxyeicosatrienoic acid		chemical - endogenous mammalian				0.011	CD44,MMP9,PLAT
puromycin		chemical - endogenous non-mammalian				0.011	CYP1A1,CYP2B6,SERPINE1
cyclooxygenase		group				0.011	FOS,MRC1,RGS2
MLX		transcription regulator				0.011	Ccl7,IL1RN,THBS2
AURKB		kinase				0.011	ATF3,BLM,CDKN1A
NCD-38		chemical reagent				0.011	ATF3,FOSB,LGR6
(1S,2R)-NCL-1		chemical reagent				0.011	ATF3,FOSB,LGR6
biochanin A		chemical toxicant				0.011	CYP1A1,MMP9,TNFRSF11B
TMPRSS2-ERG		fusion gene/product		0.707		0.0114	CEBPB,DGKB,KLF11,MMP9,MSLN,P2RY2,PLAT,ROBO3
HOXA10		transcription regulator		-0.102		0.0116	ALDH1A1,ARL4A,CDKN1A,EGR2,ENPP2,GSTA3,HLA-DQB1,ITGB3,LCN2,PIGR
GPER1		G-protein coupled receptor	Activated	2.136	bias	0.0116	ATF3,CDKN1A,FOS,FOSB,IER2
N-acetyl-L-cysteine		chemical drug		-0.27		0.0118	ATP1A3,CDKN1A,CFTR,ESM1,FOS,HBEGF,IRAK4,MMP9,MRC1,MSR1,SERPINE1,TWIST1
FOXA3		transcription regulator				0.0119	CIDEA,DNAH8,KLHL13,TF
dimethyl sulfoxide		chemical drug		-1.026		0.0119	ALOX5,CEBPB,CYP1A1,CYP2B6,Cyp2d1/Cyp2d5,FOS,LCN2,TNFRSF11B
NKX2-1		transcription regulator				0.0121	EMP2,ENPP2,EPHB1,EPHB3,HLA-A,LCN2,RBPJL,ROS1,SCARA3,SERPINE1
alitretinoin		chemical drug		0.093		0.0122	ABCB11,ANGPTL3,APOD,ATP1A3,CDKN1A,CIDEA,CYP2B6,FOS,MMP9
Collagen type IV		complex				0.0126	ITGB3,MMP9,SERPINE1
SP100		transcription regulator				0.0126	CDKN1A,FOS,HBB
HDAC7		transcription regulator				0.0126	CD44,CDKN1A,ETNPPL
ADRB3		G-protein coupled receptor				0.0126	FOS,JUNB,mir-196
IDO1		enzyme				0.0126	ITGAX,SLC1A4,SLC1A5
alendronic acid		chemical drug				0.0126	EPHB1,EPHB3,TNFRSF11B
Zn2+		chemical - endogenous mammalian				0.0126	FOS,MMP9,Mt1
ZBTB17		transcription regulator				0.0128	CDKN1A,LDLR,NGFR,NOCT,ODC1,TNFAIP2
ID2		transcription regulator		-1.02		0.0128	BTG2,CD44,CDKN1A,CEBPB,EGR2,GADD45B,ITGB3,NGFR,NR4A3,NTRK2,TF
HNF1A		transcription regulator	Activated	2.044	bias	0.0129	ACAT2,ANGPTL3,APCS,BCL6B,BMP3,CCL28,CYB5B,FCAMR,FUT7,GCNT3,HPGDS,KLF11,LDLR,MSH5,NR1D1,PIGR,PRLR,SERPINE1,TRPM2,UGT2B17
pregnenolone carbonitrile		chemical drug		-1.987		0.013	ABCB11,CYP2B6,SLCO2A1,SULT1B1
TFAP4		transcription regulator		0.152		0.013	CD44,CDKN1A,CLDN4,FOS
ethionine		chemical toxicant		1	bias	0.013	CD44,LAMC2,LCN2,Ms4a6b
22(R)-hydroxycholesterol		chemical - endogenous mammalian		-1.958		0.013	ABCB11,ANGPTL3,LDLR,LIPG
testosterone		chemical - endogenous mammalian		0.477		0.0133	Akr1b7,ATP12A,BMP15,CDKN1A,CYP26B1,CYP51A1,FOS,FOSB,MSTN,Mt1,NGFR,ODC1,PRLR,SHBG,TF,TNFRSF11B
glutamine		chemical - endogenous mammalian		-1.109		0.0133	ATF5,CDKN1A,CEBPB,FOS,JUNB,NGFR,THBS2
CHD4		enzyme				0.0134	CDKN1A,CLCF1,HBB,NGFR,SQLE
PP2/AG1879 tyrosine kinase inhibitor		chemical - kinase inhibitor		-1.032		0.0135	CDKN1A,EPHA3,FGR,FOS,GRIA2,SERPINE1
CNTF		cytokine		1.129		0.0135	CNTFR,ENPP2,FOS,JUNB,NGFR,Rbfox3
AICAR		chemical - endogenous mammalian		-0.356		0.0135	CDKN1A,CEBPB,CYP2B6,MMP9,MSTN,SERPINE1
saikosaponin A		chemical reagent				0.0141	FOS,JUNB
N-Cadherin		group				0.0141	CDKN1A,MMP9
ADGRF5		G-protein coupled receptor				0.0141	IL1RN,MMP9
low molecular weight heparin		chemical drug				0.0141	HPSE,MMP9
MIA		other				0.0141	ITGB3,PLAT
MTBP		other				0.0141	CDKN1A,ODC1
FALEC		other				0.0141	BTG2,CDKN1A
CLTC		other				0.0141	CDKN1A,HLA-A
GRB10		other				0.0141	FOS,MRC1
BLM	1.666	enzyme				0.0141	CDKN1A,IFI44L
TAPBP		transporter				0.0141	HLA-A,HLA-E
TNRC6A		other				0.0141	CDKN1A,RBL1
PBX2		transcription regulator				0.0141	FOS,UGT2B17
ethyl 2-{[(6,7-dimethyl-3-oxo-1,2,3,4-tetrahydro-2-quinoxalinyl)acetyl]amino}-4,5-dimethyl-3-thiophenecarboxylate		chemical reagent				0.0141	CDKN1A,PLAT
proteasome inhibitor		chemical drug				0.0141	NTRK2,OPRD1
diltiazem		chemical drug				0.0141	Cyp4a14,FOS
raclopride		chemical drug				0.0141	FOS,NR4A3
domoic acid		chemical toxicant				0.0141	CEBPB,FOS
ciclopirox olamine		chemical drug				0.0141	CDKN1A,TF
N-methyl-3,4-methylenedioxyamphetamine		chemical drug				0.0141	FOS,Mt1
N,N-dimethylarginine		chemical - endogenous mammalian				0.0141	PLAT,SERPINE1
CIITA		transcription regulator		0.934		0.0142	HLA-A,HLA-DOB,HLA-DQB1,MMP9
carbamylcholine		chemical drug		1.966		0.0142	BTG2,CDKN1A,FOS,RGS2
histone deacetylase		complex	Inhibited	-2		0.0142	HPSE,JUNB,MMP9,PLAT
fulvestrant		chemical drug		0.292		0.0142	BLM,CDKN1A,EGR3,FOS,HSD17B7,Ifi27,ITGB3,LDLR,NGFR,PLK2,RBL1,SUSD3,TNFRSF11B
STUB1		enzyme	Inhibited	-2.219		0.0143	ARNTL,CDKN1A,CTSS,JUNB,RUNX1
N-acetylmuramyl-L-alanyl-D-isoglutamine		chemical - endogenous non-mammalian				0.0143	AOX1,BDKRB2,ITGB3,MMP9,MSR1
MFSD2A		transporter				0.0143	CYP51A1,IDI1,LDLR
EIF4G2		translation regulator				0.0143	CDKN1A,KRT19,PLAT
miR-199a-3p (and other miRNAs w/seed CAGUAGU)		mature microRNA				0.0143	CD44,CEBPB,RUNX1
GADD45A		other				0.0143	CDKN1A,FOSB,MMP9
EPCAM		other				0.0143	ATF3,CDKN1A,FOS
PTPN3		phosphatase				0.0143	CDKN1A,MMP9,SERPINE1
cuprizone		chemical toxicant				0.0143	Ccl7,FOS,HMGCS1
beta-glycerophosphoric acid		chemical - endogenous mammalian				0.0143	CDKN1A,DMP1,TNFRSF11B
topotecan		chemical drug		1.993		0.0143	AKAP12,ATF3,CDKN1A,EGR3,FOSB,HLA-E,JUNB,MGST2,PLK2,SIVA1
paclitaxel		chemical drug	Activated	2.353		0.0145	ATF3,BTG2,CD44,CDKN1A,CYP1A1,ENPP2,GADD45B,HBEGF,HLA-A,HPSE,IER2,IRAK4,MMP9,TWIST1
EIF2AK3		kinase				0.0146	ARNTL,ATF3,ATF5,BTG2,CEBPB,DNASE1,SLC1A4
INS		other	Activated	2.051		0.0153	CDKN1A,CEBPB,CIDEA,EGR2,FOS,FOSB,IER2,JUNB,PLK2
RRP1B		transcription regulator				0.0153	CDKN1A,CEBPB,DHFR,DNAJC12,RBL1,RPL6,RPS10
berberine		chemical drug		1.026		0.0153	CDKN1A,CYP1A1,CYP2B6,Cyp4a14,ENDOG,LDLR,MMP9
NR4A1		ligand-dependent nuclear receptor		-1.302		0.0154	APOD,ATF3,ATP12A,CIDEA,Clca3a1/Clca3a2,COL16A1,GSTM5,LDLR,Ly6a (includes others),MMP9,Mt1,NR4A3,SERPINE1
PP1		chemical - kinase inhibitor		-1.067		0.0154	FOS,IL1RN,ODC1,SERPINE1
conjugated linoleic acid		chemical drug		0		0.0154	FOS,IL1RN,MMP9,TNFRSF11B
KCNK9		ion channel		-0.762		0.0154	GADD45B,HTR1B,LCN2,SPTA1
RUVBL1		transcription regulator				0.0154	GADD45B,H2AC20,RBL1,ZDBF2
benzyl isothiocyanate		chemical - endogenous non-mammalian		-0.152		0.0154	ENDOG,FOS,ROS1,SERPINE1
NR3C2		ligand-dependent nuclear receptor	Activated	2.588		0.0159	ECHDC2,HLA-DQB1,JUNB,LCN2,MAP2,PLAT,RGS2,SERPINE1
amphetamine		chemical drug	Activated	2.163		0.0159	ATF3,DSG3,FOS,FOSB,JUNB,RGS2
ERBB2		kinase	Activated	2.519		0.016	ANGPTL2,ATF3,BTG2,Ccl7,CDKN1A,CEBPB,CHDH,CLDN4,CNTN3,COL7A1,CYP51A1,DHFR,DSG2,FOS,HBEGF,IDI1,ITGB3,JUNB,LAMC2,LCN2,MMP9,MPHOSPH9,MRC1,MSLN,PLAT,PLET1,RPL17,RPS10,SERPINE1,SQLE,STEAP4,STMN3,THBS4
2,4,5,2',4',5'-hexachlorobiphenyl		chemical toxicant		-0.547		0.016	AKAP12,Akr1b7,AOX1,CYP2B6,DHFR,GADD45B,SLC1A4
decitabine		chemical drug		1.75		0.0161	AKAP12,ALOX5,CAP2,CD44,CDH13,CDKN1A,CFTR,CNTN1,COL7A1,CYP1A1,DSG2,EGR3,EPHA3,EPHB3,GADD45B,GLRX,HBEGF,HLA-E,HOXC8,HPSE,HTR1B,JUNB,LDLR,MAP2,MMP9,OPRD1,PLK2,RARRES1,SLC38A1
NADPH oxidase		complex				0.0162	FOS,MMP9,SERPINE1
FAM3B		cytokine				0.0162	CDKN1A,KRT19,LCN2
Pde4		group				0.0162	CDKN1A,CYP51A1,LDLR
ALDH2		enzyme				0.0162	ATF5,GSTA3,SLC1A4
FGF4		growth factor				0.0162	CDKN1A,FOS,HMGCS1
NFE2		transcription regulator				0.0162	HBB,RAB27B,SPTA1
SKI		transcription regulator				0.0162	CDKN1A,ODC1,SERPINE1
BRD7		transcription regulator				0.0162	CDKN1A,CYP1A1,SERPINE1
FSHB		other				0.0162	ITGB3,PLAT,SHBG
EIF4EBP2		translation regulator				0.0162	CEBPB,GRIA2,IL1RN
Sch-23390		chemical drug				0.0162	EGR2,FOS,FOSB
Ro41-5253		chemical reagent				0.0162	APOD,CDKN1A,PLAT
USF2		transcription regulator				0.0163	CFTR,OPRD1,PIGR,SERPINE1,SHBG
maneb		chemical toxicant		0.447		0.0163	ATP8A2,BICD1,CYP1A1,LAMC2,MBOAT2
PML		transcription regulator		-0.55		0.0164	CDKN1A,HBB,HERC6,HMGCS1,HSD17B7,IDI1,IFI44L,LDLR,MAFF
bisindolylmaleimide I		chemical - kinase inhibitor		-1.722	bias	0.0167	CD44,CDKN1A,CLCF1,FOS,MMP9,Mt1,SERPINE1
ATF1		transcription regulator				0.0167	CEBPB,CYP51A1,FOS,FUT7
PTGS1		enzyme				0.0167	ATF3,CEBPB,CFTR,MMP9
HOXC6		transcription regulator				0.0167	CHRNA2,CNTN1,IRAK4,RUNX1
FASLG		cytokine				0.0167	CD44,EGR2,FOS,TNFRSF11B
PAX5-ELN		fusion gene/product	Activated	2	bias	0.0167	HTR1B,Ly6a (includes others),PLK2,PRLR
EP300		transcription regulator		0.425	bias	0.0168	ACOXL,AKAP12,BANK1,BDKRB2,CD160,CDKN1A,CYP1A1,DHFR,EGR2,EYA2,FOS,HBB,LAMC2,MSH5,NPAS2,PLA2G7,PRLR,TRPM1
NFYA		transcription regulator				0.0168	CDKN1A,CYP1A1,GADD45B,HLA-DQB1,HSD17B7,JUNB
ETS1		transcription regulator		0.768	bias	0.017	CD44,CDKN1A,HPSE,ITGB3,JUNB,MMP9,MSR1,OPRD1,RUNX1,SERPINE1,TWIST1
PRKAG3		other				0.017	BTG2,CD93,DNASE1,GLRX,JUNB,ODC1,PDE7A,RASD2,RPL12
nitrofurantoin		chemical drug		0.426		0.017	ABCB11,BTG2,CTSS,HMGCS1,KRT19,Mt1,ODC1,PLAT,RPL6
TAL1		transcription regulator		-0.896		0.0175	CD7,CDKN1A,DSG2,HBB,HLA-A,HLA-E,LMO1,MAP2,MSLN,NR4A3,RUNX1
TAC1		other	Activated	2.177	bias	0.0177	FOS,FOSB,IL1RN,PLAT,SERPINE1,TNFRSF11B
triciribine		chemical drug				0.0178	ATF3,CIDEA
16,16-dimethylprostaglandin E2		chemical - endogenous mammalian				0.0178	CD44,FOS
geneticin		chemical toxicant				0.0178	CDKN1A,PLAT
Pde		group				0.0178	FOS,NR4A3
Ck2		complex				0.0178	FOS,NGFR
RASSF6		other				0.0178	BTG2,CDKN1A
tryptase		group				0.0178	MMP9,PLAT
TIP60		complex				0.0178	CDKN1A,RBL1
AGTRAP		G-protein coupled receptor				0.0178	Agtr1b,FOS
FGF3		growth factor				0.0178	MMP9,PLAT
mir-224		microRNA				0.0178	CDKN1A,MMP9
Ccl6		cytokine				0.0178	CTSS,MMP9
SHOX		transcription regulator				0.0178	CDKN1A,RBL1
HAS2		enzyme				0.0178	CD44,MMP9
CDKN2B		transcription regulator				0.0178	DHFR,SERPINE1
NELFA		other				0.0178	CDKN1A,JUNB
SCUBE3		other				0.0178	MMP9,SERPINE1
SRD5A1		enzyme				0.0178	LCN2,Mt1
CD99		other				0.0178	FOSB,MMP9
MPL		transmembrane receptor				0.0178	FOS,ITGB3
RECK		other				0.0178	CDKN1A,MMP9
raltitrexed		chemical drug				0.0178	CDKN1A,DHFR
RP 73401		chemical toxicant				0.0178	BTG2,CEBPB
1,1-bis(3'-indolyl)-1-(4-trifluoromethyl-phenyl)methane		chemical reagent				0.0178	ATF3,CDKN1A
calcium chloride		chemical drug				0.0178	MMP9,TNFRSF11B
NPM1-ALK		fusion gene/product				0.0178	CEBPB,STAT5A
oleoylethanolamide		chemical - endogenous mammalian				0.0178	FOS,FOSB
E. coli B4 lipopolysaccharide		chemical toxicant	Activated	2.087		0.018	ABCB11,CA13,Clca3a1/Clca3a2,FOSB,FPR2,Fpr3,HLA-A,IL1RN,LCN2,Ly6a (includes others),MRC1,TEX15,TF
PXR ligand-PXR-Retinoic acid-RXRα		complex		-0.277	bias	0.0181	ABCB11,ALDH1A1,CYP2B6,GSTA2
ABCB6		transporter		-1.172		0.0181	CYP1A1,CYP2B6,CYP39A1,SLC25A51
dexamethasone phosphate		chemical drug				0.0182	LYVE1,Mt1,TNFRSF11B
IPMK		kinase				0.0182	FOS,FOSB,JUNB
FOXC1		transcription regulator				0.0182	ITGB3,MMP9,SERPINE1
NTRK1		kinase				0.0182	CDKN1A,FOS,MMP9
HOXA5		transcription regulator				0.0182	CDKN1A,GADD45B,IER2
Mt2		other				0.0182	ATF3,FOS,SERPINE1
diosgenin		chemical - endogenous non-mammalian				0.0182	ALOX5,HMGCS1,SERPINE1
calcitriol		chemical drug		1.46		0.0182	ACAT2,ALOX5,CDKN1A,CEBPB,CYP1A1,CYP2B6,FCER2,FOS,GLRX,HBEGF,IFI44L,IL1RN,INCENP,ITGAX,LCN2,Ly6a (includes others),MRC1,ODC1,PTCD3,RARRES1,TF,TNFRSF11B
Rxr		group				0.0183	ABCB11,Akr1b7,BTG2,CDKN1A,CTSS,CYP2B6,HBEGF
azoxymethane		chemical toxicant				0.0184	BLM,CDKN1A,MMP9,ODC1,Pvr
lomustine		chemical drug	Activated	2.236	bias	0.0184	CD44,CLDN4,LAMC2,LCN2,Pvr
FADD		other		-1.091		0.0186	CDKN1A,FOS,GADD45B,JUNB,MMP9,NAT1
PPARD		ligand-dependent nuclear receptor		-0.282		0.0187	ANGPTL3,CEBPB,CYP2B6,FCGBP,IFI44L,IKBKE,LIPG,MMP9,MYOM2,PLAT,STBD1,TNFRSF11B
TGFB3		growth factor		1.083	bias	0.0191	CDKN1A,FOS,FOSB,ITGB3,MMP9,SERPINE1,TNFRSF11B
Akt		group		0.226		0.0195	BTG2,CD44,CDKN1A,CEBPB,CIDEA,EGR2,FOS,HIF3A,LAMC2,LCN2,MAP2,MMP9,MSLN,SERPINE1,STEAP4,THBS2
RHOA		enzyme		-0.049		0.0195	Agtr1b,CDKN1A,CEBPB,FOS,MMP9,PRLR
DSCAML1		other		1.633		0.0195	CNTN1,MAP2,NRN1,NTRK2,SNAP91,UNC5A
IGF2		growth factor				0.0195	ARL4A,CDKN1A,EGR2,H2-M2,HBEGF,IER2,JUNB,SERPINE1,THBS2
methyl methanesulfonate		chemical toxicant		1.964	bias	0.0196	ATF3,BTG2,CDKN1A,GADD45B
thapsigargin		chemical toxicant	Activated	2.89		0.0198	ATF3,CDKN1A,CEBPB,CLDN4,EGR2,FOS,GADD45B,IER2,MMP9,NR4A3
DUSP1		phosphatase		0.239		0.0199	AACS,CIDEA,IL1RN,MRC1,PLAT,SERPINE1,STAT5A
arsenite		chemical toxicant	Activated	2.186		0.0199	CDKN1A,CYP1A1,CYP2B6,FOS,GSTM5,MAFF,SERPINE1
dibutyl phthalate		chemical toxicant				0.0203	FOS,JUNB,SERPINE1
FXR ligand-FXR-Retinoic acid-RXRα		complex				0.0203	ABCB11,BAAT,SLC27A5
E2F5		transcription regulator				0.0203	CDKN1A,DHFR,SERPINE1
SIRT2		transcription regulator				0.0203	AACS,IDI1,SQLE
P2RY2	1.773	G-protein coupled receptor				0.0203	CDKN1A,SERPINE1,TF
Saa3		other				0.0203	DMP1,MMP9,TNFRSF11B
NMU		other				0.0203	BTG2,FOSB,Mt1
ochratoxin A		chemical toxicant				0.0203	DSC2,GSTM5,MMP9
kaempferol		chemical toxicant				0.0203	CDKN1A,CYP1A1,MMP9
GABA		chemical - endogenous mammalian				0.0203	FOS,MMP9,NTRK2
NRAS		enzyme		-0.647		0.0204	AKAP12,CDKN1A,FCER2,HLA-A,Ifi27,IL1RN,LCN2,MSR1,PKIA,PON3
GDF2		growth factor		0.6	bias	0.0205	ENPP2,FOS,GADD45B,LYVE1,MMP9,NGFR
SAMSN1		other		1.633	bias	0.0205	Ccl7,FCER2,HBEGF,PLAT,RBL1,STAT5A
phorbol esters		chemical - other		0.903	bias	0.0205	CD44,FOS,JUNB,MMP9,ODC1,PLAT
vitamin E		chemical drug		-1.387		0.0207	ATP1A3,CD44,CDKN1A,PLAT,SERPINE1
TBP		transcription regulator				0.0207	CDKN1A,FOS,HLA-A,LDLR,RPS10
levothyroxine		chemical - endogenous mammalian		0.9		0.0207	CDKN1A,DIO3,FOS,ITGB3,NGFR
GH1		growth factor		1.993		0.0208	ATF3,CEBPB,FOS,JUNB,LDLR,PRLR,RPL6
CXCL12		cytokine		0.899		0.0211	CD44,CYP2D6,FOS,ITGAX,ITGB3,JUNB,Ly6a (includes others),MMP9,TF,TNFRSF11B
dimethylnitrosamine		chemical toxicant				0.0211	BMP3,CDKN1A,MMP9,Mt1
Ro31-8220		chemical - kinase inhibitor		-0.585	bias	0.0211	CDKN1A,Mt1,SERPINE1,TWIST1
sphingosine-1-phosphate		chemical - endogenous mammalian		1.689		0.0215	CD44,ENPP2,FOS,MMP9,SERPINE1,TNFRSF11B
ACOX1		enzyme		-0.863		0.0216	APCS,BAAT,CDKN1A,Cyp4a14,LCN2,RGS2,RPL12,UPP2
CDKN1B		kinase		-1.947	bias	0.0216	CDKN1A,DUSP9,MMP9,RUNX1,SERPINE1,TENM4,TWIST1
cholecalciferol		chemical - endogenous mammalian	Activated	2.614		0.0216	ABCB11,ALOX5,CEBPB,FOS,ITGAX,SERPINE1,TNFRSF11B
Sos		group				0.0217	CD44,COL16A1,DSG3,ESM1,FOS,HPGDS,ODC1,PLK2,RUNX1,STX11
F3		transmembrane receptor		1.342	bias	0.0219	DUSP9,FOS,MMP9,MSLN,SERPINE1
calphostin C		chemical - kinase inhibitor		-0.537	bias	0.0219	CDKN1A,FOS,LDLR,MMP9,MSR1
caffeine		chemical drug		-0.297		0.0219	CDKN1A,FOS,FOSB,JUNB,NTRK2
aflatoxin B1		chemical - endogenous non-mammalian				0.0219	CYP1A1,STAT5A
anacardic acid		chemical - endogenous non-mammalian				0.0219	MMP9,PLAT
Sox2ot		other				0.0219	ALDH1A1,CD44
KCNN4		ion channel				0.0219	FOS,MMP9
DAB2IP		other				0.0219	CD44,CDKN1A
ITGA4		transmembrane receptor				0.0219	IL1RN,MMP9
mir-185		microRNA				0.0219	LDLR,NTRK2
miR-125b-2-3p (and other miRNAs w/seed CAAGUCA)		mature microRNA				0.0219	KLK1,MMP9
LCOR		transcription regulator				0.0219	CDKN1A,CYP26B1
N4BP1		other				0.0219	HLA-A,JUNB
RELN		peptidase				0.0219	LYVE1,NTRK2
PHEX		peptidase				0.0219	DMP1,TNFRSF11B
KLB		enzyme				0.0219	FOS,HMGCS1
Igkv1-117		other				0.0219	CDKN1A,JUNB
GBX2		transcription regulator				0.0219	EGR2,ENPP2
sobetirome		chemical drug				0.0219	HBB,RASD2
COP1		enzyme				0.0219	CDKN1A,CEBPB
FUS		transcription regulator				0.0219	ATF3,ATF5
CYBA		enzyme				0.0219	CDKN1A,SERPINE1
allyl isothiocyanate		chemical toxicant				0.0219	FOS,MMP9
nicardipine		chemical drug				0.0219	CYP2B6,Cyp4a14
acetic acid		chemical - endogenous mammalian				0.0219	FOS,JUNB
allopregnanolone		chemical - endogenous mammalian				0.0219	FOS,GABRA4
IL27		cytokine		0.529		0.0224	EGR2,FOS,HLA-A,HLA-DOB,HLA-DQB1,HLA-E,IL1RN,MRC1
TLR3		transmembrane receptor	Activated	2.116	bias	0.0225	ATF3,Ccl7,CLCA1,FOS,GADD45B,IFI44L,IL1RN,JUNB,LCN2,LIPG,PLK2,SERPINE1
CHI3L1		enzyme				0.0225	COL16A1,MMP9,SERPINE1
MST1		growth factor				0.0225	FOS,IL1RN,MSR1
MTA2		transcription regulator				0.0225	CDKN1A,HBB,SQLE
PLK2	1.712	kinase				0.0225	Ccl7,PLAT,RBL1
CCNE1		transcription regulator				0.0225	CD44,CDKN1A,RBL1
BAG1		other				0.0225	CDKN1A,FOS,RAB27A
calyculin A		chemical toxicant				0.0225	CDKN1A,NR4A3,ODC1
AG490		chemical - kinase inhibitor		0.52	bias	0.0225	CDKN1A,CFTR,ENPP2,FOS,MMP9,TWIST1
paraquat		chemical toxicant		1.073		0.0225	ATP8A2,BICD1,GSTA3,LAMC2,MBOAT2,MMP9,Mt1
oleic acid		chemical - endogenous mammalian		-0.44		0.0225	ALOX5,FOS,GADD45B,LCN2,LDLR,Mt1,SERPINE1
TLR4		transmembrane receptor		0.711	bias	0.0226	ACP3,ATF3,Ccl7,CD44,HBEGF,HHEX,HPSE,IRAK4,LCN2,MMP9,NR4A3,PLAT,PLK2,RBL1,RUNX1,STAT5A
SMAD1		transcription regulator				0.0227	BTG2,CDKN1A,GADD45B,HHEX
KLF1		transcription regulator				0.0227	Cd24a,CD44,CDKN1A,HBB
MED13		transcription regulator		-1		0.0227	AACS,ACSM3,CIDEA,NTRK2
Hbb-b2		other				0.0227	Ccl7,CD44,PRLR,TF
wortmannin		chemical - kinase inhibitor		-1.217		0.0231	ATF3,CD44,CDKN1A,CIDEA,FOS,MMP9,MSR1,NR4A3,OPRD1,SERPINE1
BMP7		growth factor	Activated	2.183		0.0231	CD44,CDKN1A,CEBPB,CIDEA,DSC2,IL1RN,MMP9,RGS2,SERPINE1
SOD1		enzyme				0.0231	ATP1A3,ATP6V1G2,C5AR2,DSG3,FOS,GABRA4,GSTM5,HPCAL1,JUNB,MMP9,Mt1,NETO2
Raf		group				0.0232	CDKN1A,FOS,IER2,MAFF,SLC43A3
NRF1		transcription regulator		0.152		0.0232	ESM1,HBB,HPCAL1,IL1RN,Mt1
DKK1		growth factor		0.927		0.0232	CD44,CDKN1A,MMP9,PRLR,TWIST1
AMPK		complex		0		0.0235	AACS,CDKN1A,CYP2B6,IL1RN,MMP9,MSTN,SERPINE1
sn-1,2-didecanoylglycerol		chemical - endogenous mammalian				0.0235	ODC1
9-hydroxy-(S)-10,12-octadecadienoic acid		chemical - endogenous mammalian				0.0235	SERPINE1
pelargonidin		chemical - endogenous non-mammalian				0.0235	CYP1A1
beta-escin		chemical drug				0.0235	CDKN1A
pregnanolone		chemical - endogenous mammalian				0.0235	MAP2
6beta-hydroxyestradiol-17beta		chemical - endogenous non-mammalian				0.0235	CYP2B6
beta-lactose		chemical - endogenous mammalian				0.0235	MMP9
capsular polysaccharide		chemical - other				0.0235	MSR1
peptide YY 3-36		biologic drug				0.0235	FOS
hexacosanoyl-coenzyme A		chemical - endogenous non-mammalian				0.0235	ALOX5
NUMB/NUMBL		group				0.0235	MSTN
G protein alpha		group				0.0235	FOS
growth factor receptor		group				0.0235	FOS
2,2',4,4',5,5'-hexabromodiphenyl ether		chemical reagent				0.0235	CYP1A1
5,7-dimethoxyflavone		chemical - endogenous mammalian				0.0235	CYP1A1
DE 71		chemical reagent				0.0235	CYP1A1
DNAJ		group				0.0235	ENPP2
etarotene		chemical reagent				0.0235	ODC1
PKR dimer		complex				0.0235	ATF3
bovine testicular hyaluronidase		biologic drug				0.0235	CD44
GSK 189254		chemical drug				0.0235	FOS
CLTA		other				0.0235	LDLR
HCG11		other				0.0235	CDKN1A
LINC00475		other				0.0235	CDKN1A
Prl7d1		cytokine				0.0235	PRLR
pridopidine		chemical drug				0.0235	FOS
ZNF496		transcription regulator				0.0235	HBB
FOXN2		transcription regulator				0.0235	HBB
SRF-ELK1		complex				0.0235	FOS
ARMC10		other				0.0235	CDKN1A
SNORD21		other				0.0235	HLA-A
FKBPL		other				0.0235	CDKN1A
ZBTB7C		transcription regulator				0.0235	CDKN1A
NYX		other				0.0235	TRPM1
EBF4		transcription regulator				0.0235	CDKN1A
exendin(9-39) amide		biologic drug				0.0235	FOS
CXXC1		transcription regulator				0.0235	CDKN1A
RIC8B		other				0.0235	GNAL
ZBTB8A		other				0.0235	CDKN1A
SLC2A12		transporter				0.0235	SLC1A5
MLLT11		other				0.0235	CD44
HOOK3		other				0.0235	MSR1
CHST11		enzyme				0.0235	MMP9
harman		chemical - endogenous non-mammalian				0.0235	CYP1A1
FGF14		growth factor				0.0235	FOS
PCLAF		other				0.0235	CDKN1A
DSC2	1.787	other				0.0235	CD44
SMG6		enzyme				0.0235	HBB
alpha-hederin		chemical reagent				0.0235	MMP9
blood urea nitrogen		chemical - endogenous mammalian				0.0235	SCUBE1
7-bromoindirubin-3'-oxime		chemical - kinase inhibitor				0.0235	CDKN1A
NNZ 2566		biologic drug				0.0235	ATF3
vasopressins		biologic drug				0.0235	FOS
black cohosh extract		chemical drug				0.0235	SERPINE1
inolitazone		chemical drug				0.0235	CDKN1A
mediator		complex				0.0235	FOS
ARHGEF17		other				0.0235	FOS
PRCC		other				0.0235	SERPINE1
AZD1480		chemical drug				0.0235	TF
NECTIN3		other				0.0235	Pvr
dixanthogen		chemical toxicant				0.0235	GSTM5
DYNLRB1		other				0.0235	SERPINE1
SYN1		transporter				0.0235	SYN3
KHK		kinase				0.0235	SLC2A5
CNGA2		ion channel				0.0235	CYP26B1
CABLES1		other				0.0235	CDKN1A
AHRR		transcription regulator				0.0235	CYP1A1
KIFAP3		other				0.0235	FOS
CDT1		other				0.0235	CDKN1A
RAB27A	2.056	enzyme				0.0235	CD44
ADD3		other				0.0235	DSG3
PPY		other				0.0235	FOS
ACVR2B		kinase				0.0235	CDKN1A
SYN2		other				0.0235	SYN3
GPHA2		other				0.0235	FOS
CLTB		other				0.0235	LDLR
miR-523-3p (miRNAs w/seed AACGCGC)		mature microRNA				0.0235	CDKN1A
mir-592		microRNA				0.0235	NGFR
mir-580		microRNA				0.0235	TWIST1
mir-340		microRNA				0.0235	PLAT
miR-1258 (miRNAs w/seed GUUAGGA)		mature microRNA				0.0235	HPSE
mir-1258		microRNA				0.0235	HPSE
SRSF10		other				0.0235	GRIA2
NPVF		other				0.0235	FOS
ZBTB5		transcription regulator				0.0235	CDKN1A
DHX8		enzyme				0.0235	CDKN1A
SMC1B		transporter				0.0235	Rn5s
SLC30A9		transporter				0.0235	CYP1A1
SLC1A2		transporter				0.0235	FOS
STXBP2		transporter				0.0235	STX11
GPHB5		other				0.0235	FOS
SCN7A		ion channel				0.0235	FOS
DNASE1L3		enzyme				0.0235	CDKN1A
CCNI		other				0.0235	CDKN1A
NAPB		transporter				0.0235	CYP1A1
ANKS1A		other				0.0235	FOS
FXYD1		ion channel				0.0235	CDKN1A
PDE6H		enzyme				0.0235	PDE6C
SLC1A5	2.159	transporter				0.0235	SLC38A1
EPGN		growth factor				0.0235	FOS
TAX1BP3		transcription regulator				0.0235	FOS
ING3		other				0.0235	CDKN1A
PDPN		other				0.0235	CD44
ASGR1		transmembrane receptor				0.0235	MMP9
ARL6IP5		other				0.0235	ITGB3
Kap		other				0.0235	Cyp4a14
JADE1		transcription regulator				0.0235	CDKN1A
RAB5B		enzyme				0.0235	FOS
ADAM19		peptidase				0.0235	EGR2
GDF10	2.612	growth factor				0.0235	SERPINE1
cytarabine/filgrastim/fludarabine phosphate		biologic drug				0.0235	FOS
STXBP1		transporter				0.0235	STX11
UBE2E1		enzyme				0.0235	CDKN1A
CUL9		other				0.0235	CDKN1A
INHBE		growth factor				0.0235	JUNB
EXOSC10		kinase				0.0235	FOS
CDKL2		kinase				0.0235	CD44
ZNF433		transcription regulator				0.0235	ALOX5
SRRM1		other				0.0235	CD44
SCML2		transcription regulator				0.0235	CDKN1A
PPIE		enzyme				0.0235	HOXC8
Flt1		kinase				0.0235	ATF3
GBP2		enzyme				0.0235	MMP9
THSD4		other				0.0235	MMP9
TDP-665759		chemical reagent				0.0235	CDKN1A
betel quid extract		chemical reagent				0.0235	MAP2
CGP 52608		chemical reagent				0.0235	ALOX5
rheoswitch ligand 1		chemical reagent				0.0235	DNAJC12
SU 9516		chemical - kinase inhibitor				0.0235	DHFR
SB202474		chemical - kinase inhibitor				0.0235	CYP1A1
proadifen		chemical reagent				0.0235	PLAT
impromidine		chemical drug				0.0235	LDLR
guanfacine		chemical drug				0.0235	FOS
sterigmatocystin		chemical toxicant				0.0235	CYP1A1
ondansetron		chemical drug				0.0235	FOS
flurothyl		chemical drug				0.0235	FOS
diisopropanolnitrosamine		chemical toxicant				0.0235	CDKN1A
L 733060		chemical reagent				0.0235	FOS
selfotel		chemical drug				0.0235	FOS
creatinine		chemical - endogenous mammalian				0.0235	SCUBE1
(R)-5-(2-azetidnylmethoxy)-2-chloropyridine		chemical drug				0.0235	FOS
BTG3-AS1		other				0.0235	ATF3
3beta-methoxypregnenolone		chemical drug				0.0235	MAP2
NSC 126405		chemical reagent				0.0235	CDKN1A
GYKI 52466		chemical drug				0.0235	FOS
thiabendazole		chemical drug				0.0235	CYP1A1
naphthalene-1-2-dione		chemical toxicant				0.0235	CYP1A1
trans-7,8-dihydroxy-7,8-dihydrobenzo(a)pyrene		chemical toxicant				0.0235	CYP1A1
anthracene		chemical toxicant				0.0235	CYP1A1
naftifine		chemical drug				0.0235	SQLE
2-amino-3-methylimidazo(4,5-f)quinoline		chemical toxicant				0.0235	CYP1A1
miridesap		chemical drug				0.0235	APCS
oxaprozin		chemical drug				0.0235	NGFR
ONO-8711		chemical drug				0.0235	FOS
GSK2837808A		chemical reagent				0.0235	SLC1A5
18-hydroxy-retinoic acid		chemical - endogenous mammalian				0.0235	ITGAX
lometrexol		chemical drug				0.0235	DHFR
trimetrexate		chemical drug				0.0235	DHFR
CTOP		chemical reagent				0.0235	FOS
morphiceptin		chemical reagent				0.0235	MMP9
Ac-DEVD-CHO		chemical reagent				0.0235	FOS
ibutamoren		chemical drug				0.0235	FOS
SMAD3-EP300		complex				0.0235	SERPINE1
geranyl pyrophosphate		chemical - endogenous mammalian				0.0235	Agtr1b
cytisine		chemical drug				0.0235	FOSB
berberrubine		chemical - endogenous non-mammalian				0.0235	LDLR
columbamine		chemical - endogenous non-mammalian				0.0235	LDLR
harmaline		chemical drug				0.0235	CYP1A1
LY 354740		chemical drug				0.0235	FOS
droxidopa		chemical drug				0.0235	FOS
S(-)-carbidopa		chemical drug				0.0235	FOS
oleoyl-coenzyme A		chemical - endogenous mammalian				0.0235	SHBG
ergothioneine		chemical - endogenous non-mammalian				0.0235	MAP2
E-64c		chemical - protease inhibitor				0.0235	MAP2
OSU8-1		chemical - protease inhibitor				0.0235	HBEGF
sarcosine		chemical - endogenous mammalian				0.0235	FOS
polysialic acid		chemical drug				0.0235	NGFR
3-deoxyglucosone		chemical - endogenous mammalian				0.0235	HBEGF
estramustine		chemical drug				0.0235	CYP1A1
stanozolol		chemical drug				0.0235	NGFR
trinitrobenzenesulfonic acid		chemical reagent		1.673	bias	0.0236	ABCB11,Ccl7,CD44,FOS,LCN2,MMP9
Hsp27		group		-0.218		0.0244	BMP15,CDKN1A,FOS,NGFR
LRP6		transmembrane receptor				0.0244	ALDH1A1,FOS,MMP9,PRLR
IFNA4		cytokine		-1.067	bias	0.0244	H2-T22,H2-T24,HLA-E,Ly6a (includes others)
ABCA1		transporter				0.0244	ABCA8,CYP51A1,LDLR,MMP9
Ifn		group		1.673	bias	0.0244	CD44,FOS,HLA-A,LCN2,MMP9,NTRK2,SERPINE1
GW3965		chemical reagent		-1.005		0.0244	ANGPTL3,APOD,Ccl7,IL1RN,LDLR,MMP9,NR1D1
lithocholic acid		chemical - endogenous mammalian				0.0249	ABCB11,LDLR,MBOAT2
AMH		growth factor				0.0249	BTG2,CDKN1A,RBL1
MAP2K2		kinase				0.0249	CDKN1A,FOS,ITGB3
PLK4		kinase				0.0249	Ccl7,PLAT,RBL1
ozone		chemical toxicant				0.0249	Ccl7,FOS,JUNB
SL 327		chemical - protease inhibitor				0.0249	FOS,FOSB,NOCT
GSK3B		kinase		0.29		0.0254	Ccl7,CDKN1A,FOS,IFT27,LCN2,MMP9,SERPINE1
PRKAA1		kinase		0.137		0.0258	ATF3,CDKN1A,CYP2B6,EPHA3,Ly6a (includes others),MAP2,MMP9,RGS2
GFI1		transcription regulator		-0.041	bias	0.0258	CD7,CDKN1A,DGKG,EGR2,ITGB3,Ly6a (includes others),MAFF,mir-196
halofuginone		chemical drug				0.0258	AACS,AKAP12,Cd24a,CD44,CTSS,Keg1,MMP9,PRLR
EHF		transcription regulator		1.633		0.0259	ALOX5,CYP1A1,GRHL3,IL1RN,PLAT,SERPINE1
NFATC3		transcription regulator				0.0259	ATF3,EGR2,EGR3,FOS,FOSB
ID1		transcription regulator		-0.51		0.0259	ALDH1A1,CDKN1A,Ly6a (includes others),MMP9,TF
lipoteichoic acid		chemical - endogenous non-mammalian		0.651	bias	0.0259	Agtr1b,IL1RN,MMP9,NR4A3,TNFRSF11B
PPRC1		transcription regulator		0.218	bias	0.0261	EPHB1,ESM1,LCN2,SUN3
ADRA1B		G-protein coupled receptor				0.0261	CDKN1A,CEBPB,EGR2,FOS
omeprazole		chemical drug				0.0261	CDKN1A,CYP1A1,FOS,NTRK2
NUP98-DDX10		fusion gene/product		0		0.0261	ALOX5,C5AR2,GADD45B,MSR1
naringin		chemical - endogenous non-mammalian				0.0264	MMP9,TNFRSF11B
MTF1		transcription regulator				0.0264	MMP9,Mt1
CDCA7L		other				0.0264	DHFR,RBL1
NR2E3		ligand-dependent nuclear receptor				0.0264	CLCA1,PDE6C
Cebp		complex				0.0264	Akr1b7,PRLR
RLIM		enzyme				0.0264	CDKN1A,SERPINE1
CHRM3		G-protein coupled receptor				0.0264	FOS,MMP9
MAFF	2.233	transcription regulator				0.0264	HBB,IL1RN
FOXD1		transcription regulator				0.0264	EPHB1,SERPINE1
SART1		other				0.0264	MMP9,SERPINE1
VLDLR		transporter				0.0264	FOS,SERPINE1
CAMK2G		kinase				0.0264	CDKN1A,HBB
ELK3		transcription regulator				0.0264	FOS,SERPINE1
CNB-001		chemical reagent				0.0264	ALOX5,ATF3
CELF1		translation regulator				0.0264	CDKN1A,CEBPB
Ncoa6		transcription regulator				0.0264	FOS,SERPINE1
pargyline		chemical drug				0.0264	CDKN1A,MAP2
clioquinol		chemical drug				0.0264	CDKN1A,FOS
enoxacin		chemical drug				0.0264	FOS,ITGB3
scopolamine		chemical drug				0.0264	FOS,MMP9
3,5-diiodothyronine		chemical - endogenous mammalian				0.0264	Ldha/RGD1562690,Tpi1 (includes others)
mimosine		chemical drug				0.0264	CDKN1A,HLA-DQB1
lithium chloride		chemical drug	Activated	2.4		0.0264	ACAT2,CD44,CDKN1A,CYP51A1,FOS,HMGCS1,IDI1
D-glucose		chemical - endogenous mammalian		0.185		0.0265	ARNTL,ATF3,ATF5,CBR3,CDKN1A,CEBPB,DUOX1,ENPP2,FOS,GRIA2,IER2,JUNB,Ldha/RGD1562690,LDLR,MMP9,MSR1,Mt1,NEU1,NEXN,NR4A3,ODC1,RAB3B,RGS2,SERPINE1
PPARG		ligand-dependent nuclear receptor	Activated	2.418		0.0266	Agtr1b,ARL4D,CDKN1A,CEBPB,CIDEA,Cyp4a14,GSTA3,IRAK4,KLF11,KRT19,LDLR,MAP2,MMP9,MRC1,NR1D1,ODC1,RBP4,SERPINE1,SHBG
EIF4E		translation regulator		1.426	bias	0.0267	CDKN1A,CEBPB,HLA-A,HLA-DQB1,HOXC10,LSM6,MMP9,ODC1,SIVA1,SLC2A5
RXRA		ligand-dependent nuclear receptor		-1.042		0.0267	ABCB11,ALDH1A1,ANGPTL3,BAAT,CDKN1A,CIDEA,CTSS,CYP2B6,FOS,HBEGF,LCN2,NR1D1,SLC27A5
CDK19		kinase	Inhibited	-2.449	bias	0.0271	ATF3,BTG2,CDKN1A,HBEGF,HMGCS1,PLK2
NCOR1		transcription regulator				0.0271	ABCB11,ACP3,CDKN1A,MMP9,NR1D1,UGT2B17
SMAD2		transcription regulator		1.452		0.0271	CDKN1A,CYP51A1,GADD45B,HHEX,MMP9,SERPINE1
RXRB		ligand-dependent nuclear receptor				0.0273	ALDH1A1,ATP1A3,CTSS,HBEGF,LCN2
ATM		kinase		0.869		0.0273	BLM,CDKN1A,GADD45B,PPP2R2C,SERPINE1
ZFPM1		transcription regulator				0.0273	ALOX5,CEBPB,HBB,NRARP,SCIN
NCF1		enzyme				0.0274	CD44,CDKN1A,SERPINE1
LATS1		kinase				0.0274	CLDN4,KRT19,PRLR
ADA		enzyme				0.0274	MMP9,PLAT,SERPINE1
SFN		other				0.0274	BTG2,DSC2,DSG2
TAF6		transcription regulator				0.0274	ATF3,C11orf24,CDKN1A
CD44	1.992	other		1.666	bias	0.0275	Ccl7,CD44,CDKN1A,CIDEA,IL1RN,ITGAX,Ly6a (includes others),MMP9,THBS2,TWIST1
LIPE		enzyme		1		0.0275	ALDH1A1,ARNTL,ATF3,CEBPB,FOS,MSR1,RBP4
TXN		enzyme		0.192		0.0279	CDKN1A,CYP1A1,FOS,MMP9
BAPTA-AM		chemical reagent		-0.849	bias	0.0279	ATF3,CDKN1A,CYP1A1,FOS
CD40LG		cytokine		1.756	bias	0.0283	ATF3,ATF5,CD44,CDKN1A,FCER2,FOS,FOSB,HLA-DQB1,JUNB,MPHOSPH9,NR4A3,RGS2,SERPINE1,STAT5A,TNFAIP2,TNFRSF11B
RUNX2		transcription regulator		-1.77		0.0285	CDKN1A,GADD45B,GDF10,NEXN,RUNX1,SERPINE1,TNFRSF11B
heparin		chemical - endogenous mammalian		-1.265		0.0288	DUOX1,FOS,HPSE,MMP9,PLAT
Calcineurin protein(s)		complex		0.4		0.0288	EGR2,FOS,NR4A3,RGS2,SERPINE1
PIK3CA		kinase		1.067		0.0288	Cd24a,CD44,CEBPB,SERPINE1,TWIST1
PAX7		transcription regulator		-0.447	bias	0.0288	Cd24a,CNTFR,GALNT13,MSLN,PKIA
E2F2		transcription regulator				0.0288	CDKN1A,DHFR,Raet1d/Raet1e,RBL1,SERPINE1
APP		other		0.578		0.0295	ARNTL,ATP12A,ATP1A3,Ccl7,CD44,CDKN1A,CYP26B1,DNM1,ENPP2,FOS,FOSB,H2-M2,HERC6,HLA-E,ITGB3,JUNB,LDLR,Ly6a (includes others),MAFF,MAP2,MMP9,MRC1,MSR1,Mt1,NGFR,NR1D1,PLAT,PRLR,Rbfox3,RBL1,SERPINE1,TNFAIP2
Ifn gamma		complex		0.365		0.0295	CDKN1A,Hmgb1,IFI44L,Ly6a (includes others),MMP9,NR4A3
ETV5		transcription regulator		0		0.0295	CLDN4,EMP2,KRT19,LCN2,RAB27A,TWIST1
N-nitro-L-arginine methyl ester		chemical drug		-0.503		0.0295	Agtr1b,ATF3,ITGB3,LDLR,MMP9,SERPINE1
HDAC1		transcription regulator		-1.501		0.0296	AKAP12,ATF3,CD44,CDKN1A,DHFR,FOS,LCN2,LGR6,MMP9,Mt1,RBL1,SERPINE1
celecoxib		chemical drug		1.753		0.0296	ALOX5,CDKN1A,CIDEA,CLDN4,FOS,MMP9,SERPINE1
acetaminophen		chemical drug		0.822		0.0296	ABCB11,AK4,BTG2,CDKN1A,HMGCS1,Mt1,NGFR,ODC1,TF
metformin		chemical drug		-0.199		0.0296	ATF3,CEBPB,CYP2B6,FOS,GADD45B,IL1RN,MMP9,MSTN,SERPINE1
fish oils		chemical drug				0.0298	ACOT1,CEBPB,CYP1A1,CYP2B6
RETN		other		0.849		0.0298	FOS,LDLR,PLAT,SERPINE1
KLF4		transcription regulator		1.559		0.03	ALDH1A1,CD44,CDKN1A,CYP1A1,GRHL3,HBEGF,HLA-DQB1,KRT19,MRC1,ODC1,PLAT,SERPINE1,TF
GRP		growth factor				0.0301	FOS,FOSB,TWIST1
ATG5		other				0.0301	CYP2B6,IKBKE,ROBO3
CHADL		other				0.0301	CDKN1A,DMP1,STEAP4
SUB1		transcription regulator				0.0301	CNTFR,FJX1,FOS
B2M		transmembrane receptor				0.0301	HLA-A,HLA-DQB1,HLA-E
SP4		transcription regulator				0.0301	CDKN1A,GABRA4,KCNE1B
ketoconazole		chemical drug				0.0301	CYP1A1,CYP2B6,GSTA2
chrysotile asbestos		chemical toxicant				0.0301	CLCA1,CTSS,ITGAX
Brd4		kinase		-1.342	bias	0.0303	APCS,H2-M2,H2-T24,PLAT,SPTA1
levodopa		chemical - endogenous mammalian		1.638		0.0304	ARHGEF19,CACNB2,CBR3,DGKB,EGR2,FOS,FOSB,GADD45B,GDF10,GNAL,GRIA2,HBEGF,HLA-A,HTR1B,JUNB,MSMO1,NOCT,NRARP,PKIA,PLK2,PPP2R2C,REM2,SORCS2,SPINK8
E. coli serotype 0127B8 lipopolysaccharide		chemical - endogenous non-mammalian		1.066		0.0305	Ccl7,CCNO,EGR2,FPR2,GMPR,LAMC2,LCN2,NTRK2,TNFRSF11B
SPP1		cytokine		0.841		0.0305	CD44,CDKN1A,CYP39A1,EPDR1,FOS,ITGB3,MMP9,SERPINE1,SLC35C2
SNAI1		transcription regulator	Inhibited	-2.183		0.0306	CDKN1A,CLDN4,FOS,MMP9,SERPINE1,TF,TMOD4,TWIST1
POMC		other		1.039		0.0308	Akr1b7,FOS,GSTM5,JUNB,LDLR,NR4A3
L-histidine		chemical - endogenous mammalian				0.0312	ATF3,CEBPB
azithromycin		chemical drug				0.0312	MMP9,MRC1
SOX2-OT		other				0.0312	ALDH1A1,CD44
Il8r		group				0.0312	ITGAX,MMP9
liquiritigenin		chemical - endogenous non-mammalian				0.0312	ABCB11,FOS
miR-150-5p (and other miRNAs w/seed CUCCCAA)		mature microRNA				0.0312	CEBPB,EGR2
PRAME		other				0.0312	CDKN1A,CYP26B1
CSK		kinase				0.0312	FGR,FOS
RB1CC1		other				0.0312	CDKN1A,SERPINE1
PRDM8		transcription regulator				0.0312	BHLHE22,NHLH2
DDB2		other				0.0312	CDKN1A,MMP9
NUMBL		other				0.0312	CDKN1A,MMP9
RASGRF1		other				0.0312	FOS,MMP9
HNRNPAB		enzyme				0.0312	HBB,TWIST1
toremifene		chemical drug				0.0312	LDLR,PRLR
putrescine		chemical - endogenous mammalian				0.0312	CDKN1A,FOS
tetrathiomolybdate		chemical drug				0.0312	MMP9,SERPINE1
ANGPT2		growth factor		1.371	bias	0.0316	CDKN1A,CEBPB,DNASE1,HMGCS1,ITGAX,MMP9,PDIA5,SERPINE1,SPTLC3,THBS2
FGF21		growth factor		1.277		0.0317	CIDEA,FOS,LDLR,SERPINE1
ROCK2		kinase		0.283	bias	0.0317	CD44,DSC2,DSG3,SERPINE1
ADRA1A		G-protein coupled receptor				0.0317	CEBPB,CYP1A1,EGR2,FOS
TFAP2C		transcription regulator		0.314		0.0318	CD44,CDKN1A,EGR3,GSTA3,MMP9
IRF2		transcription regulator		-0.128		0.0319	CDKN1A,CFTR,CTSS,FAM111A,FCGBP,LCN2,RARRES1
FOXO3		transcription regulator	Activated	2.435		0.032	CDKN1A,CHCHD4,EGR2,FOS,FOSB,GADD45B,GSTM5,JUNB,LCN2,MMP9,MSTN,Mt1,SERPINE1,SLC1A4
leucine		chemical - endogenous mammalian				0.0329	ATF3,CDKN1A,FOS
acteoside		chemical - endogenous non-mammalian				0.0329	FOS,MAP2,MMP9
ionomycin		chemical reagent	Activated	2.222	bias	0.0334	CLDN4,FCER2,FOS,FOSB,HPSE,LDLR,MMP9,P2RY2,RGS2
Il3		cytokine		0.767		0.0334	ATF5,CDKN1A,FOS,LCN2,Ly6a (includes others)
ATG7		enzyme		-0.501		0.0334	CD44,GSTM5,IKBKE,MSR1,ROBO3
minocycline		chemical drug		-1.432	bias	0.0334	ALOX5,ATF3,FOS,ITGAX,NGFR
tetracycline		chemical drug		1.342		0.0334	AK4,SERPINE1,SLC1A4,SPTLC3,TF
nifedipine		chemical drug		-1.52		0.0334	CYP2B6,Cyp4a14,FOS,LDLR,NTRK2
FAS		transmembrane receptor		-0.322		0.0337	ARL4A,CD44,CD93,CDKN1A,EGR2,FOS,FOSB,HLA-DQB1,LDLR,MMP9,P2RY10,P2RY2,PSTPIP1,SERPINE1,TNFRSF11B
ZBTB20		transcription regulator		1		0.0338	Akr1b7,CYP2B6,GSTM5,UGT2B17
CCN5		growth factor		-0.689		0.0338	CD44,LAMC2,SERPINE1,TWIST1
Nfat (family)		group		1.664	bias	0.0349	ATF3,EGR2,ESM1,FCER2,HBEGF,SERPINE1
F2R		G-protein coupled receptor		0.928		0.0349	CD44,EGR3,FOS,KRT19,MMP9,PLAT
SOD2		enzyme		1.172		0.0349	ACP3,CDKN1A,MAP2,MMP9,ODC1,SERPINE1
YAP1		transcription regulator		1.172	bias	0.0349	ACAT2,CDKN1A,FOS,HMGCS1,mir-196,MSLN,PPP1R3B,RPL12,RPL17,RPL6,RPS10,SERPINE1
PDX1		transcription regulator		1.387		0.0353	ARL4D,ATF3,ATF5,CD44,EPHB1,JUNB,MAP2,Mt1,PPP2R2C
MET		kinase	Activated	2.449		0.0355	Ccl7,CD44,CDKN1A,FOS,HBEGF,PLK2,RUNX1
Nuclear factor 1		group				0.0358	Akr1b7,CYP1A1,HSD17B7
SUMO1		enzyme				0.0358	ABCB11,DHFR,HBB
clodronic acid		chemical drug				0.0358	FOS,MRC1,MSR1
butylated hydroxyanisol		chemical toxicant				0.0358	FOS,GSTA3,GSTM5
EIF2S1		translation regulator				0.0359	ACP3,CEBPB,SSPOP,TECTA
BAX		transporter		0.152	bias	0.0359	CDKN1A,CTSS,HLA-A,MMP9
PTPN1		phosphatase		-1.982		0.0359	Ccl7,CIDEA,FCER2,HHEX
desoxycorticosterone		chemical - endogenous mammalian				0.0363	FOS,SERPINE1
Mmp		group				0.0363	DSG2,MMP9
trypsin		group				0.0363	CDKN1A,FOS
Adaptor protein 1		complex				0.0363	CD44,MMP9
PLA2G2D		enzyme				0.0363	ITGAX,MRC1
harmine		chemical - endogenous non-mammalian				0.0363	CYP1A1,FOS
PPP3CB		phosphatase				0.0363	CDKN1A,RUNX1
EN1		transcription regulator				0.0363	ALDH1A1,NGFR
TRPV1		ion channel				0.0363	FOS,HLA-DQB1
mir-373		microRNA				0.0363	CD44,SERPINE1
CSF2RA		transmembrane receptor				0.0363	FOS,JUNB
TLE1		transcription regulator				0.0363	ATF3,FOS
CRY2		enzyme				0.0363	ARNTL,FOS
RPS6KA4		kinase				0.0363	FOS,JUNB
FRS2		other				0.0363	CD44,Ly6a (includes others)
TRRAP		transcription regulator				0.0363	CDKN1A,RBL1
RPL22		translation regulator				0.0363	ATF3,CDKN1A
CYP51A1	1.87	enzyme				0.0363	MSMO1,SQLE
PTGER1		G-protein coupled receptor				0.0363	EGR2,FOS
ASIP		other				0.0363	CNTFR,HTR1B
CRY1		enzyme				0.0363	ARNTL,FOS
DUSP14		phosphatase				0.0363	Ccl7,PLAT
HSPA1A/HSPA1B		enzyme				0.0363	CDKN1A,FOS
vatalanib		chemical drug				0.0363	CDKN1A,MMP9
cytochalasin B		chemical toxicant				0.0363	CDKN1A,MMP9
[D-Ala2,N-Me-Phe4,Gly5-ol]-Enkephalin		chemical reagent				0.0363	FOS,THBS2
clofibric acid		chemical drug				0.0363	Cyp4a14,SERPINE1
TSC2		other		-1.633		0.0368	ATF3,CDKN1A,ENPP2,FOS,Mt1,NEU1,SNAP91
IFI16		transcription regulator		1.095	bias	0.0368	CDKN1A,CYP1A1,DHFR,IL1RN,LDLR
CCL5		cytokine		1.195	bias	0.0368	CD44,FOS,IER2,MMP9,SQLE
Tcf7		transcription regulator		0.632		0.037	ARNTL,CHDH,EGR2,EGR3,LDLR,MSMO1,NRN1,SQLE,STX11,TRPM1
INHA		growth factor		0.243		0.0378	CYP26B1,CYP51A1,DNAH2,KRT19,PRLR,SERPINE1
arachidonic acid		chemical - endogenous mammalian		1.757		0.0378	EPHB1,FOS,ITGB3,LDLR,MRC1,RGS2
CD40		transmembrane receptor		0.636		0.038	CD44,CDKN1A,FCER2,FOS,HLA-DQB1,IL1RN,Ly6a (includes others),MMP9,SERPINE1,TNFRSF11B
MEF2C		transcription regulator	Activated	2.449	bias	0.0381	ATF3,CDKN1A,EGR2,FOS,FOSB,JUNB,MYOM2
AKT2		kinase				0.0381	CDKN1A,CEBPB,CIDEA,MMP9
MMP1		peptidase		0.652	bias	0.0381	CDKN1A,FOS,MMP9,SERPINE1
DCN		other		1.864		0.0381	CDKN1A,HLA-DQB1,MMP9,SERPINE1
ascorbic acid		chemical - endogenous mammalian		-0.447		0.0386	CDKN1A,DMP1,ITGB3,SERPINE1,TNFRSF11B
collagenase		group				0.0388	Ccl7,CEBPB,JUNB
Stat3-Stat3		complex				0.0388	APCS,CDKN1A,FCER2
ZC3H12C		other				0.0388	FPR2,Ly6a (includes others),PLA2G7
PRKG1		kinase				0.0388	CDKN1A,FOS,SERPINE1
NF2		other				0.0388	CDKN1A,mir-196,MMP9
SOX10		transcription regulator				0.0388	CHRNB4,FOS,NGFR
TAB1		enzyme				0.0388	CDKN1A,RGS2,SERPINE1
irbesartan		chemical drug				0.0388	FOS,ITGB3,SERPINE1
vitamin A		chemical - endogenous mammalian				0.0388	CDKN1A,CYP1A1,CYP26B1
RAS		group		1.275		0.0394	CDKN1A,CLDN4,FOS,LDLR,MMP9,ODC1,SERPINE1
resiquimod		chemical drug		0.747		0.04	ATF3,Ccl7,CD44,CEBPB,CHST9,FCER2,HHEX,IFI44L,ITGAX,PLAT,SIGLEC1,TRPM2
oblimersen		biologic drug		1.982	bias	0.0403	ATF3,CDKN1A,GADD45B,MAFF
CAT		enzyme		-1.257		0.0403	CDKN1A,CLCA1,MMP9,SERPINE1
pyridaben		chemical toxicant		1		0.0403	ATP8A2,BICD1,LAMC2,MBOAT2
FGF10		growth factor		1	bias	0.0403	CEBPB,CYP51A1,LDLR,MMP9
colchicine		chemical drug		1.154		0.0403	ABCB11,ATF3,CYP2B6,FOS
doxycycline		chemical drug		0.763		0.0404	EGR2,IRAK4,ITGAX,MMP9,TWIST1
UCP1		transporter		0.707		0.0406	ATF5,Cd24a,CPNE2,HSD17B7,ODC1,SERPINE1,STBD1,TENM4
MAP2K1		kinase		1.062	bias	0.0406	ATF3,CD44,CDKN1A,EGR2,FOS,ITGB3,LDLR,MMP9,TWIST1
cocaine		chemical drug	Activated	2.436		0.0406	EGR2,FOS,FOSB,GABRA4,GADD45B,GRIA2,JUNB,LAMC2,NR4A3
LDB1		transcription regulator		1.732		0.0409	ALDH1B1,ATP8A2,CD93,CDH13,CDKN1A,CLDN4,HHEX,KLF11,MGST2,NOVA1,PSTPIP1,STAT5A
moxonidine		chemical drug				0.0417	CDKN1A,P2RY2
ginsenoside Rb1		chemical - endogenous non-mammalian				0.0417	FOS,HBEGF
estrone		chemical - endogenous mammalian				0.0417	CYP2B6,SERPINE1
Rac		group				0.0417	FOS,THBS2
dihydroartemisinin		chemical drug				0.0417	CDKN1A,MMP9
Ahr-aryl hydrocarbon-Arnt		complex				0.0417	CDKN1A,CYP1A1
mocetinostat		chemical drug				0.0417	MMP9,NOVA1
FH		enzyme				0.0417	APOD,CDKN1A
STOX1		other				0.0417	GADD45B,RPL17
NDUFA13		enzyme				0.0417	DHFR,MMP9
PTBP1		enzyme				0.0417	CD44,LDLR
miR-132-3p (and other miRNAs w/seed AACAGUC)		mature microRNA				0.0417	CAPN8,MMP9
SPHK2		kinase				0.0417	CDKN1A,FGR
HNF4G		transcription regulator				0.0417	ABCB11,SHBG
SAT1		enzyme				0.0417	CDKN1A,DHFR
ACVR1B		kinase				0.0417	SERPINE1,TWIST1
GTF2I		transcription regulator				0.0417	CDKN1A,FOS
RALA		enzyme				0.0417	CDKN1A,MMP9
metoprolol		chemical drug				0.0417	HBB,THBS4
salmeterol		chemical drug				0.0417	CFTR,RGS2
quetiapine		chemical drug				0.0417	GRIA2,NR4A3
gallic acid		chemical - endogenous non-mammalian				0.0417	MMP9,PLAT
anti-benzo(a)pyrene-diol-epoxide		chemical toxicant				0.0417	CDKN1A,GADD45B
D-tubocurarine		chemical drug				0.0417	CNTN1,DHFR
buthionine sulfoximine		chemical drug				0.0417	FOS,HBEGF
onapristone		chemical drug				0.0417	HBEGF,RUNX1
Cd2+		chemical toxicant				0.0417	FOS,Mt1
LMO2		transcription regulator		1.732		0.0418	ALDH1B1,ATP8A2,CD93,CDH13,CDKN1A,CLDN4,HHEX,KLF11,MGST2,NOVA1,PSTPIP1,STAT5A
HLX		transcription regulator				0.0419	Cd24a,CD44,CTSS
MMP14		peptidase				0.0419	ATF3,CDKN1A,SLCO2A1
ZBTB7A		transcription regulator				0.0419	CDKN1A,FOS,RBL1
CDK5		kinase				0.0419	CDKN1A,MAP2,OPRD1
UBE2I		enzyme				0.0419	ABCB11,CIDEA,HBB
APC		enzyme		-1.254		0.0421	ADGRV1,CD44,CDKN1A,EPHB3,mir-196,ODC1,TNFRSF11B
Rb		group		-1.941		0.0422	CDKN1A,CYP1A1,DHFR,RBL1,ROBO3
GAST		other		0.128	bias	0.0422	FOS,HBEGF,MMP9,ODC1,PLA2G7
fingolimod		chemical drug		-1.195		0.0422	Ccl7,CDKN1A,FOSB,HLA-DQB1,SERPINE1
VIP		other		0.037		0.0424	CEBPB,CFTR,CLCF1,EGR2,EGR3,FOS
CD24		other		-1.477	bias	0.0424	ATF3,CDKN1A,CFTR,DEPDC1B,FOS,RARRES1
fatty acid		chemical - endogenous mammalian		1.038	bias	0.0424	CIDEA,LDLR,MMP9,NR4A3,RBP4,SERPINE1
di(2-ethylhexyl) phthalate		chemical toxicant		1.067		0.0426	Cyp4a14,FOS,FOSB,SLCO2A1
bleomycin		chemical drug		0.817	bias	0.0429	BLM,CDKN1A,CTSS,HBEGF,MMP9,MRC1,PLAT,SERPINE1,THBS4
ADORA2A		G-protein coupled receptor		1.109		0.0435	ATP1A3,Cd24a,EGR2,FOS,MMP9,NR4A3,NTRK2
MTPN		transcription regulator		1.387	bias	0.0441	APOD,FOS,Mt1,PLAT,SERPINE1
SATB1		transcription regulator		0.788		0.0444	CDKN1A,CORO6,FOSB,GADD45B,GLRX,HBB,HLA-DOB,RUNX1
NR3C1		ligand-dependent nuclear receptor		-0.9		0.0444	CDKN1A,CEBPB,CIDEA,CLCF1,DUT,ENDOG,FOS,GADD45B,GRIA2,IER2,MMP9,Mt1,NGFR,PIGR,PLK2,PRLR,RGS2,SDS,SERPINE1,SLC2A5,SLC38A1,STAT5A,TNFAIP2,TNFRSF11B
NFKB1		transcription regulator		0.255	bias	0.0446	BTG2,CD44,CDKN1A,CFTR,ENPP2,FOS,FOSB,IKBKE,IL1RN,MMP9,MSR1,NR4A3
CLEC4G		other	Activated	2		0.045	EGR3,HBEGF,NRARP,THBS4
SKP2		other				0.0452	CDKN1A,ODC1,TWIST1
GAB2		other				0.0452	FOS,ITGB3,SERPINE1
IGF2BP1		translation regulator				0.0452	CD44,CDKN1A,HBB
PBX1		transcription regulator				0.0452	CDKN1A,MMP9,UGT2B17
green tea polyphenol		chemical drug				0.0452	CDKN1A,FOS,MMP9
4-(2-aminoethyl)benzenesulfonylfluoride		chemical - protease inhibitor				0.0452	CDKN1A,DMP1,ENPP2
daunorubicin		chemical drug				0.0452	ABCA4,CDKN1A,CFTR
TREM1		transmembrane receptor	Activated	2.985		0.0453	ATF3,CEBPB,EGR2,EGR3,GADD45B,GPRC5A,HBEGF,ITGAX,MAFF
TP53		transcription regulator		1.912		0.0463	ACSM5,AK4,AKAP12,ALDH1A1,ALDH1B1,ALOX5,ATF3,BCL6B,BDKRB2,BTG2,CD44,CDKN1A,CEBPB,COL7A1,CYP1A1,CYP26B1,CYP51A1,DHFR,DNAJC12,DNASE1,DNM1,DUT,EGR2,EGR3,ENPP2,FOS,GADD45B,GLRX,GSTM5,HBEGF,HMGCS1,IL1RN,JUNB,LAMC2,LDLR,Ly6a (includes others),MGST2,MMP9,MRC1,NEXN,NRARP,PDIA5,PLK2,RBL1,RPL12,RUNX1,SERPINE1,SIVA1,SQLE,TEX15,THBS2,THBS4,TMOD4,TNFAIP2,TP53I11,TWIST1,UNC5A
methapyrilene		chemical drug		-1.342		0.0464	ATF3,BTG2,CTSS,ENPP2,Mt1,ODC1,Pvr
ID3		transcription regulator		-0.97		0.0465	BTG2,CD44,CDKN1A,CEBPB,EGR2,GADD45B,ITGB3,MMP9,NR4A3
lactacystin		chemical - protease inhibitor		0.384		0.0465	ATF3,CDKN1A,CYP1A1,HBB,HLA-A,IRAK4,LDLR,MMP9,PRLR
5,6-epoxyeicosatrienoic acid		chemical - endogenous mammalian				0.0465	PLAT
L-ornithine		chemical - endogenous mammalian				0.0465	CDKN1A
Npm		group				0.0465	CDKN1A
gentamicin C1		chemical drug				0.0465	CD44
5beta-cholestane-3alpha,7alpha,12alpha,26-tetraol		chemical - endogenous mammalian				0.0465	ABCB11
cholestane-3,7,26-triol		chemical - endogenous mammalian				0.0465	ABCB11
3,7,12-trihydroxycoprostanic acid		chemical - endogenous mammalian				0.0465	ABCB11
monooleylphosphatidic acid		chemical - endogenous mammalian				0.0465	ENPP2
arbutin		chemical drug				0.0465	CDKN1A
5beta-cholestane-3alpha,7alpha,12alpha,25-tetrol		chemical - endogenous mammalian				0.0465	ABCB11
ginsenoside Rh2		chemical - endogenous non-mammalian				0.0465	FOS
chartreusin		chemical reagent				0.0465	CDKN1A
12 lipoxygenase		group				0.0465	MMP9
Tap		complex				0.0465	HLA-E
MSK1/2		group				0.0465	FOS
PLA2		group				0.0465	FOS
Cry-Period		complex				0.0465	ARNTL
Max-Myc		complex				0.0465	ODC1
2,2',4,4'-tetrabromodiphenyl ether		chemical reagent				0.0465	CYP1A1
glemanserin		chemical drug				0.0465	NR4A3
guggulu extract		chemical - endogenous non-mammalian				0.0465	ABCB11
omethoate		chemical toxicant				0.0465	CDKN1A
diosmetin		chemical - endogenous non-mammalian				0.0465	CYP1A1
DF 203		chemical drug				0.0465	CYP1A1
enkephalin, methionine		biologic drug				0.0465	MRC1
NPS		other				0.0465	FOS
canthaxanthin		chemical - endogenous non-mammalian				0.0465	CYP1A1
MBNL3		other				0.0465	CD44
USP42		peptidase				0.0465	CDKN1A
NSA2		other				0.0465	CDKN1A
MTNR1A		G-protein coupled receptor				0.0465	DIO3
FBXL12		other				0.0465	CDKN1A
GSDMB		other				0.0465	ALOX5
FBXO25		enzyme				0.0465	FOS
ARMCX3		other				0.0465	CHRNB4
AIPL1		other				0.0465	PDE6C
MAGEA2/MAGEA2B		other				0.0465	CDKN1A
SLC9A6		transporter				0.0465	NTRK2
ISL2		transcription regulator				0.0465	EPHB1
TRIB2		kinase				0.0465	CEBPB
BTBD7		other				0.0465	MMP9
DNTTIP1		ligand-dependent nuclear receptor				0.0465	MMP9
L3MBTL1		other				0.0465	RUNX1
ZBTB49		transcription regulator				0.0465	CDKN1A
lauroylcarnitine		chemical - endogenous mammalian				0.0465	CLDN4
RNF126		enzyme				0.0465	CDKN1A
WDR13		other				0.0465	CDKN1A
ZDHHC7		enzyme				0.0465	TF
MTNR1B		G-protein coupled receptor				0.0465	DIO3
CPEB2		translation regulator				0.0465	TWIST1
MIR31HG		other				0.0465	CDKN1A
SV2A	-3.717	other				0.0465	GRIA2
Raet1a		other				0.0465	HLA-A
ADAMTS9		peptidase				0.0465	MMP9
Importin alpha		group				0.0465	CDKN1A
ACER3		enzyme				0.0465	CDKN1A
RYR3		ion channel				0.0465	ATF3
OMG		G-protein coupled receptor				0.0465	FOS
3,4-dihydroxyphenylethanol		chemical drug				0.0465	MMP9
INTERLEUKIN		group				0.0465	FOS
NSF		transporter				0.0465	GRIA2
Yi-Gan San		chemical drug				0.0465	DNM1
AP1M1		transporter				0.0465	HLA-A
AR-12		chemical - kinase inhibitor				0.0465	LCN2
MAPK8IP2		other				0.0465	FOS
TAT		enzyme				0.0465	MMP9
OAZ1		enzyme				0.0465	ODC1
ATP1A1		transporter				0.0465	LDLR
SRD5A2		enzyme				0.0465	Mt1
HOMER3		other				0.0465	CEBPB
CELA1		peptidase				0.0465	HLA-A
KIFC1		enzyme				0.0465	TWIST1
HPGD		enzyme				0.0465	CDKN1A
NMB		other				0.0465	FOS
LAMA1		other				0.0465	MMP9
miR-296-3p (miRNAs w/seed AGGGUUG)		mature microRNA				0.0465	JUNB
miR-185-3p (and other miRNAs w/seed GGGGCUG)		mature microRNA				0.0465	NTRK2
ELAC2		enzyme				0.0465	CDKN1A
SALL2		transcription regulator				0.0465	CDKN1A
Raet1d/Raet1e	14.261	other				0.0465	HLA-A
MAGEA4		other				0.0465	CDKN1A
POLDIP3		other				0.0465	CDKN1A
TSPYL2		other				0.0465	CDKN1A
PEX2		other				0.0465	CDKN1A
NASP		other				0.0465	CDKN1A
PAK6		kinase				0.0465	MMP9
BCAN		other				0.0465	ITGB3
ARHGEF28		other				0.0465	FOS
cobimetinib		chemical drug				0.0465	CD44
CCT5		other				0.0465	CDKN1A
Dst		other				0.0465	MAP2
DPYSL3		enzyme				0.0465	TWIST1
GAD1		enzyme				0.0465	FOS
DDX24		enzyme				0.0465	CDKN1A
POU4F3		transcription regulator				0.0465	FOS
GABRG2		ion channel				0.0465	FOS
ING2		transcription regulator				0.0465	SERPINE1
TXNDC5		enzyme				0.0465	MMP9
RBM3		other				0.0465	CD44
MXD4		transcription regulator				0.0465	ODC1
PGAM1		phosphatase				0.0465	CDKN1A
ING5		other				0.0465	CDKN1A
RAMP3		G-protein coupled receptor				0.0465	FOS
SENP2		peptidase				0.0465	MSTN
TH		enzyme				0.0465	FOS
KHDRBS2		other				0.0465	CDKN1A
cycloastragenol		chemical reagent				0.0465	CDKN1A
GALR2		G-protein coupled receptor				0.0465	CDKN1A
TAGLN		other				0.0465	MMP9
PCBP4		other				0.0465	CDKN1A
GRAP		other				0.0465	FOS
alirocumab		biologic drug				0.0465	LDLR
KMT5A		enzyme				0.0465	RUNX1
troxerutin		chemical drug				0.0465	CEBPB
TRIP11		transcription regulator				0.0465	CYP1A1
MMUT		enzyme				0.0465	LCN2
CGGBP1		transcription regulator				0.0465	CDKN1A
UBE2V1		transcription regulator				0.0465	FOS
ADD1		other				0.0465	DSG3
U2AF1/U2AF1L5		other				0.0465	IRAK4
Cops2		transcription regulator				0.0465	CDKN1A
LDHA		enzyme				0.0465	SLC1A5
MI-63		chemical reagent				0.0465	CDKN1A
DUOX2		enzyme				0.0465	CDKN1A
CD1530		chemical reagent				0.0465	MMP9
RK-24466		chemical - kinase inhibitor				0.0465	RUNX1
securinine		chemical reagent				0.0465	CDKN1A
polyethylene glycol		chemical drug				0.0465	CDKN1A
2,2-(2-chlorophenyl-4'-chlorophenyl)-1,1-dichloroethene		chemical - endogenous mammalian				0.0465	CYP1A1
1-(3-chlorophenyl)piperazine		chemical drug				0.0465	FOS
NPC 15437		chemical - kinase inhibitor				0.0465	FOS
amsacrine		chemical drug				0.0465	MMP9
telomestatin		chemical - endogenous non-mammalian				0.0465	CDKN1A
alpha-endosulfan		chemical toxicant				0.0465	CYP1A1
primaquine		chemical drug				0.0465	CYP1A1
kynurenic acid		chemical - endogenous mammalian				0.0465	CDKN1A
sarpogrelate		chemical drug				0.0465	SERPINE1
methiothepin		chemical drug				0.0465	SERPINE1
quiflapon		chemical reagent				0.0465	LCN2
sibutramine		chemical drug				0.0465	SERPINE1
8-methyl-pyridoxatin		chemical reagent				0.0465	TF
malolactomycin D		chemical - endogenous non-mammalian				0.0465	MMP9
dicumarol		chemical drug				0.0465	Mt1
sepiapterin		chemical - endogenous mammalian				0.0465	LCN2
bumetanide		chemical drug				0.0465	NGFR
(S)-flurbiprofen		chemical drug				0.0465	JUNB
pamidronic acid		chemical drug				0.0465	TNFRSF11B
talniflumate		chemical drug				0.0465	GCNT3
chlordiazepoxide		chemical drug				0.0465	FOS
oxazepam		chemical drug				0.0465	GADD45B
1-o-hexadecyl-2-o-methyl-rac-glycerol		chemical - kinase inhibitor				0.0465	CDKN1A
dibenzo(a,l)pyrene		chemical toxicant				0.0465	CYP1A1
butenafine		chemical drug				0.0465	SQLE
benzo(a)pyrene-7,8-dione		chemical toxicant				0.0465	CYP1A1
nisoldipine		chemical drug				0.0465	FOS
fenoprofen		chemical drug				0.0465	NGFR
lavendustin A		chemical - kinase inhibitor				0.0465	CYP1A1
calcium-EDTA		chemical drug				0.0465	NGFR
SC144		chemical reagent				0.0465	ENPP2
hdm-2 antagonistic peptide		chemical reagent				0.0465	CDKN1A
all-trans-4-Oxo-retinoic acid		chemical - endogenous mammalian				0.0465	ITGAX
indolo(3,2-b)carbazole		chemical reagent				0.0465	CYP1A1
tegaserod		chemical drug				0.0465	FOS
veratridine		chemical toxicant				0.0465	FOS
vinflunine		chemical drug				0.0465	CDKN1A
3alpha,7alpha-dihydroxy-5beta-cholestanic acid		chemical - endogenous mammalian				0.0465	ABCB11
sulfur		chemical - endogenous mammalian				0.0465	MMP9
epoxyeicosatrienoic acid		chemical - other				0.0465	ALOX5
N(omega)-hydroxyarginine		chemical - endogenous mammalian				0.0465	CDKN1A
benserazide		chemical drug				0.0465	GNAL
KB-R7785		chemical - protease inhibitor				0.0465	HBEGF
5-thio-D-glucose		chemical reagent				0.0465	FOS
tibolone		chemical drug				0.0465	SERPINE1
CSF2		cytokine		1.849	bias	0.0468	ALOX5,CDKN1A,CLCF1,EGR2,EGR3,FOS,FPR2,HBEGF,HLA-DQB1,IL1RN,ITGAX,ITGB3,JUNB,MMP9,MRC1,NR4A3,ODC1,SLC1A5,TF
Ap1		complex		0.528	bias	0.047	ATF3,CD44,FOS,HBB,MMP9,MSR1,Pvr,SERPINE1
ciprofloxacin		chemical drug		1.671		0.0474	CD93,HLA-A,LDLR,MAN2B2,MSR1,RPL12
diethylnitrosamine		chemical toxicant		-0.728		0.0474	APCS,BAAT,CDKN1A,LCN2,Mt1,UPP2
amphotericin B		chemical drug				0.0474	IL1RN,LCN2
ADP		chemical - endogenous mammalian				0.0474	FOS,SERPINE1
FOXG1		transcription regulator				0.0474	CDKN1A,SERPINE1
IGFBP7		transporter				0.0474	CDKN1A,MMP9
Betacatenin/TCF		complex				0.0474	CD44,TNFRSF11B
PLCG1		enzyme				0.0474	FOS,SERPINE1
PCSK9		peptidase				0.0474	Ccl7,LDLR
CDH2		other				0.0474	CDKN1A,MMP9
SMC3		other				0.0474	HLA-DQB1,ODC1
TNFAIP2	1.79	other				0.0474	PLAT,RBL1
CPEB1		translation regulator				0.0474	MMP9,TWIST1
SLC2A1		transporter				0.0474	SERPINE1,SLC1A5
HOXB4		transcription regulator				0.0474	ITGB3,JUNB
PTGFR		G-protein coupled receptor				0.0474	FOS,PRLR
TOPBP1		other				0.0474	BLM,CDKN1A
ENPP2	-2.138	enzyme				0.0474	CIDEA,ENPP2
dexmedetomidine		chemical drug				0.0474	FOS,FOSB
mirtazapine		chemical drug				0.0474	CYP1A1,Cyp2d1/Cyp2d5
N-ethyl-N-nitrosourea		chemical toxicant				0.0474	CDKN1A,Mt1
NUP98-KDM5A		fusion gene/product				0.0474	C5AR2,MSR1
NUP98-NSD1		fusion gene/product				0.0474	C5AR2,MSR1
asiatic acid		chemical reagent				0.0474	CDKN1A,MMP9
cyproterone acetate		chemical drug				0.0474	KLK1,PRLR
MAP2K4		kinase		1.954	bias	0.0475	ATF3,CD44,CDKN1A,FOS
THPO		cytokine				0.0475	CD44,FOS,ITGB3,RUNX1
PTK2		kinase		0.152		0.0475	CDKN1A,FOS,LDLR,MMP9
EDN1		cytokine	Activated	2.648	bias	0.0477	COL7A1,FOS,FOSB,HBEGF,ITGB3,JUNB,MMP9,ODC1,SERPINE1
IL17A		cytokine		0.441	bias	0.0478	Ccl7,CEBPB,EGR2,FOS,HBEGF,IL1RN,LCN2,MMP9,MRC1,STEAP4,TNFRSF11B
SETD2		enzyme				0.0486	ANGPTL3,HHEX,SERPINE1
PAX8		transcription regulator				0.0486	DHFR,DIO3,HBB
PRKCQ		kinase				0.0486	CD44,CDKN1A,MMP9
SLC16A2		transporter				0.0486	DGKG,DIO3,SCUBE1
IL36A		cytokine				0.0486	Ccl7,LCN2,MMP9
diclofenac		chemical drug				0.0486	CDKN1A,CLDN4,FOS
FUS-DDIT3		fusion gene/product				0.0486	LCN2,NPAS2,SERPINE1
exenatide		biologic drug				0.0486	FOS,MMP9,MRC1
indole-3-carbinol		chemical drug				0.0486	CDKN1A,FOS,GSTA2
andrographolide		chemical drug				0.0486	CYP1A1,CYP2B6,MMP9
naringenin		chemical - endogenous non-mammalian				0.0486	CLDN4,CYP1A1,LDLR
5-azacytidine		chemical drug	Activated	2.425	bias	0.0497	CD44,CDKN1A,CLCF1,HBEGF,Ly6a (includes others),MAFF,Mt1,THBS2
