# Supplementary material for: Renal functional, transcriptome, and methylome adaptations in pregnant Sprague Dawley and Brown Norway rats
Source: PLoS One. 2022 Jun 16;17(6):e0269792. doi: 10.1371/journal.pone.0269792 (PMC9202892; doi:10.1371/journal.pone.0269792)
Supplement: S7 Table — (XLSX) [file pone.0269792.s012.xlsx]

## Sheet: BN_NP vs CD_NP
	DMR				DEG
annot.symbol	meth.diff	annot.id		symbol	logFC
Abca17	-33.0853	intron:99091		Abca17	2.61885
Bcl11b	19.4298	intron:66734		Bcl11b	-1.04251
Bcl11b	19.4298	intron:66737
Bdkrb2	63.0952	intron:63047		Bdkrb2	1.43309
Bdkrb2	63.0952	intron:63049
Camk2b	49.5192	intron:124478		Camk2b	-1.30107
Camk2b	49.5192	intron:124496
Camk2b	49.5192	intron:124516
Camk2b	16.9147	intron:124477
Camk2b	16.9147	intron:124495
Camk2b	16.9147	intron:124515
Cntn1	-29.7707	exon:80380		Cntn1	-2.57664
Coch	68.7729	exon:70052		Coch	-4.94347
Col6a4	25.5997	intron:85104		Col6a4	3.0804
Dmp1	-23.545	exon:138451		Dmp1	-2.59593
Dnm3	92.9204	intron:118306		Dnm3	0.605658
Fuca2	50.5043	intron:108		Fuca2	-1.20803
Galnt17	50.0753	intron:110193		Galnt17	2.52092
Galnt17	28.0573	intron:110193
Grm4	45.3333	intron:149563		Grm4	2.63797
Grm4	23.4127	exon:168939
Grm4	23.4127	3UTR:16100
Grm4	-23.8209	intron:149566
Gsta2	-20.6852	intron:79789		Gsta2	0.672481
Hsph1	27.9516	1to5kb:13718		Hsph1	1.01974
Iqsec3	-34.2197	exon:56230		Iqsec3	-5.04172
Kcng1	70.3846	1to5kb:5283		Kcng1	-1.75477
Krt14	24.9448	intron:103148		Krt14	2.81423
Krt5	94.4444	intron:76908		Krt5	2.85564
Krt5	98.1132	intron:76908
Mogat2	17.1076	exon:16543		Mogat2	-3.6863
Myom2	52.378	exon:150837		Myom2	0.804673
Myrip	26.8664	intron:81566		Myrip	0.619662
Paqr4	18.684	1to5kb:12215		Paqr4	0.761026
Rasd2	-29.5058	intron:142167		Rasd2	1.07166
Rassf2	66.6667	intron:39527		Rassf2	0.926748
RT1-CE5	-24.7191	promoter:18029		RT1-CE5	-2.30223
RT1-CE5	-24.7191	promoter:18030
RT1-CE5	-23.8636	promoter:18029
RT1-CE5	-23.8636	promoter:18030
RT1-CE5	-25	promoter:18029
RT1-CE5	-25	promoter:18030
RT1-CE5	-23.3333	promoter:18029
RT1-CE5	-23.3333	promoter:18030
RT1-CE5	-21.7391	promoter:18029
RT1-CE5	-21.7391	promoter:18030
RT1-CE5	-25.08	promoter:18029
RT1-CE5	-25.08	promoter:18030
Scn4a	65.8333	intron:103900		Scn4a	1.51206
Sfrp2	18.2796	exon:24811		Sfrp2	-1.63016
Slc1a4	52.8571	intron:124751		Slc1a4	0.649621
Slc1a5	19.4306	exon:2119		Slc1a5	0.60631
Slc28a1	-23.6089	intron:4374		Slc28a1	0.699456
Sult4a1	78.7204	intron:75929		Sult4a1	-1.22979
Vars	78.5618	exon:165590		Vars	0.909422
Vars	42.9156	exon:165611
Vars	41.3429	exon:165611
Vars	29.0996	exon:165611
Vars	28.2598	exon:165611
Vwa7	42.9156	1to5kb:17719		Vwa7	1.28763
Vwa7	41.3429	1to5kb:17719
Vwa7	29.0996	1to5kb:17719
Vwa7	28.2598	1to5kb:17719
Wif1	83.6735	intron:68759		Wif1	-1.5602
Zbtb16	87.0968	intron:83352		Zbtb16	1.16557
Scn8a	34.9548	intron:71374
Scn8a	34.9206	intron:71365
Setd4	61.0746	exon:121493		Setd4	0.798878
Slc1a4	95.3717	intron:124823		Slc1a4	1.27003
Slc22a13	-26.5666	1to5kb:10666		Slc22a13	1.36239
Slc25a21	-31.0023	intron:65514		Slc25a21	0.695227
Slc38a1	88.3805	intron:76439		Slc38a1	0.658434
Slc38a1	-24.2605	intron:76449
Slc38a1	-21.132	intron:76449
Slc38a1	12.0583	intron:76439
Sorcs1	67.504	intron:19291		Sorcs1	-1.15632
Sspo	67.8571	exon:48793		Sspo	-1.59646
Susd4	29.5365	intron:116275		Susd4	2.49296
Susd4	27.3333	intron:116274
Tmem178b	47.3722	intron:42630		Tmem178b	1.45305
Tmem232	59.4203	intron:92377		Tmem232	1.51541
Tmem232	52.78	intron:92377
Tmem232	54.5455	intron:92377
Tmem232	38.8889	intron:92377
Trpm2	84.0841	intron:147489		Trpm2	0.888951
Trpm2	79.8205	exon:166564
Trpm2	84.127	intron:147511
Vars	80.7423	exon:165668		Vars	0.893629
Vwa7	85.1064	intron:146720		Vwa7	1.30654

## Sheet: BN_P vs CD_P integration
	DMR				DEG
annot.symbol	meth.diff	annot.id		symbol	logFC
Abca17	94.6834	intron:99155		Abca17	2.97444
Abca17	96.0784	intron:99153
Abca17	51.0204	intron:99159
Acpp	27.0805	exon:96321		Acpp	0.925841
Agbl4	29.7672	intron:53108		Agbl4	6.2705
Arhgef19	-30.8046	intron:54828		Arhgef19	0.765681
Bcas1	28.2692	exon:46360		Bcas1	5.2281
Bsn	10.7143	exon:96730		Bsn	1.53605
Bsn	10.5263	exon:96727
Cacna2d2	48.2105	intron:80555		Cacna2d2	1.55113
Ccdc39	67.1359	1to5kb:3375		Ccdc39	-1.15975
Coch	94.9367	exon:70108		Coch	-4.48429
Col17a1	-16.6667	intron:19265		Col17a1	-1.00844
Col26a1	44.033	intron:109954		Col26a1	-1.64221
Coro6	28.4848	exon:114946		Coro6	0.869555
Coro6	26.7796	exon:114946
Ephb3	-27.1429	intron:108620		Ephb3	0.811126
Ephb3	-23.7484	intron:108620
Fcgbp	40.895	intron:2460		Fcgbp	0.918288
Fhl5	80.597	intron:56160		Fhl5	-2.0749
Grm4	50.1323	intron:149640		Grm4	2.94686
Grm4	47.716	intron:149640
Grm4	41.0714	exon:169017
Grm4	37.7276	exon:169017
Grm4	23.6996	exon:169017
Grm4	-26.9744	intron:149640
Hfm1	-36.5111	1to5kb:14583		Hfm1	4.70279
Hfm1	-36.0934	1to5kb:14583
Hoxc10	-29.5522	1to5kb:8927		Hoxc10	0.869857
Hoxc10	-11.6384	promoter:8927
Ikbke	-12.8205	exon:132370		Ikbke	0.638335
Lmo1	95.0627	intron:14928		Lmo1	1.81644
Lrtm2	97.2603	1to5kb:6332		Lrtm2	2.30408
Mboat2	34.8878	intron:61506		Mboat2	0.803112
Mboat2	35.5651	intron:61498
Mphosph9	49.6747	intron:110509		Mphosph9	0.660828
Mphosph9	28.3638	intron:110509
Mt1	-33.7423	promoter:17433		Mt1	1.09837
Mt1	-31.1377	promoter:17433
Mt1	-26.8145	promoter:17433
Mt1	-19.6319	promoter:17433
Mt1	-11.875	5UTR:19947
Mt1	-11.875	exon:163201
Oprd1	60.2948	intron:58908		Oprd1	-3.1055
Plekhs1	33.4275	exon:11335		Plekhs1	2.40444
Ros1	18.0556	exon:170137		Ros1	-1.15542
RT1-CE12	51.8615	intron:149203		RT1-CE12	3.18477
RT1-CE12	-38.4827	intron:149202
RT1-CE12	13.8506	intron:149203
RT1-CE5	-14.9123	promoter:18035		RT1-CE5	-1.62121
RT1-CE5	-14.9123	promoter:18036
RT1-CE5	-13.6986	promoter:18035
RT1-CE5	-13.6986	promoter:18036
RT1-CE5	-13.1034	promoter:18035
RT1-CE5	-13.1034	promoter:18036
RT1-CE5	-11.4865	promoter:18035
RT1-CE5	-11.4865	promoter:18036
RT1-CE7	13.8506	exon:168528		RT1-CE7	-1.32397
RT1-DOb	18.5075	1to5kb:17694		RT1-DOb	-1.98605
Scin	86.1111	intron:65309		Scin	0.844423
Scn8a	94.8718	intron:71374		Scn8a	-1.10659
Scn8a	72.2222	intron:71365
Scn8a	51.3285	intron:71365
Scn8a	47.9365	intron:71365
Scn8a	43.2367	intron:71365
Scn8a	34.9548	intron:71374
Scn8a	34.9206	intron:71365
Setd4	61.0746	exon:121493		Setd4	0.798878
Slc1a4	95.3717	intron:124823		Slc1a4	1.27003
Slc22a13	-26.5666	1to5kb:10666		Slc22a13	1.36239
Slc25a21	-31.0023	intron:65514		Slc25a21	0.695227
Slc38a1	88.3805	intron:76439		Slc38a1	0.658434
Slc38a1	-24.2605	intron:76449
Slc38a1	-21.132	intron:76449
Slc38a1	12.0583	intron:76439
Sorcs1	67.504	intron:19291		Sorcs1	-1.15632
Sspo	67.8571	exon:48793		Sspo	-1.59646
Susd4	29.5365	intron:116275		Susd4	2.49296
Susd4	27.3333	intron:116274
Tmem178b	47.3722	intron:42630		Tmem178b	1.45305
Tmem232	59.4203	intron:92377		Tmem232	1.51541
Tmem232	52.78	intron:92377
Tmem232	54.5455	intron:92377
Tmem232	38.8889	intron:92377
Trpm2	84.0841	intron:147489		Trpm2	0.888951
Trpm2	79.8205	exon:166564
Trpm2	84.127	intron:147511
Vars	80.7423	exon:165668		Vars	0.893629
Vwa7	85.1064	intron:146720		Vwa7	1.30654

## Sheet: CD P vs NP integration
	DMR				DEG
annot.symbol	meth.diff	annot.id		symbol	logFC
Bicdl1	-12.5	intron:111159		Bicdl1	0.884318
Depp1	20.7273	1to5kb:5798		Depp1	0.778165
Kcnh2	-33.4459	exon:47010		Kcnh2	-1.44132
Ly49si1	-16.6176	intron:50080		Ly49si1	1.65979
Ptprz1	25.8531	intron:42132		Ptprz1	-1.54163
Sfrp2	-27.1909	1to5kb:2873		Sfrp2	-1.24231
Slc4a5	-17.1875	exon:49718		Slc4a5	-1.34488

## Sheet: BN P vs NP integration
	DMR				DEG
annot.symbol	meth.diff	annot.id		symbol	logFC
Dmrt2	26.049	exon:9962		Dmrt2	0.67414
Efna5	30	intron:92339		Efna5	0.763511
Eif2ak2	42.161	intron:63727		Eif2ak2	0.74357
Mreg	58.3333	intron:91555		Mreg	0.680841
Phf19	66.3202	intron:36480		Phf19	1.04571
Troap	74.1935	intron:71166		Troap	1.30695
